# Supplementary material for: CRTAP-Null Osteoblasts Have Increased Proliferation, Protein Secretion, and Skeletal Morphogenesis Gene Expression with Downregulation of Cellular Adhesion
Source: Cells. 2025 Mar 31;14(7):518. doi: 10.3390/cells14070518 (PMC11988066; doi:10.3390/cells14070518)
Supplement: Supplementary file 1 [file cells-14-00518-s001.zip]

Archive with 5 entries (5 files):
- Supplementary clinical information.docx
- Supplementary Table S1 - qPCR Taqman Assays.docx
- Supplementary Table S2 - Differentially expressed genes in both CRTAP compared to control.xlsx
- Supplementary Table S3 Upregulated Chondrocyte genes.docx
- Supplementary table S4 Downregulated chondrocyte genes.docx
