# Supplementary material for: CRTAP-Null Osteoblasts Have Increased Proliferation, Protein Secretion, and Skeletal Morphogenesis Gene Expression with Downregulation of Cellular Adhesion
Source: Cells. 2025 Mar 31;14(7):518. doi: 10.3390/cells14070518 (PMC11988066; doi:10.3390/cells14070518)
Supplement: Supplementary file 1 [file cells-14-00518-s001.zip › Supplementary Table S2 - Differentially expressed genes in both CRTAP compared to control.xlsx]

## Sheet: Day 0
Supplementary Table S2: Differentially Expressed Genes during osteoblast differentiation between Control and CRTAP-null osteoblasts
log2fold value >1, FDR = 0.05							log2fold value < -1, FDR = 0.05
Day 0 Differentially Expressed Genes - Upregulated (1165)							Day 0 Differentially Expressed Genes - Downregulated (844)
gene	symbol	baseMean	log2FoldChange	p-value	p-adj		gene	symbol	baseMean	log2FoldChange	p-value	p-adj
ENSG00000229807	XIST	6381	12.63	1.993e-68	1.05e-65		ENSG00000129824	RPS4Y1	2436	-15.14	2.081e-76	1.498e-73
ENSG00000077943	ITGA8	669.8	8.039	1.662e-46	4.174e-44		ENSG00000067048	DDX3Y	960.8	-13.84	3.574e-64	1.642e-61
ENSG00000276345	LOC107987373	111.3	8.025	3.042e-12	6.617e-11		ENSG00000114374	USP9Y	501.4	-12.93	2.94e-56	1.134e-53
ENSG00000170374	SP7	64.63	7.547	1.566e-09	2.202e-08		ENSG00000165246	NLGN4Y	347.7	-12.71	1.869e-54	6.51e-52
ENSG00000134463	ECHDC3	86.29	7.538	3.885e-12	8.288e-11		ENSG00000012817	KDM5D	391.5	-12.17	4.685e-50	1.367e-47
ENSG00000162511	LAPTM5	179.6	7.274	4.395e-23	3.112e-21		ENSG00000198692	EIF1AY	161.5	-11.26	4.408e-43	9.333e-41
ENSG00000127083	OMD	3759	7.195	3.046e-31	3.481e-29		ENSG00000233864	ENSG00000233864	128.6	-11.06	1.701e-41	3.402e-39
ENSG00000213025	ENSG00000213025	83.5	6.716	9.206e-12	1.877e-10		ENSG00000131002	TXLNGY	169.4	-10.9	2.531e-40	4.632e-38
ENSG00000163568	AIM2	45.79	6.627	3.494e-10	5.541e-09		ENSG00000183878	UTY	135.3	-10.76	1.808e-39	3.074e-37
ENSG00000106809	OGN	3922	6.604	8.514e-17	3.405e-15		ENSG00000067646	ZFY	166.3	-10.63	1.335e-38	2.151e-36
ENSG00000232725	ENSG00000232725	19.34	6.432	1.769e-09	2.456e-08		ENSG00000099725	PRKY	86.86	-10.53	1.003e-37	1.558e-35
ENSG00000115138	POMC	52.91	5.704	4.845e-10	7.463e-09		ENSG00000226278	ENSG00000226278	39.06	-9.376	3.314e-30	3.652e-28
ENSG00000250535	ENSG00000250535	30.66	5.701	1.355e-08	1.625e-07		ENSG00000128713	HOXD11	30.53	-8.819	5.329e-27	4.796e-25
ENSG00000140022	STON2	124.3	5.499	2.005e-12	4.488e-11		ENSG00000176728	TTTY14	23.2	-8.234	1.204e-23	8.969e-22
ENSG00000210140	ENSG00000210140	9.755	5.445	4.524e-08	4.978e-07		ENSG00000234665	ENSG00000234665	21.15	-8.214	3.334e-23	2.392e-21
ENSG00000103175	WFDC1	69.33	5.301	1.169e-07	1.202e-06		ENSG00000141934	PLPP2	23.82	-6.971	1.158e-40	2.194e-38
ENSG00000159674	SPON2	370.1	5.22	5.37e-50	1.546e-47		ENSG00000206159	GYG2P1	5.163	-6.892	1.3e-15	4.332e-14
ENSG00000151090	THRB	400.5	5.208	7.146e-22	4.621e-20		ENSG00000268568	ENSG00000268568	11.96	-6.522	1.071e-15	3.614e-14
ENSG00000134201	GSTM5	183.8	5.169	6.149e-35	8.568e-33		ENSG00000114200	BCHE	5.5	-6.483	2.092e-14	6.025e-13
ENSG00000066248	NGEF	322.7	5.115	6.914e-48	1.89e-45		ENSG00000280145	ENSG00000280145	6.866	-6.225	5.437e-14	1.483e-12
ENSG00000145358	DDIT4L	295.9	5.081	1.987e-10	3.306e-09		ENSG00000183378	OVCH2	20.59	-5.876	2.214e-30	2.465e-28
ENSG00000029559	IBSP	642.7	5.077	2.745e-12	6.037e-11		ENSG00000146530	VWDE	3.452	-5.866	4.541e-10	7.046e-09
ENSG00000121075	TBX4	38.19	5.055	6.949e-09	8.761e-08		ENSG00000188856	ENSG00000188856	13	-5.836	2.444e-16	9.068e-15
ENSG00000127472	PLA2G5	121.7	5.02	1.365e-08	1.634e-07		ENSG00000087250	MT3	23.45	-5.568	1.44e-06	1.194e-05
ENSG00000128567	PODXL	304.3	4.809	1.545e-19	8.362e-18		ENSG00000278903	ENSG00000278903	10.89	-5.546	3.95e-12	8.405e-11
ENSG00000089127	OAS1	46.52	4.798	9.944e-07	8.526e-06		ENSG00000186472	PCLO	10.52	-5.298	7.836e-19	3.964e-17
ENSG00000111331	OAS3	562.2	4.743	2.901e-13	7.219e-12		ENSG00000010610	CD4	58.12	-4.99	1.501e-19	8.165e-18
ENSG00000147255	IGSF1	129.1	4.711	1.725e-05	0.0001138		ENSG00000228997	ENSG00000228997	5.396	-4.864	1.218e-09	1.746e-08
ENSG00000182463	TSHZ2	11.47	4.6	2.665e-06	2.103e-05		ENSG00000172799	ENSG00000172799	2.886	-4.75	3.111e-08	3.505e-07
ENSG00000188487	INSC	482.9	4.5	3.317e-15	1.052e-13		ENSG00000258667	HIF1A-AS3	5.098	-4.692	1.433e-11	2.827e-10
ENSG00000275895	U2AF1L5	10.72	4.408	1.309e-06	1.093e-05		ENSG00000261377	ENSG00000261377	9.662	-4.681	3.76e-15	1.189e-13
ENSG00000170801	HTRA3	463.5	4.38	9.236e-48	2.494e-45		ENSG00000170275	CRTAP	4374	-4.677	8.05e-161	2.898e-157
ENSG00000185304	RGPD2	7.089	4.281	2.683e-06	2.117e-05		ENSG00000107159	CA9	328.2	-4.662	1.79e-06	1.458e-05
ENSG00000145506	NKD2	52.57	4.272	4.149e-11	7.742e-10		ENSG00000235077	ENSG00000235077	2.943	-4.589	1.422e-08	1.699e-07
ENSG00000172061	LRRC15	6325	4.253	1.996e-98	2.874e-95		ENSG00000226496	LINC00323	28.42	-4.561	7.1e-23	4.947e-21
ENSG00000002746	HECW1	54.37	4.231	3.603e-08	4.018e-07		ENSG00000079841	RIMS1	374.9	-4.515	1.545e-135	3.033e-132
ENSG00000233251	LOC100129434	19.27	4.211	2.89e-09	3.896e-08		ENSG00000149506	ZP1	9.255	-4.436	4.065e-12	8.625e-11
ENSG00000157551	KCNJ15	813.1	4.208	1.802e-50	5.332e-48		ENSG00000136275	C7orf69	12.22	-4.404	5.011e-21	3.057e-19
ENSG00000178772	CPN2	18.89	4.195	4.864e-07	4.421e-06		ENSG00000198914	POU3F3	18.46	-4.285	6.979e-15	2.132e-13
ENSG00000077420	APBB1IP	98.79	4.181	4.056e-28	3.894e-26		ENSG00000128710	HOXD10	52.24	-4.264	6.403e-74	4.067e-71
ENSG00000250731	ENSG00000250731	5.841	4.178	2.845e-06	2.231e-05		ENSG00000088340	FER1L4	112.8	-4.245	1.057e-17	4.69e-16
ENSG00000231245	ENSG00000231245	6.169	4.141	3.429e-06	2.627e-05		ENSG00000117115	PADI2	42.36	-4.238	1.025e-14	3.065e-13
ENSG00000170891	CYTL1	109	4.125	2.852e-09	3.848e-08		ENSG00000154620	TMSB4Y	2.543	-4.222	1.373e-07	1.392e-06
ENSG00000027644	INSRR	142.5	4.09	9.335e-08	9.745e-07		ENSG00000260197	ENSG00000260197	2.645	-4.194	1.799e-07	1.779e-06
ENSG00000175899	A2M	3963	4.078	8.694e-29	8.774e-27		ENSG00000225383	SFTA1P	138	-4.108	4.272e-15	1.343e-13
ENSG00000019582	CD74	48.7	4.058	3.198e-20	1.827e-18		ENSG00000160321	ZNF208	8.801	-4.088	1.338e-10	2.3e-09
ENSG00000124343	XG	448.1	4.055	4.338e-30	4.732e-28		ENSG00000117266	CDK18	57.93	-4.044	1.1e-14	3.273e-13
ENSG00000179300	RTL3	7.699	4.001	5.544e-06	4.077e-05		ENSG00000048740	CELF2	315.5	-3.98	1.367e-151	4.216e-148
ENSG00000175928	LRRN1	91.79	3.985	4.863e-32	5.868e-30		ENSG00000111536	IL26	8.925	-3.95	2.168e-14	6.234e-13
ENSG00000116141	MARK1	16.2	3.942	1.048e-06	8.922e-06		ENSG00000120337	TNFSF18	6.92	-3.918	5.159e-07	4.67e-06
ENSG00000259520	LOC101928414	14.22	3.91	7.183e-06	5.159e-05		ENSG00000225178	ENSG00000225178	305.1	-3.904	3.603e-209	3.891e-205
ENSG00000112297	CRYBG1	1996	3.87	2.906e-66	1.395e-63		ENSG00000131386	GALNT15	1692	-3.903	1.295e-38	2.102e-36
ENSG00000143195	ILDR2	16.53	3.855	2.337e-07	2.263e-06		ENSG00000274333	LOC102724219	13.86	-3.898	2.597e-15	8.36e-14
ENSG00000136944	LMX1B	11.15	3.789	3.019e-05	0.0001876		ENSG00000108688	CCL7	38.92	-3.866	1.035e-15	3.509e-14
ENSG00000141255	SPATA22	5.321	3.772	9.043e-06	6.364e-05		ENSG00000129946	SHC2	13.02	-3.862	2.189e-10	3.623e-09
ENSG00000159263	SIM2	22.65	3.746	7.122e-06	5.121e-05		ENSG00000161958	FGF11	20.82	-3.841	5.353e-12	1.116e-10
ENSG00000180574	EIF2S3B	60.09	3.729	5.44e-16	1.913e-14		ENSG00000178776	C5orf46	42.33	-3.823	1.93e-40	3.584e-38
ENSG00000262655	SPON1	781.5	3.701	1.846e-07	1.822e-06		ENSG00000205662	ENSG00000205662	2.23	-3.815	3.931e-06	2.982e-05
ENSG00000164440	TXLNB	67.37	3.678	9.693e-09	1.187e-07		ENSG00000139874	SSTR1	11.39	-3.815	1.675e-11	3.272e-10
ENSG00000089225	TBX5	16.64	3.674	2.26e-11	4.331e-10		ENSG00000050344	NFE2L3	489.2	-3.763	6.454e-57	2.581e-54
ENSG00000157570	TSPAN18	2779	3.644	5.336e-71	2.881e-68		ENSG00000278771	RN7SL3	14.12	-3.668	6.746e-10	1.017e-08
ENSG00000064195	DLX3	34.86	3.614	2.417e-08	2.773e-07		ENSG00000101188	NTSR1	10.58	-3.615	6.406e-10	9.709e-09
ENSG00000226816	ENSG00000226816	11.24	3.604	1.287e-05	8.71e-05		ENSG00000143469	SYT14	54.51	-3.572	1.413e-29	1.496e-27
ENSG00000002745	WNT16	108	3.603	1.032e-24	8.106e-23		ENSG00000153253	SCN3A	178.8	-3.562	5.209e-15	1.614e-13
ENSG00000145794	MEGF10	315.9	3.504	2.759e-26	2.356e-24		ENSG00000120328	PCDHB12	34.89	-3.561	1.639e-34	2.255e-32
ENSG00000145569	OTULINL	23.76	3.458	2.382e-05	0.0001517		ENSG00000231760	ENSG00000231760	10.22	-3.56	2.081e-13	5.28e-12
ENSG00000130988	RGN	99.61	3.448	9.416e-27	8.233e-25		ENSG00000176907	TCIM	4.946	-3.542	3.642e-06	2.776e-05
ENSG00000101017	CD40	51.57	3.432	2.267e-13	5.699e-12		ENSG00000117226	GBP3	769.2	-3.534	0	0
ENSG00000173262	SLC2A14	15.86	3.42	1.052e-06	8.949e-06		ENSG00000197479	PCDHB11	33.82	-3.53	1.703e-26	1.46e-24
ENSG00000149596	JPH2	53.47	3.418	2.468e-15	7.98e-14		ENSG00000187260	WDR86	14.3	-3.51	2.485e-06	1.974e-05
ENSG00000112319	EYA4	148.4	3.415	6.213e-08	6.658e-07		ENSG00000215030	ENSG00000215030	553.9	-3.418	5.737e-88	6.196e-85
ENSG00000160801	PTH1R	430.3	3.413	8.244e-11	1.47e-09		ENSG00000227582	ENSG00000227582	2.341	-3.416	9.483e-06	6.641e-05
ENSG00000178882	RFLNA	176.1	3.393	1.898e-11	3.677e-10		ENSG00000250120	PCDHA10	8.176	-3.405	6.828e-15	2.089e-13
ENSG00000150540	HNMT	684.3	3.389	1.052e-18	5.246e-17		ENSG00000235885	LOC101927661	2.31	-3.369	6.998e-06	5.043e-05
ENSG00000175793	SFN	2.956	3.346	4.654e-05	0.0002769		ENSG00000263681	MIR3197	1.902	-3.334	1.137e-05	7.811e-05
ENSG00000183715	OPCML	13.19	3.343	1.851e-17	7.948e-16		ENSG00000167772	ANGPTL4	752.6	-3.334	2.618e-43	5.711e-41
ENSG00000002587	HS3ST1	85.54	3.327	1.333e-05	8.989e-05		ENSG00000181634	TNFSF15	185.2	-3.331	3.405e-26	2.895e-24
ENSG00000198400	NTRK1	96	3.301	2.834e-07	2.698e-06		ENSG00000115457	IGFBP2	17180	-3.315	1.423e-16	5.518e-15
ENSG00000180875	GREM2	994.3	3.276	1.647e-180	7.115e-177		ENSG00000178919	FOXE1	3.204	-3.294	2.332e-05	0.0001489
ENSG00000132938	MTUS2	11.2	3.261	4.343e-05	0.0002602		ENSG00000072858	SIDT1	7.277	-3.273	8.306e-07	7.246e-06
ENSG00000197614	MFAP5	20070	3.261	6.523e-202	3.522e-198		ENSG00000183067	IGSF5	2.284	-3.254	9.537e-07	8.223e-06
ENSG00000261143	ENSG00000261143	8.576	3.251	3.71e-05	0.0002254		ENSG00000154639	CXADR	2.806	-3.246	1.128e-05	7.762e-05
ENSG00000138759	FRAS1	158.6	3.242	1.041e-13	2.732e-12		ENSG00000091129	NRCAM	498	-3.206	6.608e-46	1.604e-43
ENSG00000145428	RNF175	5.193	3.236	7.062e-05	0.0003993		ENSG00000254951	LOC283299	11.71	-3.167	3.767e-12	8.047e-11
ENSG00000137726	FXYD6	17.55	3.234	6.215e-05	0.0003569		ENSG00000204128	C2orf72	10.41	-3.135	1.509e-05	0.0001006
ENSG00000111335	OAS2	456.8	3.216	1.245e-10	2.15e-09		ENSG00000168843	FSTL5	9.684	-3.126	8.089e-10	1.2e-08
ENSG00000130720	FIBCD1	95.17	3.216	9.727e-34	1.313e-31		ENSG00000276668	ENSG00000276668	2.43	-3.111	5.129e-06	3.805e-05
ENSG00000100095	SEZ6L	7.111	3.207	2.115e-05	0.0001363		ENSG00000168546	GFRA2	67.11	-3.09	1.01e-06	8.637e-06
ENSG00000120093	HOXB3	12.96	3.182	8.692e-07	7.557e-06		ENSG00000187372	PCDHB13	106	-3.071	2.667e-85	2.505e-82
ENSG00000249378	LINC01060	26.94	3.17	8.508e-06	6.013e-05		ENSG00000007933	FMO3	224.5	-3.058	3.344e-08	3.752e-07
ENSG00000104332	SFRP1	897.6	3.167	6.597e-09	8.361e-08		ENSG00000169432	SCN9A	429.8	-3.043	1.287e-10	2.213e-09
ENSG00000160255	ITGB2	1141	3.155	8.861e-27	7.779e-25		ENSG00000254300	LINC01111	14.18	-3.032	3.523e-12	7.578e-11
ENSG00000266968	ENSG00000266968	9.376	3.142	5.215e-05	0.0003052		ENSG00000139200	PIANP	108.9	-3.026	2.911e-80	2.329e-77
ENSG00000205426	KRT81	11.97	3.141	2.679e-10	4.343e-09		ENSG00000136928	GABBR2	29.41	-3.021	4.506e-18	2.106e-16
ENSG00000235454	ENSG00000235454	4.085	3.119	6.453e-05	0.0003688		ENSG00000047662	FAM184B	2.93	-3.003	1.421e-07	1.435e-06
ENSG00000164684	ZNF704	251.6	3.1	3.045e-16	1.117e-14		ENSG00000263535	ENSG00000263535	10.24	-2.991	6.365e-08	6.803e-07
ENSG00000147813	NAPRT	242.9	3.087	2.093e-22	1.417e-20		ENSG00000131398	KCNC3	4.37	-2.978	1.486e-06	1.23e-05
ENSG00000132932	ATP8A2	52.6	3.085	4.253e-11	7.905e-10		ENSG00000177570	SAMD12	40.72	-2.951	3.193e-43	6.829e-41
ENSG00000162882	HAAO	44.8	3.084	3.652e-19	1.91e-17		ENSG00000183691	NOG	485	-2.935	2.381e-28	2.306e-26
ENSG00000126860	EVI2A	525	3.074	1.223e-16	4.783e-15		ENSG00000134548	SPX	8.928	-2.921	4.403e-12	9.314e-11
ENSG00000230847	ENSG00000230847	3.954	3.043	7.127e-05	0.0004023		ENSG00000229007	ENSG00000229007	1.544	-2.911	0.0001111	0.0006004
ENSG00000215218	UBE2QL1	24	3.041	7.569e-16	2.624e-14		ENSG00000123977	DAW1	20.78	-2.848	1.933e-10	3.219e-09
ENSG00000132185	FCRLA	12.54	3.025	1.039e-09	1.508e-08		ENSG00000181652	ATG9B	14.39	-2.818	1.296e-05	8.763e-05
ENSG00000140557	ST8SIA2	11.53	3.001	3.219e-12	6.967e-11		ENSG00000233639	PANTR1	2.315	-2.809	9.812e-05	0.0005358
ENSG00000278530	CHMP1B2P	10.03	3	6.784e-05	0.0003855		ENSG00000214776	ENSG00000214776	3.244	-2.8	2.115e-05	0.0001363
ENSG00000080007	DDX43	9.455	2.982	9.025e-05	0.0004964		ENSG00000141622	RNF165	4.829	-2.799	0.000167	0.0008653
ENSG00000237513	ENSG00000237513	72.18	2.979	2.514e-06	1.993e-05		ENSG00000275612	ENSG00000275612	1.593	-2.795	8.35e-05	0.0004637
ENSG00000145736	GTF2H2	120.8	2.978	1.236e-29	1.322e-27		ENSG00000113248	PCDHB15	28.53	-2.78	8.293e-29	8.488e-27
ENSG00000104432	IL7	43.95	2.966	3.779e-05	0.0002293		ENSG00000013588	GPRC5A	89.31	-2.776	3.848e-40	6.756e-38
ENSG00000226012	ENSG00000226012	17.1	2.964	7.542e-05	0.0004227		ENSG00000274276	CBSL	55.67	-2.766	8.23e-07	7.185e-06
ENSG00000137285	TUBB2B	118.1	2.948	8.552e-33	1.068e-30		ENSG00000163347	CLDN1	398.9	-2.762	2.698e-09	3.649e-08
ENSG00000231123	ENSG00000231123	36.64	2.935	9.013e-06	6.345e-05		ENSG00000157152	SYN2	6.789	-2.751	1.028e-06	8.773e-06
ENSG00000157303	SUSD3	132.5	2.929	2.232e-19	1.193e-17		ENSG00000120322	PCDHB8	18.86	-2.741	3.45e-14	9.69e-13
ENSG00000149599	DUSP15	15.9	2.927	6.32e-06	4.584e-05		ENSG00000164849	GPR146	50.34	-2.739	7.528e-08	7.974e-07
ENSG00000143333	RGS16	30.8	2.927	1.377e-08	1.646e-07		ENSG00000279000	OR10A6	11.73	-2.739	3.003e-10	4.84e-09
ENSG00000173269	MMRN2	27.32	2.921	5.111e-09	6.606e-08		ENSG00000198794	SCAMP5	93.63	-2.735	2.968e-24	2.281e-22
ENSG00000125869	LAMP5	159.6	2.909	4.662e-05	0.0002771		ENSG00000137709	POU2F3	3.54	-2.727	5.636e-06	4.136e-05
ENSG00000133401	PDZD2	175	2.9	1.873e-07	1.843e-06		ENSG00000074527	NTN4	1600	-2.727	1.092e-123	1.685e-120
ENSG00000181656	GPR88	141.8	2.891	2.678e-19	1.417e-17		ENSG00000162738	VANGL2	90.41	-2.709	2.729e-17	1.145e-15
ENSG00000141404	GNAL	38.46	2.883	7.095e-11	1.276e-09		ENSG00000105376	ICAM5	54.96	-2.705	6.916e-09	8.725e-08
ENSG00000148671	ADIRF	416.3	2.874	5.618e-27	5.035e-25		ENSG00000183775	KCTD16	79.19	-2.704	1.185e-09	1.7e-08
ENSG00000100206	DMC1	32.14	2.864	1.796e-09	2.492e-08		ENSG00000133805	AMPD3	193.1	-2.697	1.983e-87	2.039e-84
ENSG00000128298	BAIAP2L2	31.3	2.853	5.376e-09	6.923e-08		ENSG00000010438	PRSS3	11.81	-2.695	1.065e-11	2.138e-10
ENSG00000240583	AQP1	498.3	2.803	5.242e-19	2.702e-17		ENSG00000141338	ABCA8	1070	-2.689	1.859e-44	4.27e-42
ENSG00000129195	PIMREG	502.8	2.781	2.154e-13	5.442e-12		ENSG00000061656	SPAG4	137.3	-2.688	2.268e-10	3.738e-09
ENSG00000135480	KRT7	102.3	2.766	8.025e-19	4.04e-17		ENSG00000179869	ABCA13	424.8	-2.676	2.046e-19	1.099e-17
ENSG00000207425	ENSG00000207425	4.404	2.764	0.0001685	0.0008718		ENSG00000143248	RGS5	130.3	-2.672	2.608e-35	3.73e-33
ENSG00000175567	UCP2	57.84	2.764	1.2e-07	1.231e-06		ENSG00000167608	TMC4	9.62	-2.652	5.935e-12	1.233e-10
ENSG00000142621	FHAD1	209.2	2.755	8.164e-41	1.588e-38		ENSG00000238009	LOC100996442	3.373	-2.643	2.688e-05	0.0001693
ENSG00000111452	ADGRD1	32.36	2.733	3.105e-06	2.413e-05		ENSG00000277149	TYW1B	129.7	-2.63	3.498e-96	4.722e-93
ENSG00000175344	CHRNA7	2.228	2.733	0.0001577	0.000822		ENSG00000268575	ENSG00000268575	28.83	-2.629	2.075e-28	2.028e-26
ENSG00000188859	FAM78B	25.72	2.731	1.356e-09	1.934e-08		ENSG00000128268	MGAT3	2.367	-2.616	6.226e-05	0.0003574
ENSG00000130222	GADD45G	17.55	2.728	5.567e-11	1.012e-09		ENSG00000178222	RNF212	89.29	-2.615	1.43e-60	6.433e-58
ENSG00000138795	LEF1	94.42	2.727	9.666e-18	4.331e-16		ENSG00000123572	NRK	201.9	-2.601	5.135e-47	1.352e-44
ENSG00000135744	AGT	70.47	2.724	5.093e-07	4.614e-06		ENSG00000152128	TMEM163	2.471	-2.594	0.0001291	0.0006875
ENSG00000107438	PDLIM1	1275	2.724	1.498e-17	6.525e-16		ENSG00000151623	NR3C2	39.43	-2.593	2.067e-23	1.508e-21
ENSG00000125968	ID1	256.8	2.72	3.429e-08	3.837e-07		ENSG00000172399	MYOZ2	10.81	-2.58	3.398e-06	2.605e-05
ENSG00000106819	ASPN	22530	2.718	1.856e-07	1.83e-06		ENSG00000248187	ENSG00000248187	17.07	-2.573	2.552e-16	9.424e-15
ENSG00000158050	DUSP2	62.57	2.715	1.242e-09	1.778e-08		ENSG00000162373	BEND5	70.15	-2.567	1.621e-08	1.913e-07
ENSG00000055813	CCDC85A	34.01	2.691	1.733e-14	5.009e-13		ENSG00000124140	SLC12A5	2.239	-2.549	2.93e-05	0.0001828
ENSG00000241945	PWP2	38.21	2.69	0.0001442	0.0007603		ENSG00000102683	SGCG	2.91	-2.541	5.953e-05	0.0003434
ENSG00000229108	ENSG00000229108	7.094	2.687	0.0002058	0.001045		ENSG00000169436	COL22A1	21.7	-2.536	1.631e-06	1.339e-05
ENSG00000164303	ENPP6	2.654	2.681	0.0001737	0.000895		ENSG00000182263	FIGN	47.63	-2.532	5.249e-18	2.428e-16
ENSG00000152253	SPC25	160.1	2.679	1.482e-15	4.895e-14		ENSG00000063180	CA11	44.51	-2.517	9.373e-21	5.623e-19
ENSG00000104879	CKM	24.53	2.679	4.771e-07	4.346e-06		ENSG00000277400	MAFIP	5.021	-2.497	1.435e-05	9.618e-05
ENSG00000138207	RBP4	48.48	2.674	9.558e-05	0.0005229		ENSG00000251003	ENSG00000251003	77.38	-2.497	6.703e-51	2.011e-48
ENSG00000227827	ENSG00000227827	705	2.674	1.597e-20	9.474e-19		ENSG00000143590	EFNA3	35.51	-2.477	8.103e-11	1.446e-09
ENSG00000168765	GSTM4	550.7	2.668	2.093e-68	1.076e-65		ENSG00000145708	CRHBP	7.349	-2.465	9.331e-08	9.745e-07
ENSG00000250986	ENSG00000250986	10.02	2.657	5.281e-06	3.899e-05		ENSG00000270127	ENSG00000270127	11.28	-2.464	3.513e-09	4.666e-08
ENSG00000170549	IRX1	9.865	2.651	0.0002422	0.001209		ENSG00000186493	C5orf38	5.815	-2.462	4.333e-06	3.264e-05
ENSG00000120149	MSX2	58.92	2.65	8.577e-26	7.044e-24		ENSG00000154258	ABCA9	54.79	-2.454	2.292e-06	1.834e-05
ENSG00000158089	GALNT14	75.12	2.644	1.517e-10	2.586e-09		ENSG00000170373	CST1	3.848	-2.449	0.0003567	0.001705
ENSG00000022556	NLRP2	10.15	2.638	4.706e-05	0.0002793		ENSG00000156966	B3GNT7	6.307	-2.442	2.382e-07	2.305e-06
ENSG00000128408	RIBC2	33.68	2.637	1.626e-08	1.917e-07		ENSG00000131668	BARX1	14.88	-2.438	7.062e-06	5.087e-05
ENSG00000106511	MEOX2	581.2	2.635	1.319e-05	8.9e-05		ENSG00000272822	ENSG00000272822	2.83	-2.426	5.601e-05	0.0003257
ENSG00000162745	OLFML2B	3766	2.631	8.453e-74	5.216e-71		ENSG00000062282	DGAT2	31.01	-2.422	2.637e-15	8.475e-14
ENSG00000234449	ENSG00000234449	26.01	2.628	4.895e-14	1.342e-12		ENSG00000072657	TRHDE	62.44	-2.422	1.392e-06	1.158e-05
ENSG00000255399	TBX5-AS1	28.2	2.601	6.645e-05	0.0003787		ENSG00000255471	ENSG00000255471	20	-2.417	8.982e-11	1.586e-09
ENSG00000169026	SLC49A3	181.4	2.6	5.515e-35	7.785e-33		ENSG00000277778	PGM5P2	8.234	-2.414	5.759e-07	5.176e-06
ENSG00000268655	LOC101059948	4.778	2.599	3.643e-06	2.776e-05		ENSG00000234409	CCDC188	21.88	-2.407	9.847e-18	4.403e-16
ENSG00000108798	ABI3	1.986	2.598	0.0002134	0.001077		ENSG00000276952	ENSG00000276952	1.481	-2.406	0.0002477	0.001233
ENSG00000090376	IRAK3	171.5	2.595	6.812e-20	3.851e-18		ENSG00000250241	LOC101927359	5.842	-2.399	1.099e-06	9.323e-06
ENSG00000172058	SERF1A	2.607	2.589	0.000205	0.001041		ENSG00000257496	ENSG00000257496	1.209	-2.394	0.0002557	0.001269
ENSG00000187699	C2orf88	153.7	2.575	3.604e-17	1.497e-15		ENSG00000158373	H2BC5	80.24	-2.386	4.902e-37	7.508e-35
ENSG00000131979	GCH1	63.12	2.572	4.861e-17	1.988e-15		ENSG00000171388	APLN	330.2	-2.383	2.981e-12	6.51e-11
ENSG00000184185	KCNJ12	58.01	2.571	1.49e-07	1.496e-06		ENSG00000258498	DIO3OS	16.81	-2.382	0.0001974	0.001007
ENSG00000163394	CCKAR	548.4	2.558	8.767e-07	7.611e-06		ENSG00000136014	USP44	37.22	-2.379	6.24e-23	4.376e-21
ENSG00000275004	ZNF280B	30.37	2.545	2.502e-05	0.0001588		ENSG00000235532	LINC00402	9.862	-2.364	9.514e-14	2.516e-12
ENSG00000143061	IGSF3	14.43	2.538	5.446e-05	0.0003177		ENSG00000168398	BDKRB2	730.4	-2.353	5.49e-46	1.347e-43
ENSG00000153404	PLEKHG4B	116.6	2.535	1.099e-11	2.2e-10		ENSG00000275993	SIK1B	27.25	-2.346	7.886e-15	2.399e-13
ENSG00000164379	FOXQ1	5.888	2.511	0.0002036	0.001035		ENSG00000105767	CADM4	82.41	-2.339	1.497e-52	4.687e-50
ENSG00000138180	CEP55	800.1	2.493	9.645e-18	4.331e-16		ENSG00000231806	ENSG00000231806	6.939	-2.334	5.119e-09	6.612e-08
ENSG00000152953	STK32B	175.8	2.483	1.071e-32	1.33e-30		ENSG00000229628	ENSG00000229628	38.18	-2.33	3.333e-46	8.273e-44
ENSG00000127399	LRRC61	21.19	2.482	3.281e-10	5.246e-09		ENSG00000078725	BRINP1	607	-2.326	4.947e-12	1.036e-10
ENSG00000117399	CDC20	1012	2.472	3.604e-13	8.857e-12		ENSG00000114638	UPK1B	0.9826	-2.32	0.0003322	0.001601
ENSG00000165480	SKA3	301.3	2.469	5.064e-16	1.79e-14		ENSG00000057704	TMCC3	56.17	-2.32	3.202e-13	7.912e-12
ENSG00000123500	COL10A1	1204	2.461	2.44e-18	1.171e-16		ENSG00000108691	CCL2	1415	-2.318	3.119e-06	2.42e-05
ENSG00000168078	PBK	536	2.458	2.622e-16	9.662e-15		ENSG00000170396	ZNF804A	24.61	-2.311	2.255e-07	2.195e-06
ENSG00000162746	FCRLB	42.06	2.456	2.421e-10	3.956e-09		ENSG00000180573	H2AC6	793.1	-2.31	1.32e-66	6.481e-64
ENSG00000121211	MND1	64.92	2.454	1.521e-11	2.987e-10		ENSG00000270055	ENSG00000270055	75.06	-2.307	1.101e-40	2.104e-38
ENSG00000187325	TAF9B	554.9	2.453	1.628e-28	1.605e-26		ENSG00000261115	TMEM178B	103.9	-2.303	5.464e-08	5.901e-07
ENSG00000179583	CIITA	12.75	2.452	6.345e-07	5.663e-06		ENSG00000226067	ENSG00000226067	52.49	-2.298	2.324e-29	2.424e-27
ENSG00000250305	TRMT9B	30.36	2.446	1.912e-07	1.879e-06		ENSG00000120327	PCDHB14	125.9	-2.298	2.302e-31	2.659e-29
ENSG00000280018	ENSG00000280018	3.501	2.445	0.0002846	0.001396		ENSG00000204894	ENSG00000204894	1.488	-2.296	0.000416	0.001953
ENSG00000183856	IQGAP3	1157	2.441	1.764e-09	2.45e-08		ENSG00000162433	AK4	2385	-2.293	2.272e-11	4.351e-10
ENSG00000284946	ENSG00000284946	37.03	2.433	3.199e-10	5.133e-09		ENSG00000142623	PADI1	6.504	-2.289	4.035e-08	4.469e-07
ENSG00000186185	KIF18B	455.1	2.43	5.897e-16	2.068e-14		ENSG00000146966	DENND2A	218.4	-2.285	3.735e-12	7.994e-11
ENSG00000170893	TRH	52.95	2.43	3.992e-05	0.000241		ENSG00000243243	ENSG00000243243	3.172	-2.282	0.0002424	0.00121
ENSG00000205364	MT1M	94.24	2.424	8.139e-10	1.206e-08		ENSG00000140538	NTRK3	10.05	-2.264	3.572e-09	4.741e-08
ENSG00000077152	UBE2T	289.8	2.412	5.736e-23	4.036e-21		ENSG00000204969	PCDHA2	2.254	-2.263	0.0003126	0.001516
ENSG00000179750	APOBEC3B	206.2	2.408	1.771e-12	4.022e-11		ENSG00000232788	ITGA6-AS1	7.552	-2.26	2.821e-05	0.0001769
ENSG00000051341	POLQ	232.1	2.406	9.359e-15	2.815e-13		ENSG00000176533	GNG7	118.7	-2.257	2.622e-08	2.988e-07
ENSG00000128849	CGNL1	490.3	2.403	1.157e-09	1.665e-08		ENSG00000120324	PCDHB10	60.46	-2.241	1.17e-33	1.569e-31
ENSG00000075702	WDR62	279.8	2.397	9.517e-14	2.516e-12		ENSG00000146205	ANO7	44.99	-2.237	1.084e-26	9.438e-25
ENSG00000157388	CACNA1D	14.36	2.394	8.952e-09	1.105e-07		ENSG00000247498	GPRC5D-AS1	85.52	-2.236	2.164e-06	1.741e-05
ENSG00000148773	MKI67	3399	2.393	2.251e-14	6.465e-13		ENSG00000115604	IL18R1	51.78	-2.235	3.266e-07	3.07e-06
ENSG00000077092	RARB	203.9	2.391	1.712e-06	1.402e-05		ENSG00000232949	ENSG00000232949	3.438	-2.234	0.0002494	0.001241
ENSG00000171848	RRM2	1167	2.384	3.707e-14	1.037e-12		ENSG00000125966	MMP24	255.3	-2.227	3.08e-17	1.284e-15
ENSG00000205809	KLRC2	44.87	2.382	0.0003202	0.001549		ENSG00000253537	PCDHGA7	421.9	-2.225	1.34e-58	5.789e-56
ENSG00000121316	PLBD1	128.6	2.378	1.408e-22	9.653e-21		ENSG00000257219	LNCOG	61.33	-2.224	5.162e-12	1.078e-10
ENSG00000185760	KCNQ5	253	2.376	9.136e-12	1.865e-10		ENSG00000272405	ENSG00000272405	8.486	-2.22	4.428e-07	4.06e-06
ENSG00000154839	SKA1	241.7	2.374	6.007e-15	1.846e-13		ENSG00000162415	ZSWIM5	18.63	-2.217	1.397e-10	2.391e-09
ENSG00000122378	PRXL2A	21.64	2.372	1.513e-05	0.0001009		ENSG00000114268	PFKFB4	516	-2.212	4.331e-18	2.033e-16
ENSG00000171241	SHCBP1	874.1	2.371	1.231e-15	4.121e-14		ENSG00000248441	LINC01197	3.615	-2.204	0.0005219	0.002382
ENSG00000145386	CCNA2	1038	2.371	4.745e-14	1.305e-12		ENSG00000162409	PRKAA2	122	-2.203	5.815e-15	1.789e-13
ENSG00000184979	USP18	94.33	2.368	7.073e-17	2.84e-15		ENSG00000179772	FOXS1	8.991	-2.192	5.291e-06	3.903e-05
ENSG00000103044	HAS3	139.2	2.367	1.28e-12	2.944e-11		ENSG00000157322	CLEC18A	4.691	-2.187	0.0003494	0.001677
ENSG00000198915	RASGEF1A	11.32	2.367	0.0003729	0.001773		ENSG00000236333	ENSG00000236333	9.185	-2.185	1.293e-05	8.746e-05
ENSG00000132554	RGS22	7.993	2.367	0.0003221	0.001557		ENSG00000150556	LYPD6B	28.67	-2.183	2.427e-21	1.524e-19
ENSG00000125845	BMP2	70.05	2.366	1.431e-08	1.709e-07		ENSG00000276386	ENSG00000276386	6.553	-2.177	7.467e-06	5.353e-05
ENSG00000237181	ENSG00000237181	9.858	2.355	0.0001747	0.0009		ENSG00000279675	ENSG00000279675	2.066	-2.176	0.0003812	0.001809
ENSG00000169607	CKAP2L	602.8	2.353	2.975e-15	9.478e-14		ENSG00000090339	ICAM1	1413	-2.176	2.304e-22	1.555e-20
ENSG00000160808	MYL3	50.22	2.352	0.000321	0.001552		ENSG00000182379	NXPH4	67.73	-2.161	6.342e-16	2.216e-14
ENSG00000228672	PROB1	132.5	2.344	1.17e-27	1.099e-25		ENSG00000277531	ENSG00000277531	8.112	-2.157	1.888e-08	2.199e-07
ENSG00000185862	EVI2B	82.61	2.341	9.711e-08	1.011e-06		ENSG00000236013	LOC100507477	1.602	-2.156	0.0004206	0.001971
ENSG00000169783	LINGO1	45.24	2.338	3.753e-09	4.954e-08		ENSG00000280339	ENSG00000280339	13.36	-2.155	6.904e-06	4.978e-05
ENSG00000122952	ZWINT	611.6	2.337	1.071e-18	5.329e-17		ENSG00000008517	IL32	178	-2.152	9.577e-14	2.529e-12
ENSG00000197859	ADAMTSL2	295.9	2.328	3.084e-05	0.0001911		ENSG00000172738	TMEM217	30.92	-2.145	3.695e-23	2.643e-21
ENSG00000010327	STAB1	31.19	2.327	5.688e-05	0.0003302		ENSG00000055732	MCOLN3	7.601	-2.142	1.747e-06	1.425e-05
ENSG00000127564	PKMYT1	323.7	2.323	4.571e-12	9.641e-11		ENSG00000151490	PTPRO	16.37	-2.141	2.38e-06	1.899e-05
ENSG00000140807	NKD1	28.55	2.322	1.422e-06	1.182e-05		ENSG00000237471	ENSG00000237471	45.78	-2.14	1.942e-40	3.584e-38
ENSG00000123485	HJURP	565.8	2.319	1.657e-16	6.367e-15		ENSG00000115380	EFEMP1	7261	-2.137	5.556e-06	4.085e-05
ENSG00000066279	ASPM	1492	2.309	6.549e-12	1.352e-10		ENSG00000248362	ENSG00000248362	1.117	-2.128	0.0005952	0.002672
ENSG00000187764	SEMA4D	23.3	2.309	1.894e-10	3.159e-09		ENSG00000162687	KCNT2	170.9	-2.123	2.648e-09	3.585e-08
ENSG00000239335	LLPH-DT	7.779	2.307	0.000362	0.001726		ENSG00000235499	ENSG00000235499	2.73	-2.122	8.981e-05	0.0004945
ENSG00000257167	TMPO-AS1	63.29	2.306	2.922e-14	8.282e-13		ENSG00000159167	STC1	355.4	-2.117	6.767e-10	1.019e-08
ENSG00000129173	E2F8	122.6	2.301	1.526e-17	6.633e-16		ENSG00000182621	PLCB1	341.5	-2.108	2.063e-27	1.896e-25
ENSG00000157554	ERG	310.4	2.3	2.33e-13	5.839e-12		ENSG00000223802	CERS1	9.23	-2.105	5.692e-07	5.125e-06
ENSG00000164283	ESM1	50.06	2.298	2.785e-14	7.924e-13		ENSG00000238228	ENSG00000238228	9.342	-2.105	4.515e-07	4.132e-06
ENSG00000120162	MOB3B	25.99	2.298	0.0003756	0.001785		ENSG00000183742	MACC1	3.728	-2.103	4.211e-06	3.181e-05
ENSG00000138778	CENPE	1005	2.292	9.788e-14	2.578e-12		ENSG00000275325	ENSG00000275325	3.014	-2.102	0.000122	0.0006546
ENSG00000111206	FOXM1	1706	2.29	1.972e-13	5.017e-12		ENSG00000154736	ADAMTS5	476.6	-2.086	2.975e-15	9.478e-14
ENSG00000112562	SMOC2	206.4	2.29	0.0003861	0.001829		ENSG00000184292	TACSTD2	178.7	-2.086	9.121e-10	1.34e-08
ENSG00000135547	HEY2	2.532	2.285	0.000409	0.001924		ENSG00000185052	SLC24A3	16.74	-2.082	0.0003892	0.00184
ENSG00000214357	NEURL1B	322.6	2.279	1.941e-12	4.362e-11		ENSG00000055163	CYFIP2	104.6	-2.077	2.835e-11	5.366e-10
ENSG00000011426	ANLN	3485	2.272	4.465e-15	1.4e-13		ENSG00000154721	JAM2	316.4	-2.07	8.317e-06	5.892e-05
ENSG00000134690	CDCA8	621.4	2.27	5.217e-13	1.256e-11		ENSG00000143867	OSR1	201	-2.067	3.867e-28	3.729e-26
ENSG00000237649	KIFC1	912.6	2.268	1.067e-14	3.186e-13		ENSG00000177839	PCDHB9	27.28	-2.062	3.559e-16	1.296e-14
ENSG00000187957	DNER	6.931	2.265	0.0003161	0.001531		ENSG00000162817	C1orf115	99.1	-2.057	5.684e-06	4.169e-05
ENSG00000116985	BMP8B	40.38	2.264	0.0004717	0.002182		ENSG00000254681	PKD1P5-LOC105376752	246.9	-2.051	2.754e-18	1.316e-16
ENSG00000186193	SAPCD2	264.7	2.262	3.072e-09	4.105e-08		ENSG00000000971	CFH	8387	-2.05	6.017e-13	1.444e-11
ENSG00000137812	KNL1	713.4	2.261	5.2e-14	1.42e-12		ENSG00000167861	HID1	6.55	-2.048	1.717e-05	0.0001133
ENSG00000100162	CENPM	140.3	2.254	4.079e-12	8.645e-11		ENSG00000262576	PCDHGA4	295	-2.046	3.301e-14	9.308e-13
ENSG00000117650	NEK2	318.1	2.254	1.443e-09	2.044e-08		ENSG00000233922	LINC01694	6.826	-2.04	4.084e-06	3.092e-05
ENSG00000163975	MELTF	377.2	2.252	1.182e-05	8.075e-05		ENSG00000111913	RIPOR2	132.1	-2.037	1.448e-08	1.724e-07
ENSG00000135451	TROAP	272	2.25	6.548e-10	9.889e-09		ENSG00000149090	PAMR1	1963	-2.032	2.679e-57	1.092e-54
ENSG00000142149	HUNK	16.28	2.246	3.543e-06	2.71e-05		ENSG00000111305	GSG1	12.85	-2.029	7.101e-06	5.111e-05
ENSG00000143196	DPT	10060	2.245	1.174e-30	1.321e-28		ENSG00000260088	DDX59-AS1	2.668	-2.022	0.0003903	0.001843
ENSG00000121621	KIF18A	251	2.244	2.573e-11	4.906e-10		ENSG00000196730	DAPK1	970.2	-2.022	1.893e-37	2.92e-35
ENSG00000121152	NCAPH	373.5	2.236	1.223e-14	3.629e-13		ENSG00000261327	ENSG00000261327	17.95	-2.008	5.677e-07	5.113e-06
ENSG00000111665	CDCA3	382.5	2.234	1.166e-11	2.324e-10		ENSG00000082126	MPP4	90.78	-2.006	5.262e-19	2.706e-17
ENSG00000146410	MTFR2	64.58	2.233	3.603e-10	5.692e-09		ENSG00000280407	ENSG00000280407	56.92	-2.005	1.511e-38	2.417e-36
ENSG00000267272	LINC01140	21.64	2.23	2.044e-05	0.0001323		ENSG00000163815	CLEC3B	1729	-2.003	1.141e-44	2.65e-42
ENSG00000166851	PLK1	936	2.228	2.888e-10	4.666e-09		ENSG00000163491	NEK10	57.05	-2.002	4.603e-20	2.623e-18
ENSG00000126787	DLGAP5	859.5	2.226	2.059e-11	3.963e-10		ENSG00000177663	IL17RA	586.3	-2	3.572e-76	2.411e-73
ENSG00000046604	DSG2	25.09	2.215	3.192e-05	0.0001969		ENSG00000246273	SBF2-AS1	214.1	-1.996	3.525e-45	8.366e-43
ENSG00000255874	LINC00346	125	2.215	6.729e-22	4.364e-20		ENSG00000156466	GDF6	442.6	-1.995	1.295e-16	5.049e-15
ENSG00000231007	ENSG00000231007	47.28	2.215	8.305e-10	1.228e-08		ENSG00000101425	BPI	6.665	-1.993	3.085e-05	0.0001911
ENSG00000170873	MTSS1	1478	2.205	1.267e-10	2.182e-09		ENSG00000137463	MGARP	39.58	-1.992	1.874e-12	4.229e-11
ENSG00000101447	FAM83D	414.5	2.205	9.727e-12	1.969e-10		ENSG00000072952	MRVI1	1363	-1.985	4.85e-07	4.411e-06
ENSG00000109805	NCAPG	849.4	2.203	1.814e-16	6.911e-15		ENSG00000139304	PTPRQ	47.57	-1.981	6.463e-10	9.775e-09
ENSG00000137310	TCF19	1389	2.201	1.304e-19	7.129e-18		ENSG00000168477	TNXB	89.64	-1.966	7.287e-18	3.328e-16
ENSG00000080986	NDC80	581.7	2.201	1.569e-13	4.049e-12		ENSG00000136231	IGF2BP3	413.4	-1.966	5.925e-31	6.7e-29
ENSG00000178999	AURKB	341.9	2.198	2.183e-12	4.85e-11		ENSG00000228288	PCAT6	93.85	-1.962	4.716e-21	2.885e-19
ENSG00000103522	IL21R	50.13	2.196	8.526e-08	8.969e-07		ENSG00000157404	KIT	11.4	-1.96	5.088e-13	1.229e-11
ENSG00000143228	NUF2	341.4	2.195	1.205e-11	2.4e-10		ENSG00000215302	ENSG00000215302	24.14	-1.959	1.721e-09	2.403e-08
ENSG00000226864	ATE1-AS1	19.33	2.191	8.144e-05	0.0004534		ENSG00000225783	MIAT	100	-1.958	1.642e-07	1.632e-06
ENSG00000210107	ENSG00000210107	37.97	2.186	4.958e-14	1.357e-12		ENSG00000164099	PRSS12	2862	-1.949	1.364e-46	3.507e-44
ENSG00000137804	NUSAP1	917.7	2.186	4.876e-13	1.181e-11		ENSG00000101187	SLCO4A1	7.913	-1.948	0.000221	0.001112
ENSG00000169679	BUB1	768.6	2.182	4.285e-14	1.188e-12		ENSG00000249619	ENSG00000249619	3.342	-1.939	0.0001386	0.0007336
ENSG00000122176	FMOD	1467	2.176	3.765e-09	4.968e-08		ENSG00000155974	GRIP1	3.463	-1.919	0.0005008	0.002296
ENSG00000143416	SELENBP1	468.1	2.175	1.291e-15	4.31e-14		ENSG00000149970	CNKSR2	35.42	-1.918	2.554e-21	1.594e-19
ENSG00000183150	GPR19	7.347	2.174	8.198e-05	0.0004559		ENSG00000277586	NEFL	1.066	-1.917	0.0009576	0.004056
ENSG00000141497	ZMYND15	23.77	2.172	1.71e-06	1.401e-05		ENSG00000182261	NLRP10	172.3	-1.915	1.784e-56	7.005e-54
ENSG00000139537	CCDC65	9.425	2.168	0.0002326	0.001165		ENSG00000279689	ENSG00000279689	9.121	-1.911	1.736e-05	0.0001144
ENSG00000129810	SGO1	121	2.167	2.984e-10	4.813e-09		ENSG00000100505	TRIM9	48.93	-1.907	7.024e-11	1.267e-09
ENSG00000134057	CCNB1	1610	2.167	4.995e-11	9.173e-10		ENSG00000259775	ENSG00000259775	19.73	-1.898	4.117e-16	1.477e-14
ENSG00000187634	SAMD11	202.8	2.165	1.492e-09	2.105e-08		ENSG00000118473	SGIP1	217.1	-1.898	3.794e-14	1.057e-12
ENSG00000102383	ZDHHC15	5.633	2.165	0.0005456	0.002476		ENSG00000272482	ENSG00000272482	6.447	-1.897	7.121e-05	0.0004021
ENSG00000180921	FAM83H	84.74	2.164	6.338e-18	2.913e-16		ENSG00000256612	CYP2B7P	6.777	-1.897	3.2e-05	0.0001973
ENSG00000178445	GLDC	36.46	2.163	4.161e-06	3.147e-05		ENSG00000137819	PAQR5	44.12	-1.895	5.897e-06	4.31e-05
ENSG00000100526	CDKN3	369.8	2.163	2.652e-10	4.304e-09		ENSG00000106327	TFR2	21.76	-1.889	1.597e-05	0.000106
ENSG00000139629	GALNT6	171.5	2.162	8.272e-32	9.816e-30		ENSG00000116106	EPHA4	669.1	-1.888	5.622e-80	4.337e-77
ENSG00000137869	CYP19A1	74.65	2.159	2.528e-08	2.89e-07		ENSG00000131096	PYY	4.545	-1.888	0.0001719	0.0008869
ENSG00000159640	ACE	235.4	2.155	1.665e-19	8.969e-18		ENSG00000138356	AOX1	3189	-1.878	8.071e-10	1.199e-08
ENSG00000075218	GTSE1	530.9	2.154	6.335e-12	1.31e-10		ENSG00000108947	EFNB3	69.21	-1.874	6.596e-33	8.331e-31
ENSG00000089685	BIRC5	1293	2.152	6.605e-11	1.194e-09		ENSG00000162496	DHRS3	573.2	-1.873	0.0001102	0.0005961
ENSG00000210196	ENSG00000210196	20.88	2.147	7.343e-07	6.484e-06		ENSG00000157542	KCNJ6	21.51	-1.872	0.0008435	0.003628
ENSG00000088325	TPX2	2169	2.144	8.373e-13	1.983e-11		ENSG00000112619	PRPH2	161.7	-1.871	2.209e-54	7.455e-52
ENSG00000089041	P2RX7	54.15	2.141	2.258e-09	3.092e-08		ENSG00000234719	NPIPB2	45.97	-1.869	1.746e-14	5.041e-13
ENSG00000137752	CASP1	36.34	2.141	1.47e-05	9.829e-05		ENSG00000013293	SLC7A14	29.01	-1.866	2.734e-05	0.0001718
ENSG00000180660	MAB21L1	84.11	2.14	3.733e-21	2.323e-19		ENSG00000246228	CASC8	6.89	-1.864	0.0004201	0.001969
ENSG00000109674	NEIL3	134.6	2.139	1.696e-10	2.871e-09		ENSG00000136048	DRAM1	1886	-1.855	2.277e-16	8.495e-15
ENSG00000142677	IL22RA1	2.004	2.139	0.0006037	0.002706		ENSG00000214944	ARHGEF28	628.5	-1.855	1.389e-16	5.396e-15
ENSG00000115163	CENPA	190.6	2.137	1.905e-09	2.628e-08		ENSG00000168269	FOXI1	14.23	-1.854	0.0005255	0.002396
ENSG00000154930	ACSS1	477.8	2.137	9.381e-15	2.818e-13		ENSG00000246430	LINC00968	724.6	-1.853	2.596e-40	4.673e-38
ENSG00000221818	EBF2	701.9	2.126	1.699e-11	3.312e-10		ENSG00000159871	LYPD5	25.64	-1.853	3.187e-05	0.0001967
ENSG00000248596	LOC643201	22.2	2.125	0.0005873	0.002639		ENSG00000198744	ENSG00000198744	32.72	-1.852	1.888e-13	4.813e-12
ENSG00000131747	TOP2A	4142	2.123	1.69e-11	3.297e-10		ENSG00000225465	ENSG00000225465	32.28	-1.848	5.455e-08	5.894e-07
ENSG00000013810	TACC3	1255	2.122	5.276e-15	1.63e-13		ENSG00000182240	BACE2	8165	-1.845	5.111e-29	5.307e-27
ENSG00000064300	NGFR	23.66	2.121	8.018e-05	0.0004472		ENSG00000152939	MARVELD2	34.66	-1.843	6.3e-13	1.507e-11
ENSG00000203760	CENPW	276.3	2.116	4.297e-11	7.973e-10		ENSG00000147041	SYTL5	3.928	-1.839	7.349e-05	0.0004133
ENSG00000101194	SLC17A9	835.5	2.116	7.759e-18	3.513e-16		ENSG00000127507	ADGRE2	1.354	-1.837	0.0008705	0.003732
ENSG00000112984	KIF20A	1140	2.114	1.144e-08	1.388e-07		ENSG00000262888	ENSG00000262888	10.73	-1.833	6.622e-07	5.888e-06
ENSG00000138135	CH25H	289.8	2.108	4.388e-15	1.377e-13		ENSG00000261161	ENSG00000261161	5.748	-1.833	0.000187	0.0009569
ENSG00000284906	ARHGAP11B	22.92	2.097	1.027e-07	1.063e-06		ENSG00000273604	EPOP	112.3	-1.827	1.196e-21	7.668e-20
ENSG00000092421	SEMA6A	52.4	2.092	3.793e-09	4.998e-08		ENSG00000141655	TNFRSF11A	13.19	-1.823	4.832e-11	8.914e-10
ENSG00000139329	LUM	52760	2.091	9.134e-20	5.097e-18		ENSG00000158528	PPP1R9A	38.91	-1.818	9.346e-17	3.711e-15
ENSG00000132639	SNAP25	68.41	2.082	2.847e-09	3.843e-08		ENSG00000152402	GUCY1A2	89.21	-1.817	9.536e-05	0.0005218
ENSG00000157456	CCNB2	592.6	2.079	1.872e-09	2.585e-08		ENSG00000159860	ENSG00000159860	4.358	-1.816	0.000156	0.0008151
ENSG00000197299	BLM	166.4	2.078	3.553e-11	6.678e-10		ENSG00000102109	PCSK1N	1.291	-1.815	0.001045	0.004373
ENSG00000248874	C5orf17	6.167	2.077	0.0005731	0.002582		ENSG00000170379	TCAF2	98.23	-1.813	8.619e-17	3.441e-15
ENSG00000273210	ENSG00000273210	2.417	2.077	0.0006539	0.002902		ENSG00000174672	BRSK2	6.67	-1.812	9.382e-06	6.58e-05
ENSG00000093009	CDC45	254.9	2.074	7.086e-12	1.459e-10		ENSG00000136205	TNS3	10190	-1.811	8.368e-42	1.705e-39
ENSG00000170312	CDK1	844.8	2.074	1.496e-14	4.367e-13		ENSG00000186765	FSCN2	20.3	-1.81	1.314e-07	1.336e-06
ENSG00000187688	TRPV2	457.2	2.068	8.126e-14	2.172e-12		ENSG00000261051	ENSG00000261051	25.85	-1.803	2.602e-19	1.384e-17
ENSG00000071539	TRIP13	528.4	2.059	1.971e-16	7.435e-15		ENSG00000143217	NECTIN4	7.512	-1.799	2.445e-05	0.0001554
ENSG00000112742	TTK	396.4	2.059	6.427e-11	1.164e-09		ENSG00000170525	PFKFB3	1393	-1.798	1.125e-28	1.13e-26
ENSG00000138160	KIF11	1093	2.058	9.494e-14	2.516e-12		ENSG00000153930	ANKFN1	102.2	-1.793	9.787e-10	1.428e-08
ENSG00000117724	CENPF	2316	2.057	3.482e-10	5.53e-09		ENSG00000267750	ENSG00000267750	3.503	-1.791	0.0003306	0.001594
ENSG00000149548	CCDC15	108.1	2.054	2.259e-12	5.014e-11		ENSG00000198300	PEG3	50.49	-1.784	8.58e-11	1.524e-09
ENSG00000188312	CENPP	272	2.051	7.975e-65	3.745e-62		ENSG00000253767	PCDHGA8	28.37	-1.777	2.572e-14	7.349e-13
ENSG00000167157	PRRX2	1244	2.051	1.715e-54	6.071e-52		ENSG00000113389	NPR3	6187	-1.773	1.599e-31	1.867e-29
ENSG00000240065	PSMB9	256.4	2.049	1.306e-20	7.789e-19		ENSG00000275888	ENSG00000275888	17.25	-1.773	1.108e-15	3.727e-14
ENSG00000090889	KIF4A	736.9	2.048	3.308e-13	8.166e-12		ENSG00000127561	SYNGR3	19.77	-1.772	1.017e-06	8.691e-06
ENSG00000145423	SFRP2	6.858	2.046	0.0007269	0.003178		ENSG00000142583	SLC2A5	24.8	-1.77	2.893e-08	3.279e-07
ENSG00000254002	ENSG00000254002	7.15	2.045	0.00012	0.0006448		ENSG00000107738	VSIR	1977	-1.77	4.05e-10	6.339e-09
ENSG00000172817	CYP7B1	32.64	2.041	1.584e-05	0.0001052		ENSG00000105255	FSD1	37.36	-1.769	2.638e-12	5.824e-11
ENSG00000247516	MIR4458HG	68.67	2.04	1.268e-10	2.182e-09		ENSG00000155511	GRIA1	715.8	-1.766	2.118e-06	1.708e-05
ENSG00000103942	HOMER2	628.7	2.036	3.163e-40	5.645e-38		ENSG00000184492	FOXD4L1	1.442	-1.764	0.001292	0.005268
ENSG00000156970	BUB1B	657.3	2.032	1.337e-12	3.072e-11		ENSG00000254614	LOC728975	23.44	-1.754	3.36e-12	7.256e-11
ENSG00000116574	RHOU	210.9	2.032	1.611e-19	8.697e-18		ENSG00000134533	RERG	60.38	-1.752	9.026e-05	0.0004964
ENSG00000163701	IL17RE	154	2.03	2.459e-05	0.0001562		ENSG00000118971	CCND2	250.4	-1.752	0.0001967	0.001004
ENSG00000169508	GPR183	6.322	2.026	0.0004728	0.002186		ENSG00000139182	CLSTN3	622.3	-1.745	3.679e-40	6.513e-38
ENSG00000171320	ESCO2	181.7	2.022	1.259e-14	3.73e-13		ENSG00000163328	GPR155	264.6	-1.743	5.163e-28	4.934e-26
ENSG00000219438	TAFA5	149.4	2.022	1.649e-35	2.406e-33		ENSG00000140945	CDH13	3098	-1.741	8.616e-11	1.525e-09
ENSG00000133055	MYBPH	21.27	2.021	5.887e-06	4.304e-05		ENSG00000180332	KCTD4	6.445	-1.741	9.595e-06	6.707e-05
ENSG00000244479	ENSG00000244479	8.627	2.021	0.0006595	0.002921		ENSG00000231890	DARS-AS1	22.63	-1.735	8.693e-05	0.0004807
ENSG00000213145	CRIP1	13.09	2.02	0.0006532	0.002899		ENSG00000241956	LOC102546299	24.38	-1.729	1.241e-05	8.438e-05
ENSG00000144668	ITGA9	15.81	2.02	0.0007123	0.003125		ENSG00000137962	ARHGAP29	5802	-1.728	2.162e-36	3.243e-34
ENSG00000198695	ND6	1675	2.02	1.608e-32	1.962e-30		ENSG00000250790	ENSG00000250790	13.15	-1.727	4.73e-05	0.0002806
ENSG00000165409	TSHR	10.1	2.013	0.0003875	0.001834		ENSG00000188157	AGRN	3852	-1.727	9.638e-54	3.154e-51
ENSG00000140323	DISP2	41.47	2.011	1.171e-09	1.684e-08		ENSG00000117394	SLC2A1	3719	-1.725	5.058e-15	1.572e-13
ENSG00000142185	TRPM2	6.735	2.008	0.0003328	0.001603		ENSG00000154175	ABI3BP	11380	-1.72	3.679e-13	9.03e-12
ENSG00000215784	FAM72D	13.74	2.007	2.507e-05	0.000159		ENSG00000197249	SERPINA1	18.61	-1.72	9.683e-06	6.761e-05
ENSG00000188338	SLC38A3	16.16	2.006	9.473e-06	6.637e-05		ENSG00000186918	ZNF395	1629	-1.719	6.318e-09	8.026e-08
ENSG00000142731	PLK4	330.7	2.003	1.369e-12	3.142e-11		ENSG00000186326	RGS9BP	2.023	-1.717	0.001086	0.004522
ENSG00000111247	RAD51AP1	210.8	2.002	1.39e-15	4.617e-14		ENSG00000148541	FAM13C	41.22	-1.714	2.816e-14	8.003e-13
ENSG00000167900	TK1	1271	2	4.125e-11	7.707e-10		ENSG00000279656	ENSG00000279656	10.98	-1.711	1.271e-06	1.064e-05
ENSG00000153162	BMP6	288.5	1.998	4.492e-08	4.95e-07		ENSG00000100739	BDKRB1	75.85	-1.709	1.487e-06	1.23e-05
ENSG00000118193	KIF14	426.6	1.997	4.297e-10	6.701e-09		ENSG00000176171	BNIP3	3727	-1.703	4.436e-07	4.064e-06
ENSG00000105011	ASF1B	370.5	1.997	4.615e-14	1.271e-12		ENSG00000135549	PKIB	4.179	-1.702	4.192e-05	0.000252
ENSG00000158402	CDC25C	122.7	1.996	5.318e-08	5.781e-07		ENSG00000169184	MN1	386.7	-1.699	3.743e-08	4.165e-07
ENSG00000197083	ENSG00000197083	81.94	1.994	4.092e-11	7.653e-10		ENSG00000175745	NR2F1	1864	-1.698	1.56e-12	3.555e-11
ENSG00000165304	MELK	994.9	1.994	4.609e-18	2.15e-16		ENSG00000136367	ZFHX2	101.1	-1.698	4.601e-15	1.438e-13
ENSG00000168874	ATOH8	226.7	1.987	1.059e-06	9.007e-06		ENSG00000154654	NCAM2	9.328	-1.697	2.381e-06	1.899e-05
ENSG00000226806	LCT-AS1	21.21	1.982	8.061e-06	5.725e-05		ENSG00000007341	ST7L	583.2	-1.695	5.165e-130	9.297e-127
ENSG00000076382	SPAG5	701.3	1.98	1.877e-10	3.132e-09		ENSG00000164920	OSR2	56.96	-1.693	2.009e-06	1.627e-05
ENSG00000138182	KIF20B	697.2	1.974	1.592e-14	4.633e-13		ENSG00000138650	PCDH10	192.7	-1.693	0.0007032	0.003091
ENSG00000092853	CLSPN	385.3	1.973	1.67e-08	1.96e-07		ENSG00000164638	SLC29A4	83.71	-1.692	8.576e-29	8.696e-27
ENSG00000172197	MBOAT1	54.4	1.971	1.003e-13	2.64e-12		ENSG00000152952	PLOD2	19080	-1.692	2.277e-207	1.64e-203
ENSG00000135476	ESPL1	356.1	1.962	2.375e-11	4.539e-10		ENSG00000225205	ENSG00000225205	19.39	-1.688	0.0002157	0.001087
ENSG00000151725	CENPU	362.9	1.959	8.803e-16	3.025e-14		ENSG00000225655	ENSG00000225655	1.348	-1.682	0.001586	0.006306
ENSG00000049540	ELN	6990	1.957	3.115e-13	7.707e-12		ENSG00000261594	TPBGL	2.743	-1.681	0.0003518	0.001685
ENSG00000176890	TYMS	1491	1.956	2.861e-13	7.126e-12		ENSG00000178531	CTXN1	179.4	-1.68	4.803e-17	1.968e-15
ENSG00000065328	MCM10	269.1	1.956	1.97e-08	2.287e-07		ENSG00000135424	ITGA7	6622	-1.678	3.734e-18	1.765e-16
ENSG00000144395	CCDC150	41.37	1.956	1.69e-10	2.863e-09		ENSG00000069667	RORA	635.2	-1.678	8.437e-11	1.501e-09
ENSG00000050628	PTGER3	3.453	1.955	0.0008713	0.003735		ENSG00000250519	ENSG00000250519	3.367	-1.673	0.001188	0.004895
ENSG00000101057	MYBL2	785.4	1.954	9.371e-12	1.907e-10		ENSG00000283839	LOC105373780	1.441	-1.673	0.001573	0.006258
ENSG00000253626	EIF5AL1	70.14	1.951	2.159e-12	4.802e-11		ENSG00000235169	SMIM1	5.482	-1.672	0.0004678	0.002167
ENSG00000136305	CIDEB	34.23	1.948	1.045e-08	1.275e-07		ENSG00000162069	BICDL2	6.774	-1.67	0.000889	0.003802
ENSG00000132874	SLC14A2	18.16	1.944	0.0007323	0.003198		ENSG00000174669	SLC29A2	5.133	-1.669	0.0001622	0.0008439
ENSG00000163251	FZD5	346.4	1.943	2.204e-10	3.645e-09		ENSG00000108639	SYNGR2	213.5	-1.668	2.215e-10	3.66e-09
ENSG00000267013	LINC01929	48.03	1.941	1.807e-09	2.505e-08		ENSG00000198478	SH3BGRL2	160.5	-1.663	5.835e-35	8.184e-33
ENSG00000092068	SLC7A8	1395	1.94	4.337e-22	2.856e-20		ENSG00000261888	ENSG00000261888	355.1	-1.646	4.14e-12	8.766e-11
ENSG00000182168	UNC5C	39.59	1.94	1.369e-07	1.389e-06		ENSG00000243964	ENSG00000243964	1.294	-1.646	0.001713	0.006759
ENSG00000205362	MT1A	14.44	1.939	3.152e-05	0.0001949		ENSG00000134013	LOXL2	26120	-1.64	3.957e-18	1.866e-16
ENSG00000163808	KIF15	375.2	1.934	3.887e-12	8.288e-11		ENSG00000148082	SHC3	20.29	-1.639	1.631e-05	0.0001081
ENSG00000148488	ST8SIA6	5.761	1.931	0.0007616	0.003309		ENSG00000280639	LINC02204	2.795	-1.636	0.00138	0.00559
ENSG00000024526	DEPDC1	554.7	1.928	1.041e-09	1.51e-08		ENSG00000258976	ENSG00000258976	16.12	-1.636	1.457e-09	2.061e-08
ENSG00000102384	CENPI	272.8	1.925	2.329e-12	5.164e-11		ENSG00000204956	PCDHGA1	45.36	-1.63	5.469e-11	9.96e-10
ENSG00000253570	ENSG00000253570	33.48	1.925	2.725e-06	2.145e-05		ENSG00000127328	RAB3IP	99.77	-1.628	6.53e-17	2.626e-15
ENSG00000156510	HKDC1	33.3	1.924	7.142e-08	7.583e-07		ENSG00000215196	BASP1-AS1	8.549	-1.627	8.175e-05	0.0004548
ENSG00000165490	DDIAS	175.1	1.921	2.608e-10	4.238e-09		ENSG00000166897	ELFN2	5.18	-1.626	5.169e-05	0.0003031
ENSG00000174371	EXO1	248.3	1.921	9.667e-11	1.699e-09		ENSG00000280276	ENSG00000280276	10.66	-1.624	5.319e-05	0.0003107
ENSG00000145861	C1QTNF2	77.62	1.921	3.054e-15	9.704e-14		ENSG00000134986	NREP	6863	-1.623	1.006e-140	2.415e-137
ENSG00000072571	HMMR	436.2	1.92	1.111e-08	1.349e-07		ENSG00000112852	PCDHB2	41.01	-1.623	1.671e-17	7.205e-16
ENSG00000146670	CDCA5	533.7	1.918	2.116e-12	4.712e-11		ENSG00000187720	THSD4	2495	-1.623	9.891e-21	5.918e-19
ENSG00000134042	MRO	14.68	1.918	0.0001844	0.0009448		ENSG00000227292	ENSG00000227292	18.71	-1.621	2.884e-05	0.0001802
ENSG00000254876	SUGT1P4-STRA6LP	15.94	1.918	7.197e-06	5.168e-05		ENSG00000247627	ENSG00000247627	30.24	-1.621	1.369e-08	1.638e-07
ENSG00000164749	HNF4G	8.245	1.917	0.000178	0.0009154		ENSG00000269881	ENSG00000269881	6.54	-1.614	0.0006697	0.002961
ENSG00000087586	AURKA	724.6	1.916	3.481e-13	8.563e-12		ENSG00000086991	NOX4	208.6	-1.614	6.712e-07	5.956e-06
ENSG00000238287	ENSG00000238287	11.89	1.916	8.817e-05	0.0004867		ENSG00000163083	INHBB	2454	-1.612	1.003e-11	2.023e-10
ENSG00000127423	AUNIP	50.71	1.913	9.402e-08	9.81e-07		ENSG00000063127	SLC6A16	18.85	-1.611	5.133e-10	7.868e-09
ENSG00000130940	CASZ1	8.256	1.912	7.251e-05	0.0004082		ENSG00000145284	SCD5	894.4	-1.61	2.565e-20	1.478e-18
ENSG00000179388	EGR3	372	1.912	1.928e-08	2.242e-07		ENSG00000162490	DRAXIN	28.96	-1.601	8.376e-05	0.000465
ENSG00000186871	ERCC6L	173.6	1.91	1.074e-10	1.871e-09		ENSG00000177363	LRRN4CL	331.4	-1.601	1.207e-06	1.016e-05
ENSG00000068489	PRR11	996.3	1.905	2.513e-09	3.422e-08		ENSG00000114023	FAM162A	1167	-1.596	2.07e-07	2.027e-06
ENSG00000172543	CTSW	11.94	1.905	0.000808	0.003492		ENSG00000166793	YPEL4	22.47	-1.596	4.371e-05	0.0002618
ENSG00000138669	PRKG2	6.271	1.901	0.0009604	0.004064		ENSG00000124440	HIF3A	231.2	-1.595	0.001735	0.006837
ENSG00000123146	ADGRE5	3609	1.901	8.435e-39	1.38e-36		ENSG00000204055	ENSG00000204055	15.08	-1.593	1.254e-07	1.28e-06
ENSG00000132481	TRIM47	468.8	1.899	2.461e-10	4.015e-09		ENSG00000021645	NRXN3	37.38	-1.59	0.0008338	0.00359
ENSG00000171224	FAM241B	4.334	1.897	0.0001911	0.000977		ENSG00000211818	ENSG00000211818	4.72	-1.589	0.001572	0.006255
ENSG00000183486	MX2	163.1	1.897	1.186e-12	2.753e-11		ENSG00000157399	ARSL	70.04	-1.589	2.728e-19	1.44e-17
ENSG00000175063	UBE2C	631.9	1.896	3.73e-09	4.927e-08		ENSG00000196358	NTNG2	207	-1.589	1.403e-10	2.399e-09
ENSG00000263513	FAM72C	10.88	1.895	2.796e-05	0.0001754		ENSG00000189339	SLC35E2B	1089	-1.588	1e-58	4.408e-56
ENSG00000137807	KIF23	1108	1.894	2.914e-11	5.51e-10		ENSG00000108244	KRT23	55.19	-1.585	1.69e-07	1.677e-06
ENSG00000094804	CDC6	580.4	1.892	9.557e-13	2.248e-11		ENSG00000105696	TMEM59L	141.1	-1.584	1.235e-16	4.824e-15
ENSG00000035499	DEPDC1B	91.16	1.89	9.693e-10	1.416e-08		ENSG00000100299	ARSA	1106	-1.583	2.145e-20	1.259e-18
ENSG00000122121	XPNPEP2	106.3	1.888	0.0009786	0.004129		ENSG00000274290	H2BC6	6.786	-1.582	0.000209	0.001058
ENSG00000159212	CLIC6	10.05	1.888	0.0004417	0.002057		ENSG00000273730	ENSG00000273730	1.051	-1.581	0.002064	0.007981
ENSG00000154928	EPHB1	54.58	1.887	1.094e-05	7.551e-05		ENSG00000274370	ENSG00000274370	87.78	-1.58	1.149e-07	1.182e-06
ENSG00000226259	ENSG00000226259	50.33	1.884	2.911e-12	6.369e-11		ENSG00000215399	ENSG00000215399	5.7	-1.579	0.00198	0.007693
ENSG00000198826	ARHGAP11A	1354	1.883	3.808e-13	9.304e-12		ENSG00000213700	ENSG00000213700	29.29	-1.578	7.462e-05	0.0004187
ENSG00000123219	CENPK	256.5	1.88	5.2e-18	2.41e-16		ENSG00000119686	FLVCR2	103.6	-1.577	1.306e-33	1.742e-31
ENSG00000230417	LINC00595	58.59	1.877	2.5e-22	1.672e-20		ENSG00000171951	SCG2	1103	-1.576	0.0007394	0.003225
ENSG00000156509	FBXO43	22.5	1.875	1.043e-05	7.226e-05		ENSG00000247679	ENSG00000247679	48.01	-1.574	7.681e-21	4.634e-19
ENSG00000082196	C1QTNF3	973.2	1.871	0.0006162	0.002752		ENSG00000103888	CEMIP	51010	-1.571	1.656e-08	1.945e-07
ENSG00000198417	MT1F	2.261	1.869	0.001055	0.004407		ENSG00000078401	EDN1	29.58	-1.567	2.29e-07	2.224e-06
ENSG00000100479	POLE2	122.4	1.868	5.175e-10	7.927e-09		ENSG00000162616	DNAJB4	6330	-1.565	5.304e-29	5.481e-27
ENSG00000142945	KIF2C	841.4	1.866	2.483e-09	3.384e-08		ENSG00000158683	PKD1L1	14.17	-1.56	0.000213	0.001076
ENSG00000081059	TCF7	568.5	1.863	5.228e-37	7.952e-35		ENSG00000272646	ENSG00000272646	1.491	-1.558	0.002122	0.008181
ENSG00000196503	ARL9	10.16	1.862	6.08e-05	0.0003502		ENSG00000117245	KIF17	10.3	-1.554	2.61e-06	2.064e-05
ENSG00000188783	PRELP	1398	1.859	4.88e-09	6.323e-08		ENSG00000179314	WSCD1	131.1	-1.547	4.537e-05	0.0002708
ENSG00000041353	RAB27B	557.2	1.859	1.06e-11	2.13e-10		ENSG00000162840	ENSG00000162840	2.148	-1.546	0.001748	0.006883
ENSG00000104147	OIP5	86.12	1.856	1.167e-08	1.413e-07		ENSG00000137960	GIPC2	127.3	-1.546	9.199e-20	5.12e-18
ENSG00000117407	ARTN	9.446	1.856	0.00045	0.00209		ENSG00000253520	ENSG00000253520	24.91	-1.545	3.559e-10	5.626e-09
ENSG00000012048	BRCA1	599.1	1.854	6.498e-16	2.267e-14		ENSG00000167733	HSD11B1L	161.1	-1.544	4.435e-14	1.228e-12
ENSG00000141198	TOM1L1	274.6	1.851	2.115e-12	4.712e-11		ENSG00000170500	LONRF2	6.035	-1.541	0.0007465	0.003251
ENSG00000100490	CDKL1	113.5	1.85	1.216e-15	4.077e-14		ENSG00000148948	LRRC4C	42.25	-1.539	3.75e-07	3.487e-06
ENSG00000196154	S100A4	4559	1.837	8.301e-16	2.864e-14		ENSG00000005108	THSD7A	4.997	-1.537	0.0005965	0.002677
ENSG00000131153	GINS2	287.2	1.832	2.836e-12	6.219e-11		ENSG00000162669	HFM1	2.754	-1.537	0.001774	0.006972
ENSG00000114790	ARHGEF26	35.43	1.83	9.108e-11	1.606e-09		ENSG00000164056	SPRY1	351.8	-1.532	7.121e-06	5.121e-05
ENSG00000184160	ADRA2C	56.68	1.824	9.991e-05	0.0005447		ENSG00000152256	PDK1	805	-1.528	2.064e-05	0.0001334
ENSG00000161800	RACGAP1	1779	1.817	9.097e-13	2.145e-11		ENSG00000105613	MAST1	5.201	-1.527	0.00103	0.004319
ENSG00000236397	ENSG00000236397	28.24	1.815	0.0009657	0.004084		ENSG00000158258	CLSTN2	70.34	-1.524	0.0004563	0.002117
ENSG00000184445	KNTC1	732.6	1.814	5.623e-17	2.283e-15		ENSG00000102144	PGK1	17950	-1.523	3.346e-09	4.455e-08
ENSG00000079616	KIF22	810.6	1.813	8.082e-13	1.918e-11		ENSG00000279108	ENSG00000279108	24.57	-1.521	1.478e-07	1.485e-06
ENSG00000144554	FANCD2	290.4	1.809	1.023e-11	2.061e-10		ENSG00000259363	ENSG00000259363	29.96	-1.518	1.266e-09	1.809e-08
ENSG00000101098	RIMS4	14.8	1.809	0.0009814	0.004139		ENSG00000130751	NPAS1	39.28	-1.518	7.333e-09	9.187e-08
ENSG00000085840	ORC1	149.7	1.804	2.994e-07	2.835e-06		ENSG00000003249	DBNDD1	67.62	-1.517	9.286e-08	9.703e-07
ENSG00000175305	CCNE2	198.8	1.804	5.415e-10	8.266e-09		ENSG00000164483	SAMD3	13.35	-1.516	9.608e-08	1.002e-06
ENSG00000007968	E2F2	68.27	1.8	5.472e-09	7.03e-08		ENSG00000197358	ENSG00000197358	4.493	-1.516	0.0002775	0.001365
ENSG00000165118	C9orf64	621.9	1.8	3.624e-45	8.507e-43		ENSG00000100058	CRYBB2P1	416.5	-1.515	9.119e-95	1.159e-91
ENSG00000068078	FGFR3	38.2	1.8	0.0006576	0.002914		ENSG00000260650	ENSG00000260650	1.177	-1.514	0.00244	0.009247
ENSG00000255642	ENSG00000255642	96.7	1.799	5.25e-17	2.139e-15		ENSG00000172733	PURG	39.99	-1.512	1.259e-07	1.286e-06
ENSG00000196584	XRCC2	96.09	1.795	2.421e-10	3.956e-09		ENSG00000022267	FHL1	12890	-1.504	4.143e-22	2.737e-20
ENSG00000188610	FAM72B	47.2	1.795	1.666e-07	1.654e-06		ENSG00000072071	ADGRL1	135.2	-1.503	1.389e-23	1.024e-21
ENSG00000186638	KIF24	157.2	1.794	2.025e-11	3.905e-10		ENSG00000237187	NR2F1-AS1	539.1	-1.5	2.448e-18	1.172e-16
ENSG00000161888	SPC24	272.9	1.792	1.485e-11	2.924e-10		ENSG00000233521	LINC01638	15.58	-1.497	3.869e-10	6.077e-09
ENSG00000134138	MEIS2	508.7	1.792	9e-17	3.58e-15		ENSG00000172673	THEMIS	7.353	-1.496	0.001291	0.005266
ENSG00000181031	RPH3AL	83.49	1.786	2.241e-16	8.375e-15		ENSG00000205129	C4orf47	40.81	-1.496	0.0001218	0.0006538
ENSG00000187583	PLEKHN1	26.89	1.786	9.407e-06	6.595e-05		ENSG00000204362	LINC02783	14.12	-1.496	5.383e-08	5.839e-07
ENSG00000140525	FANCI	880.6	1.781	3.338e-14	9.4e-13		ENSG00000219201	ENSG00000219201	10.5	-1.495	1.787e-05	0.0001173
ENSG00000066382	MPPED2	14.84	1.777	0.0009375	0.003981		ENSG00000129422	MTUS1	151.4	-1.489	4.313e-07	3.968e-06
ENSG00000106025	TSPAN12	16.94	1.777	5.919e-05	0.0003419		ENSG00000173530	TNFRSF10D	3298	-1.485	1.376e-41	2.777e-39
ENSG00000182107	TMEM30B	240.3	1.773	1.048e-10	1.83e-09		ENSG00000272674	PCDHB16	57.57	-1.482	2.436e-14	6.988e-13
ENSG00000164109	MAD2L1	557.5	1.769	8.958e-10	1.317e-08		ENSG00000143126	CELSR2	231.2	-1.481	9.336e-13	2.199e-11
ENSG00000285130	ENSG00000285130	20.24	1.767	0.0001804	0.0009272		ENSG00000166292	TMEM100	74.97	-1.481	8.238e-13	1.953e-11
ENSG00000260528	ENSG00000260528	5.357	1.765	0.0008534	0.003666		ENSG00000250510	GPR162	39.91	-1.478	3.826e-14	1.065e-12
ENSG00000006283	CACNA1G	51.12	1.765	3.627e-05	0.0002208		ENSG00000229848	ENSG00000229848	10.17	-1.477	0.0003523	0.001687
ENSG00000188707	ZBED6CL	22.2	1.762	2.253e-07	2.195e-06		ENSG00000167536	DHRS13	105.8	-1.477	3.757e-12	8.033e-11
ENSG00000119969	HELLS	295.2	1.761	1.877e-12	4.231e-11		ENSG00000236432	MFF-DT	32.61	-1.474	1.727e-06	1.412e-05
ENSG00000134321	RSAD2	15.59	1.76	0.001352	0.005488		ENSG00000158125	XDH	16.65	-1.472	5.922e-09	7.541e-08
ENSG00000101096	NFATC2	99.41	1.76	4.795e-09	6.227e-08		ENSG00000049323	LTBP1	33930	-1.471	7.938e-32	9.472e-30
ENSG00000183690	EFHC2	41.79	1.758	1.092e-09	1.577e-08		ENSG00000272221	ENSG00000272221	23.54	-1.47	6.399e-05	0.0003661
ENSG00000156802	ATAD2	1321	1.757	1.491e-16	5.751e-15		ENSG00000262185	LINC02861	36.99	-1.47	5.684e-09	7.281e-08
ENSG00000280079	ENSG00000280079	7.757	1.757	0.0003512	0.001683		ENSG00000278384	ENSG00000278384	3.414	-1.467	0.00108	0.004501
ENSG00000158246	TENT5B	417	1.756	1.15e-10	1.994e-09		ENSG00000260822	ENSG00000260822	250	-1.466	5.87e-08	6.313e-07
ENSG00000284634	ENSG00000284634	3.855	1.755	0.001355	0.005499		ENSG00000125629	INSIG2	1321	-1.465	1.598e-31	1.867e-29
ENSG00000049249	TNFRSF9	12.65	1.753	0.0002466	0.001229		ENSG00000185860	CCDC190	66.28	-1.464	6.001e-05	0.000346
ENSG00000197361	FBXL22	94.16	1.752	2.574e-08	2.937e-07		ENSG00000188681	TEKT4P2	14.3	-1.463	7.558e-07	6.638e-06
ENSG00000167525	PROCA1	24.95	1.751	6.305e-07	5.629e-06		ENSG00000148154	UGCG	2349	-1.46	3.891e-24	2.959e-22
ENSG00000006634	DBF4	332.8	1.751	1.097e-14	3.269e-13		ENSG00000235954	TTC28-AS1	104.4	-1.46	5.16e-08	5.629e-07
ENSG00000198901	PRC1	80.88	1.746	4.219e-07	3.886e-06		ENSG00000143847	PPFIA4	448	-1.458	9.78e-07	8.402e-06
ENSG00000175426	PCSK1	118.1	1.745	0.00015	0.0007873		ENSG00000260400	ENSG00000260400	19.55	-1.458	2.922e-05	0.0001824
ENSG00000159713	TPPP3	60.59	1.742	2.27e-07	2.207e-06		ENSG00000105855	ITGB8	543.9	-1.456	1.548e-10	2.633e-09
ENSG00000179008	C14orf39	11.23	1.742	0.001388	0.005615		ENSG00000119946	CNNM1	6.025	-1.456	0.0004331	0.002021
ENSG00000113368	LMNB1	1054	1.741	2.075e-11	3.991e-10		ENSG00000180914	OXTR	611.7	-1.453	1.185e-09	1.7e-08
ENSG00000164087	POC1A	341.2	1.74	3.411e-10	5.433e-09		ENSG00000159399	HK2	1435	-1.452	9.137e-09	1.125e-07
ENSG00000160957	RECQL4	409.2	1.734	1.334e-11	2.637e-10		ENSG00000163599	CTLA4	12.22	-1.452	0.000172	0.0008872
ENSG00000273018	FAM106A	13.05	1.734	2.517e-05	0.0001596		ENSG00000227533	SLC2A1-AS1	22.02	-1.452	4.312e-09	5.645e-08
ENSG00000133519	ENSG00000133519	1.035	1.73	0.001426	0.005748		ENSG00000067840	PDZD4	13.01	-1.451	0.0002591	0.001283
ENSG00000267414	LOC101927943	54.44	1.73	8.796e-05	0.0004856		ENSG00000226564	ENSG00000226564	30.4	-1.449	1.882e-05	0.0001227
ENSG00000236209	ENSG00000236209	2.853	1.73	0.00145	0.005831		ENSG00000108852	MPP2	125.6	-1.449	2.787e-15	8.931e-14
ENSG00000184349	EFNA5	571.3	1.728	5.055e-24	3.831e-22		ENSG00000134202	GSTM3	573.4	-1.448	3.868e-25	3.06e-23
ENSG00000175287	PHYHD1	154.5	1.727	3.11e-22	2.073e-20		ENSG00000119950	MXI1	1056	-1.445	2.105e-05	0.0001358
ENSG00000102043	MTMR8	2.068	1.724	0.001453	0.005838		ENSG00000165507	DEPP1	3304	-1.444	8.15e-16	2.816e-14
ENSG00000100297	MCM5	1485	1.722	5.53e-11	1.006e-09		ENSG00000006747	SCIN	58.04	-1.441	0.000513	0.002344
ENSG00000261934	PCDHGA9	73.49	1.721	2.446e-21	1.531e-19		ENSG00000284707	ENSG00000284707	5.504	-1.441	0.000966	0.004084
ENSG00000124406	ATP8A1	27	1.721	6.846e-08	7.291e-07		ENSG00000174804	FZD4	751.5	-1.439	5.45e-24	4.116e-22
ENSG00000171840	NINJ2	131.5	1.72	7.482e-19	3.802e-17		ENSG00000198046	ZNF667	221.9	-1.439	5.162e-16	1.819e-14
ENSG00000134830	C5AR2	199.2	1.72	8.833e-05	0.0004872		ENSG00000279187	ENSG00000279187	1.665	-1.438	0.002905	0.01075
ENSG00000108001	EBF3	280	1.72	0.0004238	0.001983		ENSG00000123570	RAB9B	55.55	-1.435	1.184e-06	9.971e-06
ENSG00000149294	NCAM1	764.7	1.718	1.498e-07	1.502e-06		ENSG00000139266	MARCHF9	129.1	-1.432	1.047e-11	2.105e-10
ENSG00000253305	PCDHGB6	112.8	1.716	2.203e-19	1.181e-17		ENSG00000168386	FILIP1L	1520	-1.432	1.633e-14	4.746e-13
ENSG00000101670	LIPG	18.35	1.716	1.187e-05	8.102e-05		ENSG00000171462	DLK2	18.09	-1.431	0.0001001	0.0005455
ENSG00000261786	ENSG00000261786	220.6	1.716	8.994e-08	9.425e-07		ENSG00000273748	ENSG00000273748	45.04	-1.43	9.051e-05	0.0004974
ENSG00000027869	SH2D2A	29.89	1.714	2.118e-05	0.0001364		ENSG00000261342	ENSG00000261342	18.78	-1.429	2.437e-07	2.352e-06
ENSG00000186417	GLDN	15.67	1.714	0.001498	0.005997		ENSG00000148926	ADM	4437	-1.427	3.274e-09	4.362e-08
ENSG00000237548	ENSG00000237548	20.09	1.714	0.0002584	0.00128		ENSG00000154262	ABCA6	536.9	-1.427	5.627e-05	0.0003269
ENSG00000078295	ADCY2	6.06	1.711	0.001404	0.005672		ENSG00000214193	SH3D21	218.5	-1.424	8.499e-05	0.0004708
ENSG00000127951	FGL2	35.24	1.709	0.001388	0.005615		ENSG00000003989	SLC7A2	1318	-1.424	2.372e-05	0.0001511
ENSG00000138642	HERC6	162	1.709	5.98e-11	1.086e-09		ENSG00000260977	ENSG00000260977	20.08	-1.424	1.375e-06	1.144e-05
ENSG00000188015	S100A3	82.07	1.708	1.165e-08	1.411e-07		ENSG00000064886	CHI3L2	36.41	-1.421	9.534e-06	6.671e-05
ENSG00000162390	ACOT11	113.9	1.708	9.468e-14	2.512e-12		ENSG00000272870	SAP30-DT	81.17	-1.421	1.32e-08	1.587e-07
ENSG00000185924	RTN4RL1	84.7	1.707	7.837e-06	5.592e-05		ENSG00000165995	CACNB2	372.6	-1.42	3.837e-05	0.0002325
ENSG00000137135	ARHGEF39	55.84	1.705	3.171e-06	2.454e-05		ENSG00000130812	ANGPTL6	5.735	-1.42	0.001018	0.004276
ENSG00000139354	GAS2L3	432.7	1.703	1.947e-09	2.68e-08		ENSG00000259969	ENSG00000259969	38.04	-1.419	2.828e-14	8.027e-13
ENSG00000183929	ENSG00000183929	11.09	1.702	0.0002207	0.001111		ENSG00000147889	CDKN2A	558.4	-1.419	4.966e-38	7.828e-36
ENSG00000016402	IL20RA	5.863	1.702	0.0008606	0.003694		ENSG00000262001	ENSG00000262001	33.7	-1.419	2.361e-08	2.716e-07
ENSG00000185215	TNFAIP2	326.5	1.701	1.97e-08	2.287e-07		ENSG00000156265	MAP3K7CL	552.7	-1.418	1.471e-07	1.478e-06
ENSG00000143476	DTL	392.2	1.701	8.082e-10	1.2e-08		ENSG00000072954	TMEM38A	43.66	-1.416	4.398e-09	5.75e-08
ENSG00000111602	TIMELESS	846.5	1.701	7.898e-14	2.119e-12		ENSG00000254221	PCDHGB1	61.57	-1.416	7.299e-09	9.166e-08
ENSG00000229051	LINC01788	4.793	1.7	0.0004056	0.00191		ENSG00000259436	ENSG00000259436	4.117	-1.416	0.0008518	0.003661
ENSG00000165244	ZNF367	285.2	1.698	2.774e-12	6.095e-11		ENSG00000185522	LMNTD2	7.97	-1.414	0.0008797	0.003767
ENSG00000236200	ENSG00000236200	6.339	1.698	0.0007698	0.003341		ENSG00000265263	ENSG00000265263	22.27	-1.414	1.05e-06	8.935e-06
ENSG00000122483	CCDC18	233.9	1.698	1.036e-12	2.425e-11		ENSG00000235978	ENSG00000235978	3.852	-1.413	0.0006658	0.002946
ENSG00000187741	FANCA	414.8	1.694	1.038e-10	1.813e-09		ENSG00000111674	ENO2	1974	-1.41	1.345e-05	9.05e-05
ENSG00000147536	GINS4	378.7	1.694	3.253e-12	7.032e-11		ENSG00000177875	CCDC184	8.473	-1.404	1.147e-05	7.873e-05
ENSG00000133048	CHI3L1	3792	1.693	0.0001438	0.0007586		ENSG00000196139	AKR1C3	845.6	-1.401	6.177e-05	0.0003553
ENSG00000227039	ITGB2-AS1	22.61	1.692	0.0003311	0.001595		ENSG00000137975	CLCA2	29.45	-1.399	1.264e-05	8.57e-05
ENSG00000005189	REXO5	206.7	1.687	3.754e-13	9.192e-12		ENSG00000204520	MICA	665	-1.398	1.044e-13	2.736e-12
ENSG00000259711	ENSG00000259711	4.528	1.684	0.001498	0.005997		ENSG00000231069	ENSG00000231069	4.045	-1.397	0.00158	0.006282
ENSG00000136999	CCN3	76.3	1.684	2.274e-08	2.624e-07		ENSG00000244165	P2RY11	80.86	-1.394	1.063e-13	2.782e-12
ENSG00000171757	LRRC34	52.9	1.681	9.186e-11	1.617e-09		ENSG00000176771	NCKAP5	73.42	-1.393	0.0001697	0.0008772
ENSG00000085999	RAD54L	165	1.681	1.29e-11	2.563e-10		ENSG00000186352	ANKRD37	109.7	-1.392	3.556e-05	0.0002171
ENSG00000116157	GPX7	840.7	1.676	1.445e-08	1.721e-07		ENSG00000235109	ZSCAN31	131.7	-1.39	4.895e-15	1.523e-13
ENSG00000136108	CKAP2	1851	1.675	4.008e-10	6.278e-09		ENSG00000104812	GYS1	2403	-1.386	3.377e-18	1.603e-16
ENSG00000080561	MID2	168.5	1.673	7.901e-19	3.987e-17		ENSG00000115255	REEP6	43.23	-1.385	1.474e-08	1.753e-07
ENSG00000184260	H2AC20	3.872	1.673	0.001452	0.005835		ENSG00000104213	PDGFRL	1384	-1.385	0.0003778	0.001795
ENSG00000169246	NPIPB3	33.09	1.671	5.052e-07	4.581e-06		ENSG00000137393	RNF144B	389.8	-1.382	2.217e-16	8.313e-15
ENSG00000136943	CTSV	8.63	1.671	0.0001654	0.0008593		ENSG00000175170	ENSG00000175170	3.523	-1.381	0.002281	0.008728
ENSG00000160190	SLC37A1	47.95	1.669	1.457e-08	1.734e-07		ENSG00000135766	EGLN1	1687	-1.378	4.493e-10	6.986e-09
ENSG00000175318	GRAMD2A	8.374	1.666	0.001555	0.006195		ENSG00000213362	ENSG00000213362	1.81	-1.371	0.003525	0.01274
ENSG00000177602	HASPIN	98.66	1.665	1.028e-09	1.493e-08		ENSG00000147036	LANCL3	41.18	-1.368	2.426e-06	1.933e-05
ENSG00000239713	APOBEC3G	138.9	1.664	2.532e-23	1.841e-21		ENSG00000272070	ENSG00000272070	31.52	-1.368	2.379e-09	3.251e-08
ENSG00000154920	EME1	113.9	1.663	9.391e-09	1.154e-07		ENSG00000116285	ERRFI1	5979	-1.367	5.438e-08	5.878e-07
ENSG00000087495	PHACTR3	3.669	1.663	0.001627	0.006453		ENSG00000152377	SPOCK1	13350	-1.367	1.962e-16	7.421e-15
ENSG00000198056	PRIM1	166.3	1.662	3.864e-11	7.231e-10		ENSG00000165084	C8orf34	9.489	-1.366	0.0006353	0.002828
ENSG00000185567	AHNAK2	5956	1.658	1.424e-27	1.331e-25		ENSG00000127903	ZNF835	3.21	-1.363	0.003577	0.01288
ENSG00000137857	DUOX1	30.89	1.655	2.665e-08	3.034e-07		ENSG00000254288	ENSG00000254288	2.225	-1.36	0.00364	0.01308
ENSG00000111671	SPSB2	300.8	1.654	2.609e-19	1.385e-17		ENSG00000271871	ENSG00000271871	2.1	-1.36	0.003635	0.01307
ENSG00000258376	ENSG00000258376	107	1.654	2.325e-17	9.884e-16		ENSG00000030419	IKZF2	326	-1.36	9.782e-06	6.824e-05
ENSG00000119139	TJP2	52.58	1.654	5.593e-07	5.044e-06		ENSG00000168038	ULK4	146.5	-1.359	7.687e-33	9.652e-31
ENSG00000161921	CXCL16	275.5	1.654	2.845e-17	1.191e-15		ENSG00000157502	PWWP3B	1.103	-1.359	0.002938	0.01086
ENSG00000154146	NRGN	27.3	1.653	3.242e-05	0.0001993		ENSG00000165821	SALL2	324.3	-1.357	8.162e-12	1.671e-10
ENSG00000139734	DIAPH3	856.5	1.647	3.821e-11	7.157e-10		ENSG00000099864	PALM	778.3	-1.356	0.0003889	0.001839
ENSG00000238266	LINC00707	15.28	1.646	0.001751	0.006895		ENSG00000247134	ENSG00000247134	199	-1.354	8.811e-06	6.211e-05
ENSG00000138376	BARD1	273.2	1.644	4.229e-16	1.507e-14		ENSG00000260966	ENSG00000260966	37.33	-1.348	2.845e-08	3.227e-07
ENSG00000139618	BRCA2	249	1.642	1.186e-12	2.753e-11		ENSG00000244675	ENSG00000244675	6.482	-1.348	0.001575	0.006266
ENSG00000106034	CPED1	1615	1.642	4.142e-58	1.754e-55		ENSG00000139187	KLRG1	17.32	-1.345	2.052e-05	0.0001327
ENSG00000188095	MESP2	15.57	1.641	4.041e-06	3.063e-05		ENSG00000228903	ENSG00000228903	11.7	-1.344	2.7e-05	0.00017
ENSG00000213087	ENSG00000213087	7.917	1.641	0.0007374	0.003217		ENSG00000212864	RNF208	68.87	-1.344	7.963e-06	5.669e-05
ENSG00000107984	DKK1	664.6	1.638	8.034e-06	5.712e-05		ENSG00000182272	B4GALNT4	53.41	-1.343	0.0008468	0.00364
ENSG00000178038	ALS2CL	18.56	1.637	6.824e-08	7.272e-07		ENSG00000169908	TM4SF1	4472	-1.34	3.242e-24	2.483e-22
ENSG00000111058	ACSS3	368.2	1.635	2.902e-09	3.908e-08		ENSG00000157680	DGKI	1053	-1.339	5.674e-23	4.005e-21
ENSG00000185347	TEDC1	133.5	1.633	5.44e-10	8.298e-09		ENSG00000189410	SH2D5	33.41	-1.337	1.442e-08	1.719e-07
ENSG00000196550	FAM72A	25.47	1.628	3.455e-06	2.646e-05		ENSG00000147576	ADHFE1	72.36	-1.333	3.339e-07	3.134e-06
ENSG00000051180	RAD51	11.79	1.627	5.415e-05	0.000316		ENSG00000100439	ABHD4	2648	-1.332	1.348e-05	9.072e-05
ENSG00000136960	ENPP2	5271	1.626	1.379e-18	6.784e-17		ENSG00000111110	PPM1H	282	-1.332	5.743e-44	1.306e-41
ENSG00000115687	PASK	142.2	1.626	4.917e-08	5.375e-07		ENSG00000269946	ENSG00000269946	16.71	-1.327	5.212e-05	0.0003051
ENSG00000135324	MRAP2	47.26	1.625	0.0001527	0.0007995		ENSG00000144488	ESPNL	131	-1.326	5.328e-22	3.477e-20
ENSG00000182853	VMO1	28.62	1.625	0.0001864	0.0009544		ENSG00000130584	ZBTB46	34.51	-1.325	1.835e-10	3.073e-09
ENSG00000225774	ENSG00000225774	4.254	1.624	0.001609	0.006388		ENSG00000185633	NDUFA4L2	444.5	-1.325	0.001798	0.007054
ENSG00000185480	PARPBP	225	1.619	7.076e-11	1.275e-09		ENSG00000128645	HOXD1	10.18	-1.324	1.429e-05	9.586e-05
ENSG00000099282	TSPAN15	48.61	1.618	0.0007356	0.00321		ENSG00000127585	FBXL16	1.61	-1.323	0.003914	0.01391
ENSG00000163535	SGO2	604.8	1.618	9.832e-11	1.725e-09		ENSG00000135245	HILPDA	628.8	-1.322	7.885e-07	6.9e-06
ENSG00000151025	GPR158	13.6	1.617	0.0003719	0.001768		ENSG00000115290	GRB14	15.26	-1.322	1.306e-05	8.818e-05
ENSG00000168676	KCTD19	3.717	1.617	0.001813	0.007109		ENSG00000159217	IGF2BP1	600.6	-1.322	2.59e-40	4.673e-38
ENSG00000196739	COL27A1	1750	1.614	2.304e-51	7.008e-49		ENSG00000116701	NCF2	24.26	-1.322	2.841e-05	0.0001779
ENSG00000230438	ENSG00000230438	11.2	1.613	0.00182	0.007133		ENSG00000262089	ENSG00000262089	18.51	-1.321	6.093e-06	4.434e-05
ENSG00000109794	FAM149A	116.9	1.613	1.043e-11	2.099e-10		ENSG00000182568	SATB1	929.9	-1.318	5.02e-13	1.214e-11
ENSG00000163507	CIP2A	491.6	1.611	1.164e-11	2.323e-10		ENSG00000111341	MGP	874.4	-1.318	4.381e-05	0.0002623
ENSG00000100558	PLEK2	13.61	1.609	0.0006557	0.002909		ENSG00000285347	LOC149684	5.97	-1.318	0.001879	0.007341
ENSG00000132561	MATN2	2951	1.607	7.997e-14	2.143e-12		ENSG00000197635	DPP4	164.1	-1.316	2.77e-06	2.179e-05
ENSG00000261061	ENSG00000261061	106.9	1.607	1.41e-11	2.783e-10		ENSG00000179935	LINC00652	4.937	-1.316	0.001486	0.005953
ENSG00000123473	STIL	426.8	1.606	8.341e-10	1.232e-08		ENSG00000102452	NALCN	487.6	-1.315	8.627e-10	1.271e-08
ENSG00000177191	B3GNT8	58.89	1.603	8.304e-08	8.74e-07		ENSG00000104765	BNIP3L	6372	-1.314	2.572e-09	3.495e-08
ENSG00000144354	CDCA7	206.6	1.601	2.431e-12	5.374e-11		ENSG00000259867	ENSG00000259867	5.068	-1.314	0.0006498	0.002886
ENSG00000229847	EMX2OS	8.769	1.6	0.001868	0.007305		ENSG00000145730	PAM	14890	-1.312	3.863e-22	2.567e-20
ENSG00000164611	PTTG1	749.2	1.594	2.878e-08	3.263e-07		ENSG00000164400	CSF2	3.129	-1.311	0.004113	0.01449
ENSG00000185614	INKA1	138.8	1.594	1.895e-17	8.119e-16		ENSG00000235034	C19orf81	1.663	-1.311	0.004127	0.01452
ENSG00000197653	DNAH10	12.89	1.589	0.0004472	0.002079		ENSG00000233396	ENSG00000233396	26.87	-1.31	1.807e-05	0.0001184
ENSG00000175643	RMI2	138.3	1.589	3.768e-14	1.051e-12		ENSG00000130508	PXDN	28680	-1.309	1.829e-15	5.948e-14
ENSG00000137558	PI15	28.53	1.587	0.0002713	0.001339		ENSG00000168955	TM4SF20	327.2	-1.309	0.002159	0.00831
ENSG00000101412	E2F1	404	1.584	1.912e-09	2.635e-08		ENSG00000260230	FRRS1L	23.56	-1.304	0.001874	0.007324
ENSG00000187951	LOC100288637	131	1.582	1.634e-07	1.626e-06		ENSG00000277420	ENSG00000277420	2.55	-1.303	0.003921	0.01393
ENSG00000137563	GGH	662.1	1.581	3.703e-09	4.901e-08		ENSG00000138111	MFSD13A	57.25	-1.303	4.314e-10	6.723e-09
ENSG00000075275	CELSR1	166.9	1.581	3.917e-08	4.35e-07		ENSG00000228172	ENSG00000228172	13.04	-1.303	6.618e-06	4.784e-05
ENSG00000023839	ABCC2	25.37	1.578	5.207e-05	0.0003049		ENSG00000089472	HEPH	3987	-1.303	1.51e-40	2.837e-38
ENSG00000135838	NPL	34.04	1.577	3.641e-07	3.392e-06		ENSG00000196782	MAML3	326	-1.301	4.755e-09	6.183e-08
ENSG00000116771	AGMAT	95.98	1.577	3.646e-16	1.321e-14		ENSG00000262096	ENSG00000262096	1.874	-1.299	0.003966	0.01406
ENSG00000151364	KCTD14	37.37	1.576	4.266e-08	4.71e-07		ENSG00000255389	ENSG00000255389	25.26	-1.297	7.668e-08	8.107e-07
ENSG00000144843	ADPRH	434.4	1.576	4.3e-58	1.786e-55		ENSG00000212743	ENSG00000212743	2.432	-1.297	0.003328	0.01212
ENSG00000167513	CDT1	264.8	1.574	3.012e-09	4.04e-08		ENSG00000143869	GDF7	28.94	-1.296	0.001402	0.005665
ENSG00000133739	LRRCC1	335.4	1.573	1.453e-29	1.53e-27		ENSG00000224020	MIR181A2HG	11.01	-1.295	3.501e-05	0.000214
ENSG00000004777	ARHGAP33	176.1	1.573	5.17e-13	1.248e-11		ENSG00000174871	CNIH2	12.53	-1.295	2.794e-07	2.664e-06
ENSG00000181885	CLDN7	39.42	1.572	0.0004079	0.001919		ENSG00000261468	ENSG00000261468	35.28	-1.294	2.571e-05	0.0001627
ENSG00000198804	COX1	273100	1.569	3.92e-83	3.528e-80		ENSG00000164093	PITX2	50.02	-1.293	0.0001462	0.0007703
ENSG00000135063	FAM189A2	10.32	1.569	0.001108	0.004609		ENSG00000116990	MYCL	18.67	-1.292	1.245e-09	1.781e-08
ENSG00000155846	PPARGC1B	10.73	1.568	0.000171	0.0008828		ENSG00000150938	CRIM1	12450	-1.292	6.668e-14	1.802e-12
ENSG00000164659	KIAA1324L	59.16	1.568	0.0005316	0.002419		ENSG00000165185	KIAA1958	95.46	-1.292	3.224e-23	2.332e-21
ENSG00000277159	ENSG00000277159	9.597	1.566	0.0007297	0.003189		ENSG00000250138	ENSG00000250138	1.301	-1.29	0.003998	0.01415
ENSG00000204287	HLA-DRA	2.705	1.565	0.002147	0.008267		ENSG00000158406	H4C8	52.04	-1.287	1.065e-06	9.049e-06
ENSG00000166803	PCLAF	124.7	1.564	8.787e-09	1.086e-07		ENSG00000279170	TSTD3	11.9	-1.286	1.858e-05	0.0001213
ENSG00000119397	CNTRL	392.4	1.564	1.609e-15	5.273e-14		ENSG00000077157	PPP1R12B	800.9	-1.286	4.068e-15	1.281e-13
ENSG00000106462	EZH2	403.2	1.563	8.645e-13	2.045e-11		ENSG00000135097	MSI1	16.76	-1.286	0.001391	0.005625
ENSG00000166546	BEAN1	12.98	1.56	0.0003827	0.001814		ENSG00000006118	TMEM132A	845.2	-1.284	4.124e-16	1.477e-14
ENSG00000035664	DAPK2	444.2	1.556	1.006e-09	1.464e-08		ENSG00000135083	CCNJL	64.85	-1.284	3.326e-10	5.313e-09
ENSG00000171084	FAM86JP	93.06	1.553	6.66e-24	5.012e-22		ENSG00000253159	PCDHGA12	1676	-1.279	4.009e-53	1.273e-50
ENSG00000171385	KCND3	439	1.552	0.000293	0.001433		ENSG00000157111	TMEM171	89.5	-1.279	7.365e-07	6.498e-06
ENSG00000226803	ENSG00000226803	3.292	1.552	0.00222	0.008521		ENSG00000176971	FIBIN	1164	-1.278	1.81e-09	2.507e-08
ENSG00000131470	PSMC3IP	311.1	1.545	1.736e-09	2.421e-08		ENSG00000099338	CATSPERG	13.99	-1.277	8.492e-05	0.0004705
ENSG00000095637	SORBS1	28.67	1.544	0.0002711	0.001338		ENSG00000128714	HOXD13	0.8195	-1.277	0.00411	0.01448
ENSG00000125885	MCM8	493.5	1.541	1.113e-11	2.227e-10		ENSG00000111669	TPI1	20990	-1.274	2.47e-08	2.832e-07
ENSG00000163145	C1QTNF7	202.2	1.537	0.001914	0.007457		ENSG00000109107	ALDOC	786	-1.273	0.0005621	0.002541
ENSG00000115884	SDC1	1033	1.536	1.652e-10	2.802e-09		ENSG00000170153	RNF150	1652	-1.273	1.599e-55	5.954e-53
ENSG00000162063	CCNF	582.2	1.533	4.523e-10	7.023e-09		ENSG00000204173	LRRC37A5P	7.096	-1.273	0.001282	0.005236
ENSG00000280734	ENSG00000280734	55.1	1.531	7.563e-10	1.127e-08		ENSG00000078098	FAP	6345	-1.272	4.615e-16	1.642e-14
ENSG00000147408	CSGALNACT1	73.35	1.529	3.827e-05	0.000232		ENSG00000133874	RNF122	108.8	-1.27	1.645e-08	1.935e-07
ENSG00000163412	EIF4E3	323.1	1.529	2.226e-16	8.334e-15		ENSG00000254887	LOC100505622	3.807	-1.268	0.002483	0.009386
ENSG00000281398	ENSG00000281398	62.9	1.527	3.023e-09	4.051e-08		ENSG00000215252	GOLGA8B	236	-1.266	6.287e-11	1.141e-09
ENSG00000213347	MXD3	221.8	1.527	3.567e-07	3.329e-06		ENSG00000189108	IL1RAPL2	3.15	-1.264	0.004684	0.01621
ENSG00000234171	RNASEH1-AS1	99.21	1.524	2.614e-17	1.103e-15		ENSG00000149633	KIAA1755	314.2	-1.259	1.551e-07	1.55e-06
ENSG00000280987	MATR3	19.21	1.523	1.364e-06	1.135e-05		ENSG00000065320	NTN1	95.5	-1.259	0.0002716	0.00134
ENSG00000276710	ENSG00000276710	15.08	1.521	6.915e-05	0.0003918		ENSG00000168621	GDNF	539.9	-1.258	1.973e-16	7.435e-15
ENSG00000267757	EML2-AS1	18.8	1.52	5.938e-05	0.0003428		ENSG00000253882	LOC154761	17.04	-1.258	0.001037	0.004343
ENSG00000120802	TMPO	2265	1.517	4.236e-17	1.746e-15		ENSG00000177494	ZBED2	3.042	-1.257	0.003557	0.01283
ENSG00000115107	STEAP3	1774	1.513	5.345e-137	1.154e-133		ENSG00000283236	ENSG00000283236	10.95	-1.256	0.0002105	0.001064
ENSG00000279204	ENSG00000279204	31.7	1.512	0.001679	0.006641		ENSG00000205683	DPF3	309.3	-1.254	1.124e-27	1.06e-25
ENSG00000228544	CCDC183-AS1	47.57	1.51	1.779e-10	2.989e-09		ENSG00000170561	IRX2	6.605	-1.252	0.003368	0.01226
ENSG00000161692	DBF4B	211.9	1.509	7.76e-09	9.688e-08		ENSG00000122707	RECK	7237	-1.241	3.093e-33	4.025e-31
ENSG00000278023	RDM1	3.731	1.508	0.002474	0.009355		ENSG00000182873	PRKCZ-AS1	22.22	-1.241	8.476e-07	7.382e-06
ENSG00000146918	NCAPG2	1299	1.506	2.524e-11	4.816e-10		ENSG00000153012	LGI2	42.26	-1.241	5.306e-10	8.111e-09
ENSG00000143512	HHIPL2	7.264	1.502	0.0009754	0.004117		ENSG00000081923	ATP8B1	4109	-1.235	2.102e-39	3.519e-37
ENSG00000102048	ASB9	18.11	1.502	0.0006298	0.002805		ENSG00000260807	LMF1	8.388	-1.235	0.0004928	0.002265
ENSG00000143507	DUSP10	350.9	1.498	7.869e-07	6.889e-06		ENSG00000142408	CACNG8	0.8314	-1.233	0.004835	0.01667
ENSG00000231528	FAM225A	189.2	1.498	4.46e-10	6.941e-09		ENSG00000261332	ENSG00000261332	4.63	-1.232	0.003997	0.01415
ENSG00000154874	CCDC144B	24.7	1.498	2.715e-06	2.138e-05		ENSG00000173918	C1QTNF1	794.7	-1.232	1.136e-26	9.775e-25
ENSG00000164530	PI16	2.5	1.498	0.002476	0.009361		ENSG00000174080	CTSF	1902	-1.232	3.707e-09	4.903e-08
ENSG00000170955	CAVIN3	2343	1.495	1.856e-38	2.947e-36		ENSG00000186567	CEACAM19	93.63	-1.231	3.564e-07	3.328e-06
ENSG00000108950	FAM20A	2161	1.495	4.41e-35	6.266e-33		ENSG00000197930	ERO1A	2640	-1.23	9.373e-26	7.639e-24
ENSG00000168404	MLKL	189.5	1.494	7.24e-12	1.488e-10		ENSG00000106688	SLC1A1	801.4	-1.23	1.808e-05	0.0001185
ENSG00000143942	CHAC2	60.54	1.493	1.124e-12	2.618e-11		ENSG00000228232	ENSG00000228232	41.86	-1.229	7.316e-09	9.171e-08
ENSG00000234814	ENSG00000234814	63.33	1.493	7.652e-09	9.564e-08		ENSG00000133019	CHRM3	51.88	-1.224	0.005275	0.01799
ENSG00000247675	LRP4-AS1	8.94	1.492	0.00118	0.004868		ENSG00000112414	ADGRG6	18.49	-1.224	0.000167	0.0008654
ENSG00000135299	ANKRD6	196	1.49	1.459e-16	5.637e-15		ENSG00000219755	ENSG00000219755	36.72	-1.223	2.065e-08	2.388e-07
ENSG00000065621	GSTO2	49.81	1.488	0.0001074	0.0005822		ENSG00000284773	ENSG00000284773	9.613	-1.223	0.0005399	0.002453
ENSG00000158201	ABHD3	99.63	1.479	1.705e-10	2.881e-09		ENSG00000109472	CPE	3948	-1.218	0.0001326	0.0007044
ENSG00000214826	ENSG00000214826	41.53	1.479	7.075e-08	7.52e-07		ENSG00000113532	ST8SIA4	79.71	-1.216	1.055e-09	1.528e-08
ENSG00000176406	RIMS2	5.646	1.474	0.002675	0.01001		ENSG00000137573	SULF1	21080	-1.215	8.168e-05	0.0004546
ENSG00000078053	AMPH	826.6	1.474	1.386e-16	5.393e-15		ENSG00000235609	ENSG00000235609	86.5	-1.215	2.892e-09	3.897e-08
ENSG00000132031	MATN3	329.7	1.471	1.229e-07	1.26e-06		ENSG00000167483	NIBAN3	2.91	-1.213	0.003887	0.01383
ENSG00000189057	FAM111B	328.3	1.471	1.664e-05	0.0001101		ENSG00000183421	RIPK4	25.32	-1.213	2.194e-08	2.534e-07
ENSG00000272622	ENSG00000272622	13.42	1.469	0.001034	0.004336		ENSG00000225793	LOC100506804	8.649	-1.213	0.0005602	0.002533
ENSG00000224982	TMEM233	10.31	1.469	0.0002857	0.001401		ENSG00000164236	ANKRD33B	432.9	-1.21	2.172e-10	3.6e-09
ENSG00000260806	ENSG00000260806	6.742	1.467	0.001185	0.004884		ENSG00000038295	TLL1	20.08	-1.208	0.002329	0.008895
ENSG00000267100	ILF3-DT	189.2	1.466	1.652e-11	3.23e-10		ENSG00000267454	ZNF582-AS1	34.96	-1.208	3.166e-07	2.985e-06
ENSG00000207954	MIR138-1	2.226	1.463	0.002698	0.01008		ENSG00000227398	ENSG00000227398	105.7	-1.202	6.079e-21	3.688e-19
ENSG00000164309	CMYA5	150.1	1.462	9.875e-17	3.914e-15		ENSG00000228486	C2orf92	20.85	-1.201	4.799e-05	0.0002843
ENSG00000091651	ORC6	221.5	1.462	5.392e-11	9.828e-10		ENSG00000228794	LINC01128	416.3	-1.2	1.416e-55	5.367e-53
ENSG00000101003	GINS1	239.1	1.462	2.27e-10	3.74e-09		ENSG00000091986	CCDC80	93820	-1.199	1.587e-127	2.636e-124
ENSG00000126016	AMOT	637.6	1.46	1.406e-14	4.115e-13		ENSG00000162711	NLRP3	2.022	-1.198	0.005103	0.01746
ENSG00000073111	MCM2	1095	1.457	3.366e-10	5.369e-09		ENSG00000169330	MINAR1	153.6	-1.197	1.05e-24	8.215e-23
ENSG00000214654	ENSG00000214654	49.61	1.456	5.242e-10	8.024e-09		ENSG00000223723	ENSG00000223723	6.222	-1.197	0.001091	0.004541
ENSG00000146707	POMZP3	301	1.456	5.385e-43	1.129e-40		ENSG00000255320	ENSG00000255320	2.15	-1.197	0.00568	0.01918
ENSG00000101945	SUV39H1	269.6	1.454	4.24e-10	6.616e-09		ENSG00000170485	NPAS2	1095	-1.196	4.753e-05	0.0002818
ENSG00000158220	ESYT3	19.46	1.45	3.081e-05	0.000191		ENSG00000102287	GABRE	113.4	-1.195	1.072e-09	1.551e-08
ENSG00000005249	PRKAR2B	42.81	1.449	1.64e-09	2.297e-08		ENSG00000226819	ENSG00000226819	1.076	-1.193	0.005691	0.01921
ENSG00000197959	DNM3	35.51	1.443	1.875e-09	2.587e-08		ENSG00000091428	RAPGEF4	13.02	-1.191	0.0002542	0.001263
ENSG00000171847	FAM90A1	5.613	1.44	0.002062	0.007979		ENSG00000056291	NPFFR2	2.194	-1.19	0.005765	0.0194
ENSG00000185915	KLHL34	2.917	1.439	0.002837	0.01052		ENSG00000124145	SDC4	13980	-1.188	8.36e-29	8.517e-27
ENSG00000158825	CDA	29.77	1.438	3.703e-05	0.0002251		ENSG00000173991	TCAP	9.149	-1.188	0.0002131	0.001076
ENSG00000260805	ENSG00000260805	7.814	1.438	0.001209	0.004972		ENSG00000173890	GPR160	2.672	-1.186	0.003744	0.01339
ENSG00000155761	SPAG17	42.81	1.437	2.584e-06	2.046e-05		ENSG00000121361	KCNJ8	57.18	-1.186	3.466e-07	3.239e-06
ENSG00000253958	CLDN23	22.21	1.437	2.805e-06	2.204e-05		ENSG00000174938	SEZ6L2	614.5	-1.186	0.002561	0.009639
ENSG00000279672	ENSG00000279672	51.59	1.435	8.784e-09	1.086e-07		ENSG00000197081	IGF2R	9471	-1.185	5.915e-27	5.279e-25
ENSG00000125319	HROB	96.86	1.434	1.094e-08	1.331e-07		ENSG00000130810	PPAN	63.15	-1.183	7.009e-14	1.89e-12
ENSG00000122824	NUDT10	35.27	1.432	8.628e-10	1.271e-08		ENSG00000233954	UQCRHL	132.8	-1.183	1.772e-17	7.623e-16
ENSG00000010278	CD9	2975	1.431	3.466e-54	1.152e-51		ENSG00000018625	ATP1A2	6.318	-1.181	0.005699	0.01922
ENSG00000225968	ELFN1	518.8	1.43	1.413e-07	1.429e-06		ENSG00000214783	POLR2J4	20	-1.174	1.057e-05	7.317e-05
ENSG00000236968	ENSG00000236968	2.618	1.427	0.003017	0.01112		ENSG00000042832	TG	32.6	-1.173	1.551e-05	0.0001032
ENSG00000134222	PSRC1	417.1	1.426	6.119e-08	6.565e-07		ENSG00000276101	ENSG00000276101	12.2	-1.173	0.0005754	0.00259
ENSG00000111863	ADTRP	16.3	1.425	0.0002089	0.001058		ENSG00000100100	PIK3IP1	809.4	-1.172	1.462e-07	1.472e-06
ENSG00000166845	C18orf54	361	1.425	2.909e-18	1.387e-16		ENSG00000128917	DLL4	2.22	-1.171	0.005856	0.01965
ENSG00000164104	HMGB2	2411	1.423	1.677e-08	1.967e-07		ENSG00000089847	ANKRD24	39.56	-1.169	4.659e-05	0.000277
ENSG00000159259	CHAF1B	313.9	1.423	2.636e-09	3.574e-08		ENSG00000134343	ANO3	9.785	-1.169	0.005976	0.01998
ENSG00000100629	CEP128	186.2	1.423	3.5e-10	5.546e-09		ENSG00000011105	TSPAN9	1312	-1.167	8.309e-15	2.524e-13
ENSG00000164188	RANBP3L	430.2	1.422	5.915e-07	5.31e-06		ENSG00000175265	GOLGA8A	531.7	-1.165	2.347e-08	2.703e-07
ENSG00000173621	LRFN4	724	1.422	1.756e-35	2.545e-33		ENSG00000204580	DDR1	1155	-1.163	5.788e-16	2.033e-14
ENSG00000198865	CCDC152	269.9	1.421	7.666e-13	1.822e-11		ENSG00000115461	IGFBP5	8224	-1.161	0.000519	0.002369
ENSG00000155754	C2CD6	83.79	1.421	2.315e-10	3.803e-09		ENSG00000240032	LNCSRLR	26	-1.161	1.65e-08	1.939e-07
ENSG00000122966	CIT	1041	1.42	2.513e-08	2.875e-07		ENSG00000231574	LINC02015	75.75	-1.159	0.0002272	0.001141
ENSG00000254122	PCDHGB7	459.8	1.419	2.485e-20	1.439e-18		ENSG00000174332	GLIS1	267.1	-1.158	3.722e-16	1.346e-14
ENSG00000198899	ATP6	70680	1.419	2.668e-67	1.34e-64		ENSG00000160999	SH2B2	36.97	-1.157	1.707e-09	2.386e-08
ENSG00000120539	MASTL	458.4	1.415	2.579e-14	7.358e-13		ENSG00000165495	PKNOX2	21.08	-1.156	0.003608	0.01299
ENSG00000125740	FOSB	72.24	1.413	3.565e-06	2.724e-05		ENSG00000242960	ENSG00000242960	9.285	-1.156	0.002273	0.008704
ENSG00000110076	NRXN2	91.39	1.411	6.22e-07	5.561e-06		ENSG00000114631	PODXL2	78.18	-1.154	6.138e-13	1.47e-11
ENSG00000077942	FBLN1	72110	1.411	1.545e-08	1.828e-07		ENSG00000168453	HR	601.3	-1.152	6.621e-06	4.784e-05
ENSG00000198712	COX2	102100	1.408	1.877e-41	3.718e-39		ENSG00000253953	PCDHGB4	303.6	-1.151	5.45e-15	1.682e-13
ENSG00000169282	KCNAB1	35.46	1.408	0.0006568	0.002912		ENSG00000272720	ENSG00000272720	7.965	-1.149	0.0002927	0.001432
ENSG00000134802	SLC43A3	645.4	1.407	3.606e-14	1.01e-12		ENSG00000255310	ENSG00000255310	88.69	-1.146	1.457e-05	9.747e-05
ENSG00000164946	FREM1	4.136	1.406	0.003199	0.0117		ENSG00000278997	ENSG00000278997	6.143	-1.146	0.002011	0.007798
ENSG00000234323	LINC01505	18.86	1.405	0.002704	0.0101		ENSG00000197903	H2BC12	445.6	-1.145	7.729e-18	3.507e-16
ENSG00000197747	S100A10	9802	1.405	9.757e-47	2.539e-44		ENSG00000033867	SLC4A7	1335	-1.143	1.198e-71	6.636e-69
ENSG00000176681	LRRC37A	10.88	1.403	0.000402	0.001894		ENSG00000135525	MAP7	24.81	-1.142	5.272e-06	3.897e-05
ENSG00000171791	BCL2	111.6	1.403	1.595e-15	5.234e-14		ENSG00000125650	PSPN	78.11	-1.141	3.055e-15	9.704e-14
ENSG00000215861	ENSG00000215861	205.5	1.401	1.179e-09	1.694e-08		ENSG00000138439	FAM117B	180.7	-1.141	1.973e-20	1.161e-18
ENSG00000212907	ND4L	21440	1.401	1.58e-46	4.013e-44		ENSG00000244242	IFITM10	297.6	-1.14	1.019e-18	5.096e-17
ENSG00000120156	TEK	203	1.401	7.81e-10	1.162e-08		ENSG00000263272	ENSG00000263272	2.788	-1.139	0.00436	0.01523
ENSG00000162062	TEDC2	90.87	1.399	1.702e-06	1.395e-05		ENSG00000088881	EBF4	68.46	-1.139	0.000617	0.002755
ENSG00000120437	ACAT2	772.5	1.396	8.108e-17	3.249e-15		ENSG00000181744	DIPK2A	828.8	-1.137	9.502e-26	7.715e-24
ENSG00000198886	ND4	142400	1.395	1.185e-71	6.636e-69		ENSG00000175130	MARCKSL1	1236	-1.136	3.826e-10	6.014e-09
ENSG00000135540	NHSL1	934.6	1.395	1.7e-20	1.003e-18		ENSG00000277639	LOC105371267	38.54	-1.135	1.126e-06	9.533e-06
ENSG00000158315	RHBDL2	158.3	1.394	3.278e-10	5.245e-09		ENSG00000161682	FAM171A2	193.8	-1.135	4.556e-12	9.62e-11
ENSG00000156298	TSPAN7	223.8	1.393	5.559e-05	0.0003234		ENSG00000111057	KRT18	308.3	-1.134	0.0022	0.008452
ENSG00000169271	HSPB3	15.46	1.392	0.002748	0.01024		ENSG00000261662	ENSG00000261662	67.99	-1.134	1.142e-09	1.644e-08
ENSG00000133119	RFC3	311.4	1.392	5.563e-09	7.144e-08		ENSG00000007001	UPP2	1.804	-1.133	0.006693	0.02206
ENSG00000256453	DND1	9.385	1.392	0.00043	0.002008		ENSG00000136531	SCN2A	33.73	-1.133	1.77e-05	0.0001164
ENSG00000196460	RFX8	344.5	1.389	1.102e-16	4.344e-15		ENSG00000113212	PCDHB7	98.39	-1.131	1.298e-08	1.566e-07
ENSG00000267374	MIR924HG	20.1	1.387	7.443e-05	0.000418		ENSG00000254418	ENSG00000254418	3.198	-1.129	0.006448	0.02137
ENSG00000230795	ENSG00000230795	19.21	1.385	1.411e-05	9.472e-05		ENSG00000125648	SLC25A23	1380	-1.129	0.0001294	0.0006892
ENSG00000100336	APOL4	44.13	1.384	0.001901	0.007414		ENSG00000181458	TMEM45A	1721	-1.129	7.474e-09	9.352e-08
ENSG00000267287	ENSG00000267287	1.655	1.384	0.00312	0.01145		ENSG00000235271	ENSG00000235271	0.906	-1.129	0.006879	0.0226
ENSG00000134326	CMPK2	18.88	1.383	0.0006208	0.002769		ENSG00000227359	ENSG00000227359	11.44	-1.125	0.0005583	0.002527
ENSG00000197077	KIAA1671	478.6	1.383	4.057e-05	0.0002444		ENSG00000156113	KCNMA1	4641	-1.124	6.662e-81	5.534e-78
ENSG00000132518	GUCY2D	2.492	1.382	0.003391	0.01233		ENSG00000130517	PGPEP1	1132	-1.124	1.12e-26	9.678e-25
ENSG00000101306	MYLK2	4.668	1.381	0.002857	0.01059		ENSG00000134183	GNAT2	3.186	-1.121	0.004718	0.0163
ENSG00000140403	DNAJA4	190.2	1.38	3.401e-36	5.066e-34		ENSG00000243477	NAA80	138.8	-1.118	4.247e-23	3.028e-21
ENSG00000272734	ENSG00000272734	96.34	1.379	4.765e-07	4.342e-06		ENSG00000257108	NHLRC4	15.07	-1.118	0.0001652	0.0008585
ENSG00000123975	CKS2	640.1	1.379	9.201e-08	9.618e-07		ENSG00000138336	TET1	132.1	-1.116	8.394e-10	1.239e-08
ENSG00000142661	MYOM3	5.48	1.378	0.0008964	0.003832		ENSG00000234498	RPL13AP20	3.855	-1.116	0.003775	0.01348
ENSG00000267787	ENSG00000267787	21.49	1.378	0.0001987	0.001012		ENSG00000115252	PDE1A	95.7	-1.114	0.002009	0.007792
ENSG00000061455	PRDM6	43.52	1.377	2.959e-05	0.0001843		ENSG00000105664	COMP	102400	-1.114	0.0005367	0.00244
ENSG00000153044	CENPH	246.5	1.377	6.385e-08	6.817e-07		ENSG00000101333	PLCB4	1186	-1.112	7.071e-13	1.686e-11
ENSG00000273080	ENSG00000273080	8.401	1.376	0.002069	0.007998		ENSG00000242114	MTFP1	22.55	-1.111	3.778e-05	0.0002293
ENSG00000174576	NPAS4	5.584	1.375	0.0008384	0.003608		ENSG00000077063	CTTNBP2	12.65	-1.111	3.17e-06	2.454e-05
ENSG00000125246	CLYBL	54.63	1.374	1.514e-06	1.252e-05		ENSG00000253837	LOC100507156	16.69	-1.11	0.000184	0.0009433
ENSG00000170356	OR2A20P	11.23	1.372	0.001041	0.004356		ENSG00000181690	PLAG1	394.7	-1.11	2.297e-08	2.648e-07
ENSG00000011465	DCN	86190	1.372	1.412e-25	1.138e-23		ENSG00000144320	LNPK	3578	-1.109	1.079e-27	1.022e-25
ENSG00000138031	ADCY3	1972	1.37	1.57e-75	1.027e-72		ENSG00000240476	ENSG00000240476	6.268	-1.108	0.001914	0.007457
ENSG00000169684	CHRNA5	27.93	1.369	1.136e-05	7.811e-05		ENSG00000164850	GPER1	413.8	-1.106	2.474e-09	3.377e-08
ENSG00000105486	LIG1	680.3	1.368	2.665e-09	3.607e-08		ENSG00000266904	ENSG00000266904	51.22	-1.105	0.0001332	0.0007074
ENSG00000198846	TOX	373	1.367	5.554e-05	0.0003233		ENSG00000166435	XRRA1	424.2	-1.102	1.806e-49	5.066e-47
ENSG00000138744	NAAA	465.9	1.366	1.131e-28	1.131e-26		ENSG00000089199	CHGB	11.55	-1.101	0.001963	0.007634
ENSG00000269713	NBPF9	559.7	1.366	7.302e-39	1.204e-36		ENSG00000235961	PNMA6A	8.638	-1.101	0.004598	0.01596
ENSG00000080839	RBL1	489.3	1.366	1.802e-10	3.024e-09		ENSG00000163013	FBXO41	46	-1.101	0.0001354	0.0007187
ENSG00000215217	C5orf49	4.29	1.365	0.002001	0.007765		ENSG00000163888	CAMK2N2	14.13	-1.101	0.0001479	0.0007782
ENSG00000165072	MAMDC2	200.1	1.365	4.55e-06	3.411e-05		ENSG00000247809	NR2F2-AS1	46.47	-1.1	7.388e-12	1.517e-10
ENSG00000132205	EMILIN2	171.4	1.365	6.475e-06	4.691e-05		ENSG00000225151	GOLGA2P7	25.94	-1.099	1.128e-07	1.163e-06
ENSG00000092470	WDR76	461.2	1.36	6.417e-09	8.143e-08		ENSG00000111275	ALDH2	452	-1.098	1.194e-05	8.14e-05
ENSG00000196337	CGB7	5.225	1.36	0.0004263	0.001994		ENSG00000114251	WNT5A	6436	-1.098	2.386e-85	2.343e-82
ENSG00000167850	CD300C	1.703	1.36	0.002962	0.01093		ENSG00000172345	STARD5	159	-1.098	1.67e-17	7.205e-16
ENSG00000237973	ENSG00000237973	1343	1.36	2.032e-39	3.429e-37		ENSG00000169903	TM4SF4	5.517	-1.097	0.004183	0.01471
ENSG00000273402	ENSG00000273402	2.063	1.359	0.003556	0.01283		ENSG00000285106	ENSG00000285106	36.4	-1.096	5.3e-07	4.79e-06
ENSG00000238083	LRRC37A2	52.72	1.357	4.151e-11	7.742e-10		ENSG00000146021	KLHL3	292.9	-1.093	4.988e-19	2.584e-17
ENSG00000176842	IRX5	369.1	1.356	3.459e-19	1.813e-17		ENSG00000233452	STXBP5-AS1	40.3	-1.089	1.433e-09	2.033e-08
ENSG00000139209	SLC38A4	1279	1.355	1.934e-05	0.0001258		ENSG00000130787	HIP1R	422.8	-1.089	9.97e-13	2.338e-11
ENSG00000255121	ENSG00000255121	23.31	1.355	6.317e-05	0.0003623		ENSG00000153132	CLGN	238.2	-1.084	0.005755	0.01938
ENSG00000250133	HOXC-AS2	25.89	1.352	1.955e-05	0.0001269		ENSG00000261578	ENSG00000261578	36.41	-1.083	0.000117	0.00063
ENSG00000138346	DNA2	134	1.351	1.102e-06	9.349e-06		ENSG00000270885	RASL10B	179.6	-1.082	2.193e-06	1.761e-05
ENSG00000183066	WBP2NL	10.35	1.346	0.002128	0.0082		ENSG00000170469	SPATA24	35.74	-1.081	5.42e-08	5.862e-07
ENSG00000198938	COX3	118900	1.345	5.365e-72	3.219e-69		ENSG00000122884	P4HA1	8764	-1.08	0.0008967	0.003832
ENSG00000228253	ATP8	12450	1.343	4.177e-33	5.37e-31		ENSG00000225614	ZNF469	1648	-1.078	4.954e-11	9.106e-10
ENSG00000197385	ZNF860	39.03	1.342	1.562e-06	1.285e-05		ENSG00000105649	RAB3A	45.02	-1.078	4.941e-12	1.036e-10
ENSG00000273805	ENSG00000273805	5.454	1.339	0.003791	0.01353		ENSG00000153982	GDPD1	37.34	-1.077	5.136e-06	3.809e-05
ENSG00000176244	ACBD7	22.92	1.339	0.001315	0.005351		ENSG00000110203	FOLR3	7.67	-1.074	0.0002077	0.001053
ENSG00000119457	SLC46A2	3.949	1.338	0.003695	0.01325		ENSG00000249992	TMEM158	841.4	-1.073	7.55e-06	5.403e-05
ENSG00000259071	ENSG00000259071	24.29	1.338	9.367e-05	0.0005131		ENSG00000248890	HHIP-AS1	82.06	-1.072	4.072e-13	9.904e-12
ENSG00000131351	HAUS8	149.2	1.336	5.164e-08	5.63e-07		ENSG00000272279	ENSG00000272279	9.333	-1.07	0.001745	0.006873
ENSG00000160447	PKN3	188.5	1.334	9.087e-14	2.417e-12		ENSG00000180801	ARSJ	2427	-1.07	2.056e-54	7.05e-52
ENSG00000113810	SMC4	3137	1.334	1.44e-09	2.042e-08		ENSG00000171843	MLLT3	460.6	-1.068	6.935e-19	3.541e-17
ENSG00000084710	EFR3B	20.38	1.333	0.0002458	0.001225		ENSG00000185090	MANEAL	22.42	-1.067	3.122e-05	0.0001932
ENSG00000166451	CENPN	461.2	1.333	3.453e-11	6.502e-10		ENSG00000177694	NAALADL2	573.4	-1.067	4.85e-12	1.018e-10
ENSG00000246082	NUDT16P1	11.18	1.333	0.0004547	0.00211		ENSG00000102271	KLHL4	107.4	-1.065	0.0005156	0.002355
ENSG00000104738	MCM4	1892	1.327	5.71e-09	7.31e-08		ENSG00000196632	WNK3	53.29	-1.062	2.511e-08	2.874e-07
ENSG00000129465	RIPK3	159.7	1.327	5.204e-06	3.854e-05		ENSG00000260101	LOC101927402	11.73	-1.061	0.0009437	0.004005
ENSG00000081803	CADPS2	265.7	1.326	6.816e-06	4.919e-05		ENSG00000184995	IFNE	8.512	-1.059	0.0005313	0.002419
ENSG00000232679	ENSG00000232679	13.77	1.324	0.003924	0.01393		ENSG00000280219	ENSG00000280219	20.7	-1.058	0.0008109	0.003503
ENSG00000003096	KLHL13	88	1.324	1.335e-08	1.605e-07		ENSG00000099365	STX1B	117.2	-1.057	7.844e-27	6.915e-25
ENSG00000004838	ZMYND10	43	1.324	0.0003273	0.00158		ENSG00000104368	PLAT	5804	-1.055	7.808e-19	3.959e-17
ENSG00000000460	C1orf112	201.9	1.323	6.733e-09	8.519e-08		ENSG00000054392	HHAT	237	-1.055	1.196e-12	2.769e-11
ENSG00000241472	PTPRG-AS1	25.3	1.323	8.965e-06	6.313e-05		ENSG00000143382	ADAMTSL4	1978	-1.055	5.799e-12	1.207e-10
ENSG00000110900	TSPAN11	1218	1.322	2.142e-06	1.725e-05		ENSG00000253139	ENSG00000253139	1.787	-1.054	0.008542	0.02724
ENSG00000159387	IRX6	5.518	1.32	0.004011	0.01419		ENSG00000081853	PCDHGA2	158.1	-1.054	1.691e-09	2.367e-08
ENSG00000081277	PKP1	60	1.318	0.0009971	0.004196		ENSG00000267365	KCNJ2-AS1	3.653	-1.054	0.004093	0.01444
ENSG00000127586	CHTF18	285.4	1.317	4.793e-09	6.227e-08		ENSG00000271978	ENSG00000271978	31.24	-1.052	1.475e-05	9.858e-05
ENSG00000157766	ACAN	8426	1.315	0.0004273	0.001998		ENSG00000180448	ARHGAP45	5.733	-1.052	0.008309	0.02662
ENSG00000183763	TRAIP	128.2	1.313	5.211e-08	5.672e-07		ENSG00000228714	ENSG00000228714	2.236	-1.051	0.008559	0.02728
ENSG00000138944	SHISAL1	1967	1.312	9.147e-18	4.116e-16		ENSG00000109072	VTN	2.887	-1.049	0.007314	0.02382
ENSG00000260401	ENSG00000260401	15.54	1.311	0.0006728	0.002972		ENSG00000114480	GBE1	5726	-1.049	3.949e-33	5.107e-31
ENSG00000110031	LPXN	294.6	1.311	3.242e-07	3.051e-06		ENSG00000171889	MIR31HG	155.9	-1.049	3.615e-05	0.0002203
ENSG00000123136	DDX39A	936.9	1.31	4.584e-14	1.264e-12		ENSG00000008735	MAPK8IP2	5.718	-1.047	0.002296	0.00878
ENSG00000028137	TNFRSF1B	525.6	1.31	0.0001371	0.0007268		ENSG00000125637	PSD4	62.25	-1.046	1.713e-13	4.393e-12
ENSG00000184828	ZBTB7C	18.03	1.307	0.001939	0.007545		ENSG00000176399	DMRTA1	2.866	-1.046	0.006482	0.02147
ENSG00000198331	HYLS1	255.1	1.302	1.27e-15	4.245e-14		ENSG00000090006	LTBP4	1603	-1.043	1.199e-19	6.588e-18
ENSG00000225077	ENSG00000225077	2.004	1.302	0.003986	0.01412		ENSG00000242779	ZNF702P	76.76	-1.043	1.39e-07	1.407e-06
ENSG00000131037	EPS8L1	6.341	1.302	0.002377	0.009053		ENSG00000091542	ALKBH5	2709	-1.043	4.733e-18	2.203e-16
ENSG00000108511	HOXB6	1.994	1.3	0.003535	0.01278		ENSG00000224712	NPIPA3	1.732	-1.042	0.0089	0.02815
ENSG00000271216	ENSG00000271216	1.687	1.297	0.003563	0.01285		ENSG00000269834	ZNF528-AS1	107.2	-1.042	4.833e-11	8.914e-10
ENSG00000011332	DPF1	47.43	1.297	2.648e-06	2.091e-05		ENSG00000198732	SMOC1	914.8	-1.041	1.011e-05	7.04e-05
ENSG00000134955	SLC37A2	22.94	1.297	8.504e-05	0.000471		ENSG00000269896	LOC100129534	25.33	-1.04	4.008e-07	3.704e-06
ENSG00000112029	FBXO5	374	1.296	2.982e-11	5.635e-10		ENSG00000187244	BCAM	223.8	-1.04	0.0001825	0.0009359
ENSG00000016391	CHDH	52.77	1.296	7.169e-05	0.0004043		ENSG00000167202	TBC1D2B	3707	-1.039	1.087e-15	3.662e-14
ENSG00000165891	E2F7	314.5	1.293	4.475e-11	8.289e-10		ENSG00000104290	FZD3	131.3	-1.038	1.393e-15	4.62e-14
ENSG00000248527	ENSG00000248527	9173	1.292	5.726e-55	2.061e-52		ENSG00000109943	CRTAM	48.3	-1.035	0.004646	0.01611
ENSG00000147257	GPC3	57.56	1.291	0.003916	0.01391		ENSG00000100368	CSF2RB	43.94	-1.035	3.627e-05	0.0002208
ENSG00000143341	HMCN1	4067	1.291	9.891e-13	2.322e-11		ENSG00000219891	ENSG00000219891	17.38	-1.035	0.000369	0.001757
ENSG00000197956	S100A6	37170	1.29	7.545e-29	7.759e-27		ENSG00000147027	TMEM47	4268	-1.034	1.018e-07	1.056e-06
ENSG00000124225	PMEPA1	2914	1.29	1.196e-35	1.757e-33		ENSG00000279311	ENSG00000279311	6.643	-1.034	0.005586	0.0189
ENSG00000185432	METTL7A	1839	1.29	1.648e-14	4.785e-13		ENSG00000249853	HS3ST5	2.685	-1.034	0.009128	0.02871
ENSG00000128944	KNSTRN	596.8	1.29	1.604e-10	2.723e-09		ENSG00000187556	NANOS3	12.44	-1.034	0.0001347	0.0007151
ENSG00000144681	STAC	180.6	1.29	0.0001163	0.0006266		ENSG00000235448	LURAP1L-AS1	1.616	-1.033	0.008945	0.02826
ENSG00000237517	ENSG00000237517	1.944	1.288	0.003774	0.01348		ENSG00000214078	CPNE1	2131	-1.033	0.00265	0.009935
ENSG00000242020	ENSG00000242020	1.289	1.287	0.004114	0.01449		ENSG00000228594	FNDC10	216.5	-1.031	1.249e-29	1.329e-27
ENSG00000167670	CHAF1A	593.5	1.285	3.616e-07	3.371e-06		ENSG00000227502	MROCKI	0.9566	-1.026	0.008559	0.02728
ENSG00000112039	FANCE	266.7	1.282	6.032e-08	6.479e-07		ENSG00000170161	LOC728673	21.01	-1.026	1.25e-05	8.493e-05
ENSG00000058866	DGKG	11.36	1.281	0.001148	0.004752		ENSG00000229953	ENSG00000229953	1.991	-1.025	0.009146	0.02875
ENSG00000104804	TULP2	2.948	1.28	0.004366	0.01525		ENSG00000151617	EDNRA	234.3	-1.025	2e-06	1.621e-05
ENSG00000236591	ENSG00000236591	9.921	1.278	0.003559	0.01284		ENSG00000279255	ENSG00000279255	8.679	-1.024	0.002903	0.01074
ENSG00000277954	ENSG00000277954	12.74	1.277	0.00393	0.01395		ENSG00000117139	KDM5B	3434	-1.022	2.413e-22	1.624e-20
ENSG00000122862	SRGN	6793	1.276	3.407e-06	2.611e-05		ENSG00000277215	SPANXA2-OT1	2.351	-1.021	0.009523	0.02974
ENSG00000149503	INCENP	774.5	1.273	2.288e-08	2.639e-07		ENSG00000235899	LINC01564	8.663	-1.019	0.00846	0.02703
ENSG00000180998	GPR137C	24.98	1.273	0.0001076	0.0005835		ENSG00000163661	PTX3	18900	-1.019	2.162e-06	1.74e-05
ENSG00000237356	ENSG00000237356	6.765	1.273	0.00355	0.01282		ENSG00000183770	FOXL2	4.044	-1.019	0.003589	0.01292
ENSG00000245904	ENSG00000245904	15.02	1.271	0.003381	0.0123		ENSG00000128203	ASPHD2	241	-1.019	1.351e-09	1.927e-08
ENSG00000133687	TMTC1	2010	1.27	1.785e-05	0.0001172		ENSG00000154556	SORBS2	934.1	-1.018	0.0005362	0.002438
ENSG00000148053	NTRK2	54.15	1.27	0.0003333	0.001604		ENSG00000165949	IFI27	23.16	-1.017	0.000614	0.002743
ENSG00000163449	TMEM169	43.45	1.27	3.343e-08	3.752e-07		ENSG00000147003	CLTRN	3.449	-1.016	0.007153	0.02338
ENSG00000176208	ATAD5	119.9	1.269	6.268e-07	5.601e-06		ENSG00000136404	TM6SF1	30.06	-1.015	0.007172	0.02344
ENSG00000266709	MGC12916	22.43	1.268	0.0006748	0.00298		ENSG00000271503	CCL5	6.625	-1.012	0.009799	0.03046
ENSG00000103196	CRISPLD2	2636	1.267	3.977e-16	1.432e-14		ENSG00000137831	UACA	7237	-1.011	2.111e-11	4.055e-10
ENSG00000104783	KCNN4	323.7	1.266	0.0008655	0.003713		ENSG00000143556	S100A7	0.9673	-1.011	0.00894	0.02825
ENSG00000267095	ENSG00000267095	1.396	1.265	0.004439	0.01547		ENSG00000105204	DYRK1B	444.1	-1.009	5.125e-09	6.613e-08
ENSG00000155542	SETD9	98.24	1.264	1.105e-13	2.886e-12		ENSG00000165269	AQP7	8.761	-1.008	0.009853	0.03056
ENSG00000179097	HTR1F	156.9	1.263	3.385e-07	3.173e-06		ENSG00000185950	IRS2	1055	-1.006	6.215e-08	6.658e-07
ENSG00000149636	DSN1	482.7	1.261	1.806e-08	2.111e-07		ENSG00000218537	ENSG00000218537	56.74	-1.005	1.811e-08	2.117e-07
ENSG00000168496	FEN1	820.8	1.259	3.378e-06	2.593e-05		ENSG00000167641	PPP1R14A	25.33	-1.005	0.00484	0.01669
ENSG00000104450	SPAG1	77.52	1.258	2.64e-12	5.824e-11		ENSG00000183087	GAS6	88000	-1.004	1.499e-09	2.114e-08
ENSG00000204644	ZFP57	1.999	1.258	0.00441	0.01537		ENSG00000065923	SLC9A7	2084	-1.002	7.302e-27	6.49e-25
ENSG00000163694	RBM47	39.86	1.255	1.446e-07	1.458e-06		ENSG00000139174	PRICKLE1	1853	-1.001	6.23e-10	9.456e-09
ENSG00000275591	XKR5	24.46	1.254	0.0001436	0.0007576		ENSG00000130821	SLC6A8	1259	-1	3.023e-10	4.868e-09
ENSG00000162542	TMCO4	430	1.253	2.342e-28	2.279e-26		ENSG00000170271	FAXDC2	807.7	-1	4.422e-09	5.777e-08
ENSG00000151320	AKAP6	210.7	1.253	0.004081	0.0144
ENSG00000152503	TRIM36	4.073	1.252	0.00486	0.01675
ENSG00000237975	FLG-AS1	55.69	1.251	5.181e-07	4.688e-06
ENSG00000215417	MIR17HG	12.1	1.25	0.0001418	0.0007494
ENSG00000172350	ABCG4	5.273	1.25	0.001698	0.006707
ENSG00000178295	GEN1	364	1.25	3.475e-13	8.563e-12
ENSG00000159231	CBR3	435.4	1.25	5.378e-10	8.214e-09
ENSG00000100767	PAPLN	331.7	1.248	1.103e-09	1.592e-08
ENSG00000108106	UBE2S	1113	1.248	4.525e-08	4.978e-07
ENSG00000153976	HS3ST3A1	195.9	1.245	1.911e-05	0.0001245
ENSG00000246174	KCTD21-AS1	30.73	1.243	6.422e-06	4.655e-05
ENSG00000173207	CKS1B	472.4	1.242	8.639e-08	9.075e-07
ENSG00000179455	MKRN3	6.017	1.242	0.004595	0.01595
ENSG00000255326	LOC105369391	9.263	1.24	0.001968	0.007651
ENSG00000223764	LINC02593	93.86	1.239	1.795e-05	0.0001178
ENSG00000163923	RPL39L	300.4	1.237	1.832e-09	2.533e-08
ENSG00000276600	RAB7B	390.7	1.233	2.428e-06	1.935e-05
ENSG00000172167	MTBP	111	1.231	4.664e-08	5.119e-07
ENSG00000083782	EPYC	13.76	1.231	0.0009234	0.00393
ENSG00000198780	FAM169A	1.734	1.23	0.004911	0.0169
ENSG00000121898	CPXM2	364.2	1.23	0.0001481	0.0007784
ENSG00000138964	PARVG	2.02	1.228	0.00361	0.01299
ENSG00000162073	PAQR4	591.1	1.228	9.824e-09	1.202e-07
ENSG00000232093	ENSG00000232093	7.468	1.228	0.00346	0.01254
ENSG00000113296	THBS4	88.63	1.227	0.00119	0.004901
ENSG00000226964	ENSG00000226964	4.607	1.226	0.005155	0.01762
ENSG00000231050	ENSG00000231050	5.758	1.225	0.003632	0.01306
ENSG00000170775	GPR37	3.709	1.225	0.004696	0.01624
ENSG00000176438	SYNE3	3090	1.225	3.456e-12	7.45e-11
ENSG00000278709	NKILA	61.21	1.225	1.465e-12	3.356e-11
ENSG00000235750	KIAA0040	12.8	1.224	0.004261	0.01494
ENSG00000182481	KPNA2	3139	1.222	5.906e-09	7.525e-08
ENSG00000197093	GAL3ST4	256.9	1.221	6.128e-17	2.479e-15
ENSG00000276043	UHRF1	1064	1.219	8.158e-07	7.128e-06
ENSG00000197872	FAM49A	238.6	1.218	1.702e-07	1.689e-06
ENSG00000184371	CSF1	4472	1.217	6.611e-07	5.881e-06
ENSG00000076356	PLXNA2	1851	1.216	4.862e-10	7.48e-09
ENSG00000152217	SETBP1	1017	1.216	3.047e-06	2.373e-05
ENSG00000183760	ACP7	13.11	1.215	0.004564	0.01586
ENSG00000138658	ZGRF1	152.7	1.214	2.778e-07	2.649e-06
ENSG00000178878	APOLD1	314.8	1.214	2.331e-17	9.89e-16
ENSG00000204850	ENSG00000204850	41.23	1.213	6.186e-05	0.0003556
ENSG00000228203	RNF144A-AS1	66.52	1.213	0.000122	0.0006546
ENSG00000171502	COL24A1	185.4	1.212	1.449e-09	2.05e-08
ENSG00000174442	ZWILCH	918.2	1.212	1.748e-10	2.943e-09
ENSG00000152076	CCDC74B	99.78	1.211	2.102e-12	4.691e-11
ENSG00000114541	FRMD4B	190.8	1.21	5.146e-05	0.0003022
ENSG00000111046	MYF6	4.932	1.209	0.00528	0.01799
ENSG00000116774	OLFML3	12800	1.206	1.166e-28	1.16e-26
ENSG00000224729	PCOLCE-AS1	28.15	1.206	1.086e-05	7.508e-05
ENSG00000258708	SLC25A21-AS1	20.89	1.206	0.001015	0.004265
ENSG00000145287	PLAC8	5.773	1.203	0.005504	0.01865
ENSG00000151849	CENPJ	350.7	1.202	1.272e-08	1.536e-07
ENSG00000168237	GLYCTK	146.8	1.202	2.83e-11	5.362e-10
ENSG00000205221	VIT	592.5	1.201	0.0005091	0.002328
ENSG00000167306	MYO5B	4.833	1.201	0.003116	0.01144
ENSG00000134245	WNT2B	593.6	1.2	5.674e-05	0.0003295
ENSG00000123080	CDKN2C	882.9	1.2	2.028e-12	4.535e-11
ENSG00000198576	ARC	6.551	1.199	0.005289	0.01801
ENSG00000198168	SVIP	137.9	1.199	1.467e-24	1.144e-22
ENSG00000234264	DEPDC1-AS1	1.757	1.198	0.004912	0.0169
ENSG00000155093	PTPRN2	6.135	1.197	0.004491	0.01563
ENSG00000106605	BLVRA	723.3	1.196	4.78e-82	4.13e-79
ENSG00000198830	HMGN2	4133	1.195	1.397e-10	2.391e-09
ENSG00000170345	FOS	257.5	1.195	1.708e-10	2.882e-09
ENSG00000164949	GEM	358.4	1.193	1.518e-11	2.984e-10
ENSG00000183578	TNFAIP8L3	1709	1.193	7.539e-26	6.263e-24
ENSG00000146263	MMS22L	478.3	1.191	9.572e-09	1.174e-07
ENSG00000162723	SLAMF9	6.998	1.189	0.005455	0.01852
ENSG00000267532	MIR497HG	6.669	1.188	0.003909	0.01389
ENSG00000166508	MCM7	2375	1.188	7.528e-09	9.414e-08
ENSG00000117595	IRF6	80.73	1.187	2.566e-09	3.49e-08
ENSG00000237945	LINC00649	37.97	1.187	0.0003815	0.001809
ENSG00000099958	DERL3	15.95	1.187	0.002631	0.00987
ENSG00000149554	CHEK1	571.6	1.186	9.434e-10	1.38e-08
ENSG00000158055	GRHL3	8.761	1.185	0.005855	0.01965
ENSG00000110921	MVK	376.4	1.185	7.195e-15	2.192e-13
ENSG00000105509	HAS1	247.9	1.184	0.005885	0.01972
ENSG00000140451	PIF1	227.7	1.183	3.583e-09	4.753e-08
ENSG00000176170	SPHK1	714.4	1.183	8.056e-06	5.723e-05
ENSG00000172572	PDE3A	187.4	1.18	7.849e-10	1.167e-08
ENSG00000257252	ENSG00000257252	5.078	1.18	0.005865	0.01967
ENSG00000111218	PRMT8	2.704	1.179	0.004891	0.01683
ENSG00000181938	GINS3	134.2	1.179	2.37e-06	1.892e-05
ENSG00000254944	ENSG00000254944	12.38	1.178	0.002485	0.009393
ENSG00000178860	MSC	512.6	1.177	4.447e-11	8.245e-10
ENSG00000175600	SUGCT	988.8	1.177	5.127e-10	7.865e-09
ENSG00000224237	ENSG00000224237	1.712	1.176	0.00581	0.01952
ENSG00000136122	BORA	172.6	1.175	9.143e-08	9.567e-07
ENSG00000130592	LSP1	3943	1.174	5.289e-06	3.903e-05
ENSG00000136982	DSCC1	196.1	1.174	1.311e-08	1.578e-07
ENSG00000161281	COX7A1	456.3	1.174	2.025e-06	1.639e-05
ENSG00000185442	FAM174B	50.84	1.174	3.222e-06	2.484e-05
ENSG00000148344	PTGES	725.9	1.174	9.478e-11	1.667e-09
ENSG00000188672	RHCE	27.66	1.174	0.0002371	0.001185
ENSG00000164066	INTU	475.2	1.174	3.905e-26	3.307e-24
ENSG00000134516	DOCK2	66.93	1.173	0.0001669	0.0008653
ENSG00000176225	RTTN	260.9	1.173	5.054e-09	6.536e-08
ENSG00000163072	NOSTRIN	15.38	1.173	0.001655	0.006555
ENSG00000160949	TONSL	304.7	1.172	4.266e-09	5.594e-08
ENSG00000267293	ENSG00000267293	3.299	1.172	0.006114	0.02038
ENSG00000114346	ECT2	1482	1.171	3.234e-09	4.317e-08
ENSG00000227906	SNAP25-AS1	6.088	1.17	0.005089	0.01742
ENSG00000117318	ID3	869.2	1.17	0.001188	0.004895
ENSG00000145244	CORIN	4788	1.17	0.0001765	0.0009087
ENSG00000151468	CCDC3	698.4	1.169	4.996e-06	3.712e-05
ENSG00000097046	CDC7	204.8	1.169	9.951e-08	1.035e-06
ENSG00000136492	BRIP1	324	1.169	2.6e-06	2.057e-05
ENSG00000132854	KANK4	2.616	1.167	0.005755	0.01938
ENSG00000276975	ENSG00000276975	32.77	1.167	0.0006828	0.003011
ENSG00000253404	LOC105379194	7.838	1.166	0.006144	0.02046
ENSG00000162636	FAM102B	523	1.165	1.796e-16	6.855e-15
ENSG00000139344	AMDHD1	4.662	1.164	0.003749	0.0134
ENSG00000196155	PLEKHG4	1533	1.164	3.726e-09	4.925e-08
ENSG00000162881	OXER1	4.26	1.163	0.006127	0.02041
ENSG00000204540	PSORS1C1	53.83	1.16	4.597e-05	0.0002738
ENSG00000014138	POLA2	602.2	1.16	2.445e-06	1.946e-05
ENSG00000168060	NAALADL1	221.2	1.16	3.269e-10	5.233e-09
ENSG00000198786	ND5	78710	1.158	7.978e-43	1.657e-40
ENSG00000177508	IRX3	1722	1.156	2.882e-19	1.518e-17
ENSG00000204410	MSH5	29.87	1.154	2.822e-06	2.216e-05
ENSG00000103995	CEP152	178.3	1.153	9.98e-06	6.955e-05
ENSG00000284837	LOC339166	25.91	1.151	0.0002943	0.001439
ENSG00000116991	SIPA1L2	186.5	1.15	0.001036	0.004342
ENSG00000232732	ENSG00000232732	1.001	1.149	0.005999	0.02004
ENSG00000186523	FAM86B1	60.23	1.149	4.918e-06	3.657e-05
ENSG00000159055	MIS18A	230.2	1.148	1.748e-08	2.047e-07
ENSG00000166922	SCG5	172	1.148	7.827e-09	9.757e-08
ENSG00000100749	VRK1	279.6	1.147	3.97e-07	3.675e-06
ENSG00000146267	FAXC	41.48	1.146	6.585e-06	4.763e-05
ENSG00000108984	MAP2K6	175.4	1.146	3.214e-06	2.48e-05
ENSG00000204060	FOXO6	7.109	1.145	0.005714	0.01926
ENSG00000219682	ENSG00000219682	2.226	1.144	0.006155	0.02049
ENSG00000117281	CD160	1.921	1.143	0.005508	0.01866
ENSG00000229214	LINC00242	14.07	1.143	0.000181	0.000929
ENSG00000183762	KREMEN1	1155	1.143	2.92e-76	2.035e-73
ENSG00000270872	ENSG00000270872	43.39	1.142	4.049e-07	3.739e-06
ENSG00000210195	ENSG00000210195	67.81	1.14	1.435e-05	9.618e-05
ENSG00000029993	HMGB3	982	1.138	3.685e-10	5.809e-09
ENSG00000174827	PDZK1	8.606	1.138	0.003657	0.01313
ENSG00000254510	ENSG00000254510	22.22	1.137	7.873e-06	5.614e-05
ENSG00000213390	ARHGAP19	292.5	1.137	5.151e-11	9.427e-10
ENSG00000179604	CDC42EP4	1234	1.136	3.88e-15	1.223e-13
ENSG00000197461	PDGFA	672.5	1.136	4.573e-10	7.085e-09
ENSG00000250312	ZNF718	159.6	1.134	0.0009529	0.00404
ENSG00000269974	ENSG00000269974	7.115	1.134	0.004985	0.01713
ENSG00000185527	PDE6G	3.707	1.133	0.006829	0.02245
ENSG00000100784	RPS6KA5	27.19	1.133	0.0001205	0.0006472
ENSG00000167325	RRM1	2512	1.132	9.551e-09	1.173e-07
ENSG00000167703	SLC43A2	628.1	1.131	0.0001235	0.0006617
ENSG00000106804	C5	415.6	1.131	1.995e-15	6.459e-14
ENSG00000109881	CCDC34	296.1	1.13	1.863e-08	2.174e-07
ENSG00000277449	CEBPB-AS1	36.18	1.129	2.702e-05	0.00017
ENSG00000165272	AQP3	71.12	1.129	9.161e-06	6.437e-05
ENSG00000152931	PART1	6.098	1.127	0.006915	0.02269
ENSG00000157087	ATP2B2	2.394	1.126	0.006166	0.02052
ENSG00000183831	ANKRD45	4.832	1.125	0.006984	0.02289
ENSG00000279347	ENSG00000279347	1.362	1.125	0.006385	0.02119
ENSG00000172201	ID4	185.6	1.125	9.632e-08	1.004e-06
ENSG00000142494	SLC47A1	15.55	1.123	0.001516	0.006063
ENSG00000260442	ATP2A1-AS1	19.89	1.123	0.0005707	0.002573
ENSG00000076003	MCM6	2558	1.122	1.013e-19	5.627e-18
ENSG00000198888	ND1	34700	1.122	1.978e-29	2.074e-27
ENSG00000187210	GCNT1	5034	1.12	1.252e-07	1.279e-06
ENSG00000210077	ENSG00000210077	16.83	1.12	0.001305	0.005317
ENSG00000171246	NPTX1	64.16	1.12	0.006352	0.02109
ENSG00000210194	ENSG00000210194	6.192	1.12	0.005621	0.019
ENSG00000140254	DUOXA1	11.97	1.12	0.000959	0.00406
ENSG00000008283	CYB561	1264	1.118	1.638e-09	2.295e-08
ENSG00000232527	LINC02802	30.66	1.117	6.812e-05	0.0003868
ENSG00000023171	GRAMD1B	535	1.117	9.712e-10	1.418e-08
ENSG00000105784	RUNDC3B	3.267	1.117	0.00717	0.02343
ENSG00000117601	SERPINC1	2.778	1.116	0.006889	0.02262
ENSG00000106258	CYP3A5	3.358	1.115	0.005927	0.01984
ENSG00000269729	ENSG00000269729	3.062	1.114	0.006941	0.02276
ENSG00000196668	LINC00173	8.147	1.113	0.006053	0.0202
ENSG00000175591	P2RY2	19.94	1.113	0.0003661	0.001745
ENSG00000064205	CCN5	1285	1.11	0.002333	0.008907
ENSG00000147155	EBP	573.2	1.109	2.264e-09	3.098e-08
ENSG00000276071	ENSG00000276071	3.496	1.109	0.007024	0.023
ENSG00000240370	RPL13P5	57.61	1.108	3.683e-07	3.428e-06
ENSG00000205181	LINC00654	271	1.107	1.306e-08	1.575e-07
ENSG00000170837	GPR27	1.782	1.107	0.005855	0.01965
ENSG00000139192	TAPBPL	477.7	1.106	8.309e-10	1.228e-08
ENSG00000105889	STEAP1B	612.4	1.101	1.368e-08	1.637e-07
ENSG00000272941	ENSG00000272941	20.41	1.1	0.007502	0.02435
ENSG00000139410	SDSL	130.3	1.1	3.07e-12	6.671e-11
ENSG00000250479	CHCHD10	168.6	1.099	1.101e-16	4.344e-15
ENSG00000100714	MTHFD1	3076	1.099	1.815e-15	5.913e-14
ENSG00000261613	ENSG00000261613	10.45	1.098	0.004453	0.0155
ENSG00000156687	UNC5D	3.023	1.097	0.006402	0.02124
ENSG00000104313	EYA1	287.5	1.097	1.421e-05	9.539e-05
ENSG00000075131	TIPIN	192.6	1.095	9.174e-10	1.346e-08
ENSG00000132967	ENSG00000132967	32.84	1.095	0.0001249	0.0006682
ENSG00000127124	HIVEP3	547	1.095	3.481e-13	8.563e-12
ENSG00000076641	PAG1	195.8	1.094	4.977e-07	4.522e-06
ENSG00000121957	GPSM2	1113	1.094	2.008e-08	2.327e-07
ENSG00000234465	PINLYP	82.1	1.093	3.611e-06	2.754e-05
ENSG00000248794	ENSG00000248794	6.577	1.093	0.007675	0.02485
ENSG00000234380	LINC01426	113.9	1.092	2.35e-05	0.00015
ENSG00000164045	CDC25A	154.3	1.092	0.0002644	0.001308
ENSG00000272143	FGF14-AS2	6.854	1.092	0.003424	0.01243
ENSG00000139044	B4GALNT3	48.84	1.09	0.005391	0.01833
ENSG00000109944	JHY	193.8	1.089	2.989e-12	6.522e-11
ENSG00000177335	C8orf31	40.98	1.089	1.625e-06	1.334e-05
ENSG00000066827	ZFAT	2342	1.088	0.007803	0.02521
ENSG00000259728	ENSG00000259728	46.72	1.087	0.0001228	0.0006586
ENSG00000168779	SHOX2	702.9	1.087	1.162e-13	3.032e-12
ENSG00000267198	ENSG00000267198	5.503	1.086	0.007479	0.02429
ENSG00000123374	CDK2	903.6	1.086	1.1e-07	1.136e-06
ENSG00000076770	MBNL3	87.38	1.086	4.376e-06	3.293e-05
ENSG00000076554	TPD52	2.618	1.085	0.007712	0.02495
ENSG00000113749	HRH2	241	1.083	3.429e-05	0.00021
ENSG00000154122	ANKH	7360	1.083	5.565e-14	1.516e-12
ENSG00000122691	TWIST1	1417	1.082	3.574e-08	3.991e-07
ENSG00000154678	PDE1C	102.7	1.082	0.000291	0.001426
ENSG00000170989	S1PR1	380	1.082	9.163e-05	0.0005031
ENSG00000112837	TBX18	599.8	1.082	2.782e-10	4.501e-09
ENSG00000119403	PHF19	1494	1.081	6.099e-15	1.871e-13
ENSG00000101224	CDC25B	2109	1.079	1.378e-09	1.963e-08
ENSG00000183114	FAM43B	43.14	1.078	2.766e-05	0.0001737
ENSG00000119333	WDR34	1110	1.078	6.179e-15	1.893e-13
ENSG00000137880	GCHFR	204.5	1.077	0.0004693	0.002172
ENSG00000158234	FAIM	423.9	1.077	4.217e-19	2.2e-17
ENSG00000272243	ENSG00000272243	4.797	1.076	0.007755	0.02507
ENSG00000162929	KIAA1841	327.8	1.076	7.41e-18	3.369e-16
ENSG00000205336	ADGRG1	11.32	1.075	0.002746	0.01023
ENSG00000072163	LIMS2	872.5	1.075	1.569e-14	4.573e-13
ENSG00000109084	TMEM97	324.7	1.074	8.914e-09	1.101e-07
ENSG00000102387	TAF7L	14.81	1.074	0.00116	0.004794
ENSG00000131620	ANO1	77.53	1.074	0.001228	0.005041
ENSG00000124588	NQO2	713.6	1.073	4.484e-39	7.45e-37
ENSG00000140030	GPR65	6.348	1.072	0.007282	0.02375
ENSG00000175592	FOSL1	1709	1.071	9.07e-08	9.5e-07
ENSG00000115423	DNAH6	5.233	1.07	0.007972	0.02567
ENSG00000255046	ENSG00000255046	7.963	1.068	0.006457	0.0214
ENSG00000205578	ENSG00000205578	25.87	1.068	1.954e-05	0.0001268
ENSG00000121552	CSTA	225.4	1.068	0.006648	0.02193
ENSG00000177084	POLE	968	1.067	1.024e-09	1.488e-08
ENSG00000256673	ENSG00000256673	2.637	1.066	0.008214	0.02635
ENSG00000106077	ABHD11	197.6	1.065	2.426e-10	3.96e-09
ENSG00000272970	LOC107986163	13.82	1.065	0.003432	0.01245
ENSG00000133107	TRPC4	49.72	1.064	0.00132	0.005369
ENSG00000236914	LINC01852	20.48	1.064	0.0003876	0.001834
ENSG00000093072	ADA2	127.2	1.064	0.003894	0.01384
ENSG00000268362	ENSG00000268362	42.59	1.062	1.827e-06	1.486e-05
ENSG00000273247	ENSG00000273247	33.84	1.062	2.201e-05	0.0001412
ENSG00000279673	ENSG00000279673	6.356	1.062	0.004807	0.01658
ENSG00000156675	RAB11FIP1	324.1	1.061	1.168e-16	4.578e-15
ENSG00000082397	EPB41L3	1044	1.061	2.477e-08	2.838e-07
ENSG00000139946	PELI2	248.5	1.061	1.786e-15	5.826e-14
ENSG00000188486	H2AX	994.2	1.06	4.777e-07	4.348e-06
ENSG00000139220	PPFIA2	84.17	1.059	0.00221	0.008489
ENSG00000103485	QPRT	68.9	1.059	2.33e-05	0.0001488
ENSG00000085741	WNT11	6.24	1.058	0.005951	0.0199
ENSG00000231638	LUARIS	4.012	1.057	0.007628	0.02473
ENSG00000259781	ENSG00000259781	108.9	1.057	6.192e-07	5.538e-06
ENSG00000114405	C3orf14	282.3	1.056	6.607e-18	3.03e-16
ENSG00000213551	DNAJC9	901.6	1.055	5.517e-08	5.951e-07
ENSG00000213846	ENSG00000213846	226.4	1.055	3.93e-16	1.417e-14
ENSG00000127946	HIP1	3090	1.055	2.294e-53	7.396e-51
ENSG00000245105	A2M-AS1	14.37	1.054	0.001473	0.005907
ENSG00000066468	FGFR2	920.4	1.052	2.052e-05	0.0001327
ENSG00000184599	TAFA3	9.581	1.052	0.004397	0.01534
ENSG00000093217	XYLB	180.8	1.051	3.078e-08	3.477e-07
ENSG00000261534	ENSG00000261534	556.8	1.051	7.102e-11	1.276e-09
ENSG00000187624	C17orf97	153.1	1.051	2.035e-07	1.995e-06
ENSG00000270714	ENSG00000270714	2.59	1.05	0.008516	0.02718
ENSG00000198554	WDHD1	612.4	1.048	2.19e-09	3.004e-08
ENSG00000208024	MIR199A2	12.09	1.048	0.002173	0.008359
ENSG00000112312	GMNN	297.6	1.046	3.334e-06	2.564e-05
ENSG00000226026	LOC101928118	6.477	1.045	0.008876	0.0281
ENSG00000120738	EGR1	3860	1.044	0.0004145	0.001946
ENSG00000186480	INSIG1	2278	1.044	7.811e-09	9.746e-08
ENSG00000130021	PUDP	469.3	1.043	3.203e-16	1.169e-14
ENSG00000112118	MCM3	1678	1.043	1.715e-06	1.403e-05
ENSG00000234664	ENSG00000234664	71.48	1.043	5.511e-06	4.056e-05
ENSG00000273388	ENSG00000273388	1.636	1.042	0.00788	0.02542
ENSG00000181195	PENK	4958	1.042	0.008809	0.02793
ENSG00000162595	DIRAS3	410.8	1.042	0.002796	0.01039
ENSG00000130164	LDLR	2296	1.04	2.143e-06	1.725e-05
ENSG00000280206	ENSG00000280206	117.6	1.038	3.12e-06	2.42e-05
ENSG00000267336	ENSG00000267336	6.406	1.037	0.009071	0.02859
ENSG00000168077	SCARA3	5239	1.037	1.103e-09	1.592e-08
ENSG00000161544	CYGB	361.6	1.035	0.0003712	0.001766
ENSG00000283235	ENSG00000283235	6.159	1.031	0.008549	0.02725
ENSG00000120278	PLEKHG1	60.48	1.03	0.008387	0.02683
ENSG00000143842	SOX13	246.1	1.03	6.645e-06	4.798e-05
ENSG00000162599	NFIA	226.6	1.029	1.58e-10	2.685e-09
ENSG00000256633	ENSG00000256633	1.435	1.027	0.008768	0.02783
ENSG00000126803	HSPA2	251.5	1.025	1.297e-07	1.321e-06
ENSG00000182870	GALNT9	7.045	1.024	0.007101	0.02323
ENSG00000189403	HMGB1	6118	1.023	1.572e-09	2.209e-08
ENSG00000165501	LRR1	284.9	1.022	4.38e-06	3.295e-05
ENSG00000204177	BMS1P1	37.17	1.021	0.0002333	0.001168
ENSG00000111732	AICDA	2.873	1.021	0.009038	0.02851
ENSG00000238072	ENSG00000238072	3.311	1.02	0.009165	0.0288
ENSG00000119630	PGF	31.15	1.019	0.001334	0.005423
ENSG00000273270	ENSG00000273270	177.5	1.018	1.7e-18	8.325e-17
ENSG00000157150	TIMP4	238.4	1.017	0.003734	0.01336
ENSG00000183346	CABCOCO1	20.56	1.016	0.001434	0.005778
ENSG00000228065	ENSG00000228065	48.26	1.014	3.183e-06	2.46e-05
ENSG00000120647	CCDC77	297.1	1.014	5.109e-16	1.803e-14
ENSG00000277511	ENSG00000277511	6.19	1.01	0.009852	0.03056
ENSG00000101868	POLA1	534.6	1.008	8.594e-11	1.524e-09
ENSG00000265158	ENSG00000265158	4.665	1.008	0.009351	0.02927
ENSG00000164604	GPR85	152	1.008	5.142e-12	1.075e-10
ENSG00000273568	ENSG00000273568	5.854	1.007	0.007508	0.02437
ENSG00000163689	C3orf67	96.07	1.007	3.419e-05	0.0002094
ENSG00000221829	FANCG	462.3	1.005	6.809e-09	8.6e-08
ENSG00000132646	PCNA	2186	1.004	9.022e-07	7.81e-06
ENSG00000100376	FAM118A	542.3	1.003	2.585e-24	1.994e-22
ENSG00000200090	ENSG00000200090	4.534	1.003	0.008609	0.02741
ENSG00000216937	CCDC7	46.66	1.003	2.243e-06	1.799e-05
ENSG00000138587	MNS1	245.9	1.002	8.48e-11	1.507e-09
ENSG00000258461	ENSG00000258461	9.896	1.002	0.009574	0.02987
ENSG00000189134	NKAPL	49.47	1.001	0.0001965	0.001003
ENSG00000156103	MMP16	546.1	1.001	1.101e-08	1.339e-07
ENSG00000112972	HMGCS1	1495	1	1.415e-09	2.01e-08
ENSG00000204397	CARD16	9.308	1	0.01017	0.03142
ENSG00000132436	FIGNL1	339.7	1	3.431e-10	5.461e-09

## Sheet: Day 7
log2fold value >1, FDR = 0.05							log2fold value < -1, FDR = 0.05
Day 7 Differentially Expressed Genes - Upregulated (726)							Day 7 Differentially Expressed Genes - Downregulated (531)
gene	symbol	baseMean	log2FoldChange	p-value	p-adj		gene	symbol	baseMean	log2FoldChange	p-value	p-adj
ENSG00000229807	XIST	6381	14.35	1.664e-35	3.894e-33		ENSG00000129824	RPS4Y1	2436	-14.99	3.446e-74	4.383e-71
ENSG00000134463	ECHDC3	86.29	9	1.017e-15	4.93e-14		ENSG00000067048	DDX3Y	960.8	-13.75	1.086e-62	7.891e-60
ENSG00000145506	NKD2	52.57	8.179	1.413e-12	4.602e-11		ENSG00000114374	USP9Y	501.4	-12.77	2.655e-54	1.501e-51
ENSG00000276345	LOC107987373	111.3	7.421	2.544e-13	9.214e-12		ENSG00000012817	KDM5D	391.5	-12.59	8.193e-53	4.388e-50
ENSG00000250535	ENSG00000250535	30.66	7.125	2.349e-11	6.47e-10		ENSG00000165246	NLGN4Y	347.7	-12.17	1.625e-49	7.191e-47
ENSG00000163568	AIM2	45.79	6.828	9.259e-11	2.365e-09		ENSG00000131002	TXLNGY	169.4	-11.35	5.209e-43	1.893e-40
ENSG00000107159	CA9	328.2	6.471	1.059e-06	1.32e-05		ENSG00000067646	ZFY	166.3	-11.32	5.945e-43	2.123e-40
ENSG00000213025	ENSG00000213025	83.5	6.266	4.48e-14	1.788e-12		ENSG00000198692	EIF1AY	161.5	-11.25	1.564e-42	5.397e-40
ENSG00000248329	APELA	21.24	5.943	4.382e-08	7.352e-07		ENSG00000183878	UTY	135.3	-10.94	2.8e-40	8.506e-38
ENSG00000162511	LAPTM5	179.6	5.942	3.284e-20	2.551e-18		ENSG00000233864	ENSG00000233864	128.6	-10.9	6.391e-40	1.858e-37
ENSG00000137726	FXYD6	17.55	5.855	4.42e-07	5.981e-06		ENSG00000099725	PRKY	86.86	-10.21	3.092e-35	6.916e-33
ENSG00000259520	LOC101928414	14.22	5.786	1.755e-08	3.147e-07		ENSG00000226278	ENSG00000226278	39.06	-8.717	2.257e-26	3.003e-24
ENSG00000267013	LINC01929	48.03	5.766	1.95e-13	7.191e-12		ENSG00000176728	TTTY14	23.2	-8.133	3.204e-23	3.277e-21
ENSG00000077943	ITGA8	669.8	5.696	6.624e-51	3.288e-48		ENSG00000234665	ENSG00000234665	21.15	-6.69	6.888e-17	3.82e-15
ENSG00000173262	SLC2A14	15.86	5.602	2.738e-08	4.755e-07		ENSG00000128713	HOXD11	30.53	-6.615	2.51e-17	1.447e-15
ENSG00000115138	POMC	52.91	5.558	1.925e-15	9.028e-14		ENSG00000108688	CCL7	38.92	-6.277	5.299e-25	6.234e-23
ENSG00000261143	ENSG00000261143	8.576	5.446	4.767e-08	7.946e-07		ENSG00000186472	PCLO	10.52	-5.804	2.011e-13	7.403e-12
ENSG00000278530	CHMP1B2P	10.03	5.289	8.934e-08	1.4e-06		ENSG00000206159	GYG2P1	5.163	-5.797	3.42e-12	1.06e-10
ENSG00000002745	WNT16	108	5.237	8e-22	7.237e-20		ENSG00000160321	ZNF208	8.801	-5.736	9.11e-13	3.035e-11
ENSG00000275895	U2AF1L5	10.72	5.103	1.642e-07	2.426e-06		ENSG00000268568	ENSG00000268568	11.96	-5.71	1.907e-13	7.045e-12
ENSG00000162706	CADM3	966.6	4.926	1.53e-07	2.274e-06		ENSG00000280145	ENSG00000280145	6.866	-5.571	5.531e-12	1.673e-10
ENSG00000189058	APOD	816.4	4.761	1.237e-18	8.279e-17		ENSG00000188856	ENSG00000188856	13	-5.441	9.025e-15	3.925e-13
ENSG00000112562	SMOC2	206.4	4.714	1.215e-27	1.754e-25		ENSG00000114200	BCHE	5.5	-5.243	1.019e-10	2.6e-09
ENSG00000104267	CA2	49.31	4.606	9.117e-06	9.155e-05		ENSG00000141934	PLPP2	23.82	-5.23	1.329e-11	3.777e-10
ENSG00000170374	SP7	64.63	4.571	7.167e-08	1.149e-06		ENSG00000274333	LOC102724219	13.86	-5.191	1.265e-13	4.821e-12
ENSG00000239335	LLPH-DT	7.779	4.548	1.283e-06	1.576e-05		ENSG00000140538	NTRK3	10.05	-5.027	8.326e-10	1.86e-08
ENSG00000077420	APBB1IP	98.79	4.541	1.026e-23	1.076e-21		ENSG00000278903	ENSG00000278903	10.89	-4.965	2.299e-10	5.551e-09
ENSG00000100095	SEZ6L	7.111	4.439	2.497e-06	2.894e-05		ENSG00000072858	SIDT1	7.277	-4.84	7.297e-10	1.649e-08
ENSG00000136573	BLK	9.39	4.43	5.418e-06	5.792e-05		ENSG00000275325	ENSG00000275325	3.014	-4.769	3.514e-08	5.989e-07
ENSG00000107438	PDLIM1	1275	4.404	5.185e-39	1.474e-36		ENSG00000214776	ENSG00000214776	3.244	-4.761	3.961e-08	6.668e-07
ENSG00000163394	CCKAR	548.4	4.4	9.249e-14	3.6e-12		ENSG00000205662	ENSG00000205662	2.23	-4.579	3.192e-07	4.447e-06
ENSG00000149596	JPH2	53.47	4.396	3.705e-26	4.834e-24		ENSG00000170275	CRTAP	4374	-4.516	2.344e-152	9.542e-149
ENSG00000232725	ENSG00000232725	19.34	4.384	4.443e-07	6.008e-06		ENSG00000123572	NRK	201.9	-4.405	2.956e-122	7.521e-119
ENSG00000185304	RGPD2	7.089	4.27	4.009e-06	4.437e-05		ENSG00000136928	GABBR2	29.41	-4.363	1.414e-28	2.18e-26
ENSG00000141255	SPATA22	5.321	4.248	3.414e-06	3.849e-05		ENSG00000267506	ENSG00000267506	5.611	-4.223	1.658e-07	2.447e-06
ENSG00000124343	XG	448.1	4.169	3.753e-38	9.872e-36		ENSG00000128710	HOXD10	52.24	-4.213	9.705e-39	2.706e-36
ENSG00000172724	CCL19	27.33	4.161	3.03e-08	5.217e-07		ENSG00000249346	LINC01016	2.419	-4.208	7.346e-07	9.499e-06
ENSG00000077092	RARB	203.9	4.159	5.695e-13	1.968e-11		ENSG00000232949	ENSG00000232949	3.438	-4.177	6.603e-07	8.609e-06
ENSG00000205809	KLRC2	44.87	4.135	7.519e-12	2.244e-10		ENSG00000260197	ENSG00000260197	2.645	-4.133	4.294e-07	5.831e-06
ENSG00000150540	HNMT	684.3	4.083	2.058e-28	3.08e-26		ENSG00000261377	ENSG00000261377	9.662	-4.08	3.105e-14	1.28e-12
ENSG00000157303	SUSD3	132.5	4.065	3.503e-34	7.427e-32		ENSG00000108700	CCL8	3.289	-4.045	6.525e-06	6.849e-05
ENSG00000237515	SHISA9	8.906	3.941	1.496e-05	0.0001426		ENSG00000117226	GBP3	769.2	-4.027	0	0
ENSG00000138669	PRKG2	6.271	3.905	1.12e-05	0.0001106		ENSG00000136275	C7orf69	12.22	-4.023	3.644e-12	1.125e-10
ENSG00000160808	MYL3	50.22	3.878	6.079e-15	2.713e-13		ENSG00000172799	ENSG00000172799	2.886	-4.016	1.492e-06	1.812e-05
ENSG00000170893	TRH	52.95	3.812	3.067e-07	4.287e-06		ENSG00000091129	NRCAM	498	-3.996	8.911e-73	9.546e-70
ENSG00000137285	TUBB2B	118.1	3.793	2.203e-37	5.536e-35		ENSG00000181374	CCL13	26.23	-3.944	1.331e-05	0.0001289
ENSG00000250731	ENSG00000250731	5.841	3.771	1.377e-05	0.0001328		ENSG00000154620	TMSB4Y	2.543	-3.904	9.301e-07	1.176e-05
ENSG00000247516	MIR4458HG	68.67	3.732	9.356e-21	7.804e-19		ENSG00000183508	TENT5C	41.77	-3.834	2.287e-09	4.692e-08
ENSG00000262655	SPON1	781.5	3.677	5.688e-09	1.101e-07		ENSG00000169432	SCN9A	429.8	-3.786	2.607e-14	1.087e-12
ENSG00000128045	RASL11B	124.7	3.645	5.222e-17	2.928e-15		ENSG00000168955	TM4SF20	327.2	-3.759	9.435e-10	2.092e-08
ENSG00000275004	ZNF280B	30.37	3.636	3.043e-06	3.462e-05		ENSG00000168843	FSTL5	9.684	-3.667	6.347e-11	1.662e-09
ENSG00000210140	ENSG00000210140	9.755	3.619	1.916e-05	0.0001783		ENSG00000006747	SCIN	58.04	-3.6	9.209e-12	2.705e-10
ENSG00000089225	TBX5	16.64	3.592	7.709e-07	9.93e-06		ENSG00000170396	ZNF804A	24.61	-3.599	1.319e-11	3.754e-10
ENSG00000127472	PLA2G5	121.7	3.577	1.608e-20	1.304e-18		ENSG00000279377	ENSG00000279377	3.6	-3.584	6.881e-06	7.164e-05
ENSG00000160801	PTH1R	430.3	3.577	5.437e-25	6.36e-23		ENSG00000228997	ENSG00000228997	5.396	-3.535	2.241e-06	2.626e-05
ENSG00000180921	FAM83H	84.74	3.566	2.446e-27	3.457e-25		ENSG00000225178	ENSG00000225178	305.1	-3.526	8.441e-179	4.295e-175
ENSG00000226816	ENSG00000226816	11.24	3.55	7.724e-06	7.939e-05		ENSG00000198744	ENSG00000198744	32.72	-3.519	1.155e-41	3.792e-39
ENSG00000180574	EIF2S3B	60.09	3.546	1.116e-15	5.372e-14		ENSG00000238009	LOC100996442	3.373	-3.503	3.449e-06	3.88e-05
ENSG00000116141	MARK1	16.2	3.523	8.697e-08	1.366e-06		ENSG00000111536	IL26	8.925	-3.485	9.836e-07	1.238e-05
ENSG00000179455	MKRN3	6.017	3.518	2.926e-05	0.0002594		ENSG00000226496	LINC00323	28.42	-3.483	6.225e-23	6.21e-21
ENSG00000221818	EBF2	701.9	3.5	7.354e-26	9.414e-24		ENSG00000153253	SCN3A	178.8	-3.448	2.32e-14	9.778e-13
ENSG00000238287	ENSG00000238287	11.89	3.472	1.51e-06	1.83e-05		ENSG00000276386	ENSG00000276386	6.553	-3.361	7.584e-10	1.706e-08
ENSG00000253404	LOC105379194	7.838	3.469	2.84e-05	0.0002522		ENSG00000235077	ENSG00000235077	2.943	-3.352	7.436e-06	7.674e-05
ENSG00000022556	NLRP2	10.15	3.421	5.777e-05	0.0004747		ENSG00000179869	ABCA13	424.8	-3.342	3.783e-38	9.872e-36
ENSG00000130720	FIBCD1	95.17	3.394	4.136e-13	1.459e-11		ENSG00000227582	ENSG00000227582	2.341	-3.263	2.536e-05	0.0002283
ENSG00000250305	TRMT9B	30.36	3.367	7.409e-11	1.923e-09		ENSG00000143469	SYT14	54.51	-3.221	1.886e-22	1.81e-20
ENSG00000124134	KCNS1	340.6	3.337	1.795e-16	9.439e-15		ENSG00000260088	DDX59-AS1	2.668	-3.217	1.434e-05	0.0001374
ENSG00000164440	TXLNB	67.37	3.337	3.881e-24	4.224e-22		ENSG00000247627	ENSG00000247627	30.24	-3.163	5.375e-31	9.595e-29
ENSG00000159263	SIM2	22.65	3.322	6.359e-05	0.0005152		ENSG00000197479	PCDHB11	33.82	-3.122	7.727e-32	1.47e-29
ENSG00000132185	FCRLA	12.54	3.309	4.396e-05	0.0003738		ENSG00000171476	HOPX	78.91	-3.077	9.627e-13	3.191e-11
ENSG00000142621	FHAD1	209.2	3.3	7.735e-72	7.871e-69		ENSG00000108691	CCL2	1415	-3.038	1.221e-08	2.257e-07
ENSG00000149599	DUSP15	15.9	3.298	1.099e-06	1.364e-05		ENSG00000105989	WNT2	7.801	-3.036	1.155e-10	2.924e-09
ENSG00000101017	CD40	51.57	3.285	2.416e-18	1.566e-16		ENSG00000115290	GRB14	15.26	-3.02	2.302e-14	9.718e-13
ENSG00000205221	VIT	592.5	3.285	2.015e-30	3.39e-28		ENSG00000139200	PIANP	108.9	-3.001	4.827e-58	2.89e-55
ENSG00000121075	TBX4	38.19	3.273	1.126e-19	8.271e-18		ENSG00000177570	SAMD12	40.72	-2.996	1.81e-25	2.206e-23
ENSG00000203499	FAM83H-AS1	4.331	3.26	6.019e-05	0.0004916		ENSG00000186847	KRT14	143.8	-2.942	2.582e-06	2.981e-05
ENSG00000261039	LINC02544	14.58	3.242	7.769e-07	1e-05		ENSG00000103888	CEMIP	51010	-2.923	4.285e-24	4.614e-22
ENSG00000094963	FMO2	158.1	3.228	2.602e-10	6.216e-09		ENSG00000100368	CSF2RB	43.94	-2.919	2.881e-18	1.838e-16
ENSG00000134201	GSTM5	183.8	3.195	3.669e-47	1.464e-44		ENSG00000182263	FIGN	47.63	-2.902	3.018e-23	3.102e-21
ENSG00000188859	FAM78B	25.72	3.192	3.134e-13	1.119e-11		ENSG00000278771	RN7SL3	14.12	-2.901	1.204e-07	1.826e-06
ENSG00000187288	CIDEC	367.5	3.177	7.296e-07	9.44e-06		ENSG00000006210	CX3CL1	666.3	-2.887	1.187e-125	3.451e-122
ENSG00000159640	ACE	235.4	3.159	2.387e-65	1.869e-62		ENSG00000178235	SLITRK1	25.39	-2.867	1.363e-05	0.0001317
ENSG00000147813	NAPRT	242.9	3.155	2.632e-23	2.72e-21		ENSG00000162738	VANGL2	90.41	-2.859	1.49e-17	8.793e-16
ENSG00000198915	RASGEF1A	11.32	3.154	8.839e-05	0.0006851		ENSG00000065320	NTN1	95.5	-2.849	6.882e-13	2.338e-11
ENSG00000145569	OTULINL	23.76	3.14	8.179e-08	1.293e-06		ENSG00000108244	KRT23	55.19	-2.833	3.469e-13	1.234e-11
ENSG00000181031	RPH3AL	83.49	3.135	1.278e-26	1.723e-24		ENSG00000231760	ENSG00000231760	10.22	-2.829	1.062e-10	2.703e-09
ENSG00000122378	PRXL2A	21.64	3.128	2.9e-06	3.316e-05		ENSG00000120328	PCDHB12	34.89	-2.826	1.983e-30	3.39e-28
ENSG00000138759	FRAS1	158.6	3.11	2.9e-12	9.122e-11		ENSG00000215030	ENSG00000215030	553.9	-2.825	9.415e-62	6.608e-59
ENSG00000187764	SEMA4D	23.3	3.091	6.095e-12	1.838e-10		ENSG00000225790	ENSG00000225790	19.08	-2.803	1.07e-16	5.775e-15
ENSG00000100336	APOL4	44.13	3.073	1.311e-07	1.97e-06		ENSG00000187372	PCDHB13	106	-2.785	3.459e-76	5.029e-73
ENSG00000227827	ENSG00000227827	705	3.071	1.444e-25	1.803e-23		ENSG00000196730	DAPK1	970.2	-2.768	1.063e-70	9.838e-68
ENSG00000226864	ATE1-AS1	19.33	3.04	1.257e-07	1.9e-06		ENSG00000139874	SSTR1	11.39	-2.759	2.134e-10	5.178e-09
ENSG00000163993	S100P	4.595	3.022	0.0001309	0.0009662		ENSG00000279656	ENSG00000279656	10.98	-2.719	1.963e-12	6.283e-11
ENSG00000132932	ATP8A2	52.6	3.017	1.574e-11	4.432e-10		ENSG00000158528	PPP1R9A	38.91	-2.71	2.111e-31	3.905e-29
ENSG00000066248	NGEF	322.7	3.016	1.114e-20	9.179e-19		ENSG00000072952	MRVI1	1363	-2.689	5.29e-11	1.4e-09
ENSG00000179403	VWA1	158	3.008	6.033e-49	2.613e-46		ENSG00000101188	NTSR1	10.58	-2.688	0.0001149	0.000863
ENSG00000267669	ENSG00000267669	13.17	3.005	6.939e-06	7.212e-05		ENSG00000235563	ENSG00000235563	6.745	-2.686	2.577e-06	2.979e-05
ENSG00000122121	XPNPEP2	106.3	3	7.103e-35	1.554e-32		ENSG00000115380	EFEMP1	7261	-2.625	1.087e-07	1.674e-06
ENSG00000140807	NKD1	28.55	2.996	5.584e-09	1.082e-07		ENSG00000010932	FMO1	165.9	-2.617	5.089e-07	6.791e-06
ENSG00000163909	HEYL	46.63	2.973	1.643e-08	2.975e-07		ENSG00000048740	CELF2	315.5	-2.616	8.243e-59	5.084e-56
ENSG00000187688	TRPV2	457.2	2.949	1.92e-24	2.171e-22		ENSG00000050344	NFE2L3	489.2	-2.599	1.73e-28	2.648e-26
ENSG00000230847	ENSG00000230847	3.954	2.945	0.0001067	0.0008095		ENSG00000185742	C11orf87	250.6	-2.599	9.826e-14	3.809e-12
ENSG00000233251	LOC100129434	19.27	2.943	1.722e-07	2.536e-06		ENSG00000106484	MEST	2567	-2.591	1.92e-15	9.023e-14
ENSG00000120162	MOB3B	25.99	2.908	1.065e-09	2.338e-08		ENSG00000230836	ENSG00000230836	3.611	-2.591	0.0001839	0.001294
ENSG00000241945	PWP2	38.21	2.904	0.0001095	0.0008269		ENSG00000183067	IGSF5	2.284	-2.563	0.0001505	0.001094
ENSG00000178882	RFLNA	176.1	2.903	1.486e-09	3.173e-08		ENSG00000120322	PCDHB8	18.86	-2.522	6.84e-15	3.026e-13
ENSG00000125851	PCSK2	21.08	2.881	0.0001495	0.001088		ENSG00000152939	MARVELD2	34.66	-2.506	2.717e-25	3.272e-23
ENSG00000253570	ENSG00000253570	33.48	2.875	6.766e-09	1.294e-07		ENSG00000123977	DAW1	20.78	-2.495	1.26e-15	6.035e-14
ENSG00000261934	PCDHGA9	73.49	2.866	9.275e-33	1.815e-30		ENSG00000010610	CD4	58.12	-2.492	3.594e-07	4.938e-06
ENSG00000103710	RASL12	6.05	2.85	0.0001185	0.0008871		ENSG00000204894	ENSG00000204894	1.488	-2.478	0.0002765	0.001825
ENSG00000255399	TBX5-AS1	28.2	2.834	5.53e-05	0.0004562		ENSG00000225383	SFTA1P	138	-2.476	3.161e-07	4.406e-06
ENSG00000174564	IL20RB	170	2.802	4.667e-06	5.064e-05		ENSG00000055732	MCOLN3	7.601	-2.471	5.412e-07	7.185e-06
ENSG00000159674	SPON2	370.1	2.782	2.376e-42	8.059e-40		ENSG00000185860	CCDC190	66.28	-2.457	4.286e-22	3.947e-20
ENSG00000127399	LRRC61	21.19	2.73	1.99e-10	4.856e-09		ENSG00000278384	ENSG00000278384	3.414	-2.421	3.756e-05	0.0003248
ENSG00000188707	ZBED6CL	22.2	2.728	1.935e-09	4.027e-08		ENSG00000163710	PCOLCE2	271.9	-2.402	2.61e-16	1.352e-14
ENSG00000002587	HS3ST1	85.54	2.718	0.0001032	0.0007844		ENSG00000146374	RSPO3	17.31	-2.388	3.219e-06	3.648e-05
ENSG00000082196	C1QTNF3	973.2	2.712	3.447e-05	0.0003004		ENSG00000180332	KCTD4	6.445	-2.383	4.409e-06	4.814e-05
ENSG00000157388	CACNA1D	14.36	2.71	2.551e-06	2.951e-05		ENSG00000231231	ENSG00000231231	69.74	-2.37	4.455e-18	2.773e-16
ENSG00000121552	CSTA	225.4	2.704	1.47e-05	0.0001404		ENSG00000178222	RNF212	89.29	-2.365	4.239e-52	2.212e-49
ENSG00000235454	ENSG00000235454	4.085	2.67	0.0001895	0.001327		ENSG00000169031	COL4A3	23.11	-2.364	3.388e-08	5.79e-07
ENSG00000230795	ENSG00000230795	19.21	2.669	2.269e-09	4.66e-08		ENSG00000146530	VWDE	3.452	-2.343	0.000205	0.001419
ENSG00000106560	GIMAP2	4.994	2.657	0.0001803	0.001273		ENSG00000151623	NR3C2	39.43	-2.326	3.123e-16	1.601e-14
ENSG00000238072	ENSG00000238072	3.311	2.656	0.0001933	0.001349		ENSG00000072657	TRHDE	62.44	-2.325	6.032e-06	6.397e-05
ENSG00000132554	RGS22	7.993	2.637	4.765e-05	0.0004014		ENSG00000133392	MYH11	85.29	-2.32	2.11e-19	1.517e-17
ENSG00000116574	RHOU	210.9	2.63	6.983e-33	1.393e-30		ENSG00000167608	TMC4	9.62	-2.311	2.992e-09	6.053e-08
ENSG00000104903	LYL1	11.52	2.625	2.085e-05	0.0001922		ENSG00000137975	CLCA2	29.45	-2.305	7.284e-17	4.029e-15
ENSG00000236209	ENSG00000236209	2.853	2.598	0.0002104	0.001451		ENSG00000170500	LONRF2	6.035	-2.3	8.221e-05	0.0006435
ENSG00000095637	SORBS1	28.67	2.594	1.016e-09	2.242e-08		ENSG00000112218	GPR63	13.27	-2.272	1.368e-07	2.046e-06
ENSG00000170801	HTRA3	463.5	2.588	1.482e-20	1.211e-18		ENSG00000253537	PCDHGA7	421.9	-2.264	1.782e-59	1.133e-56
ENSG00000188487	INSC	482.9	2.587	1.114e-19	8.244e-18		ENSG00000079841	RIMS1	374.9	-2.26	1.536e-44	5.686e-42
ENSG00000089041	P2RX7	54.15	2.571	7.494e-17	4.134e-15		ENSG00000133800	LYVE1	22.84	-2.254	8.655e-09	1.629e-07
ENSG00000017427	IGF1	209.6	2.57	1.646e-09	3.468e-08		ENSG00000155511	GRIA1	715.8	-2.25	4.036e-09	7.959e-08
ENSG00000248874	C5orf17	6.167	2.561	0.0002282	0.001553		ENSG00000198794	SCAMP5	93.63	-2.246	1.08e-16	5.817e-15
ENSG00000078114	NEBL	85.44	2.556	8.438e-12	2.493e-10		ENSG00000163491	NEK10	57.05	-2.245	1.181e-19	8.649e-18
ENSG00000231245	ENSG00000231245	6.169	2.551	0.0001532	0.00111		ENSG00000277149	TYW1B	129.7	-2.241	7.543e-88	1.279e-84
ENSG00000130988	RGN	99.61	2.532	1.804e-25	2.206e-23		ENSG00000157601	MX1	283.6	-2.239	4.497e-13	1.578e-11
ENSG00000234449	ENSG00000234449	26.01	2.518	1.239e-11	3.542e-10		ENSG00000163815	CLEC3B	1729	-2.226	8.011e-76	1.087e-72
ENSG00000185149	NPY2R	68.37	2.5	5.836e-13	2.007e-11		ENSG00000183378	OVCH2	20.59	-2.194	7.142e-11	1.859e-09
ENSG00000054356	PTPRN	76.81	2.486	1.616e-05	0.0001524		ENSG00000257259	LINC02388	2.66	-2.185	0.0001264	0.0009386
ENSG00000170891	CYTL1	109	2.472	4.263e-05	0.0003638		ENSG00000282988	ENSG00000282988	4.412	-2.185	6.095e-05	0.0004972
ENSG00000185915	KLHL34	2.917	2.455	0.0003019	0.00197		ENSG00000129204	USP6	1.581	-2.174	0.0004083	0.002563
ENSG00000207425	ENSG00000207425	4.404	2.444	0.0003078	0.002003		ENSG00000078725	BRINP1	607	-2.168	6.503e-11	1.701e-09
ENSG00000175471	MCTP1	50.55	2.443	3.2e-11	8.697e-10		ENSG00000261115	TMEM178B	103.9	-2.165	3.386e-09	6.771e-08
ENSG00000152076	CCDC74B	99.78	2.44	2.873e-29	4.568e-27		ENSG00000165084	C8orf34	9.489	-2.154	1.472e-07	2.197e-06
ENSG00000134830	C5AR2	199.2	2.437	1.388e-10	3.458e-09		ENSG00000169758	TMEM266	18.82	-2.139	3.012e-09	6.081e-08
ENSG00000170356	OR2A20P	11.23	2.428	1.091e-05	0.0001081		ENSG00000185924	RTN4RL1	84.7	-2.135	4.758e-40	1.403e-37
ENSG00000204228	HSD17B8	34.9	2.403	4.028e-10	9.38e-09		ENSG00000250120	PCDHA10	8.176	-2.132	1.286e-06	1.579e-05
ENSG00000161249	DMKN	37.57	2.384	7.751e-06	7.963e-05		ENSG00000198300	PEG3	50.49	-2.115	2.917e-14	1.209e-12
ENSG00000254366	ENSG00000254366	74.82	2.382	1.31e-07	1.969e-06		ENSG00000148948	LRRC4C	42.25	-2.105	4.97e-14	1.96e-12
ENSG00000175928	LRRN1	91.79	2.378	7.545e-12	2.245e-10		ENSG00000118971	CCND2	250.4	-2.104	2.449e-05	0.0002214
ENSG00000155093	PTPRN2	6.135	2.366	0.0001586	0.001144		ENSG00000140470	ADAMTS17	46.75	-2.101	7.053e-07	9.137e-06
ENSG00000181885	CLDN7	39.42	2.366	1.431e-09	3.066e-08		ENSG00000136231	IGF2BP3	413.4	-2.099	1.183e-34	2.561e-32
ENSG00000251301	LINC02384	14.26	2.349	2.005e-06	2.375e-05		ENSG00000232759	LOC100506178	18.02	-2.095	3.439e-08	5.867e-07
ENSG00000160838	LRRC71	9.162	2.348	1.873e-06	2.231e-05		ENSG00000144868	TMEM108	212.2	-2.09	9.692e-22	8.728e-20
ENSG00000182463	TSHZ2	11.47	2.344	0.0003137	0.002037		ENSG00000128645	HOXD1	10.18	-2.085	1.943e-06	2.308e-05
ENSG00000135744	AGT	70.47	2.343	4.517e-06	4.925e-05		ENSG00000168269	FOXI1	14.23	-2.082	0.000194	0.001353
ENSG00000151640	DPYSL4	235.7	2.333	5.691e-16	2.818e-14		ENSG00000054938	CHRDL2	138.6	-2.078	1.758e-14	7.471e-13
ENSG00000148488	ST8SIA6	5.761	2.323	0.0002541	0.001702		ENSG00000157322	CLEC18A	4.691	-2.066	0.0002339	0.001589
ENSG00000093072	ADA2	127.2	2.322	3.688e-06	4.113e-05		ENSG00000115041	KCNIP3	497.8	-2.066	2.361e-50	1.144e-47
ENSG00000246174	KCTD21-AS1	30.73	2.322	2.584e-13	9.342e-12		ENSG00000226067	ENSG00000226067	52.49	-2.062	9.204e-26	1.164e-23
ENSG00000149294	NCAM1	764.7	2.313	6.471e-12	1.945e-10		ENSG00000274376	ADAMTS7P1	5.176	-2.049	2.619e-05	0.0002351
ENSG00000048545	GUCA1A	8.633	2.31	0.0003929	0.002479		ENSG00000231574	LINC02015	75.75	-2.045	4.699e-10	1.089e-08
ENSG00000198771	RCSD1	115.3	2.307	0.0001038	0.0007883		ENSG00000203805	PLPP4	146.6	-2.041	2.139e-11	5.924e-10
ENSG00000249846	LINC02021	4.986	2.295	0.0002707	0.001791		ENSG00000221866	PLXNA4	1034	-2.04	4.208e-15	1.907e-13
ENSG00000116985	BMP8B	40.38	2.264	0.0004246	0.002649		ENSG00000206075	SERPINB5	1.677	-2.038	0.0004773	0.002923
ENSG00000148671	ADIRF	416.3	2.261	2.849e-17	1.634e-15		ENSG00000113248	PCDHB15	28.53	-2.028	7.377e-18	4.456e-16
ENSG00000205362	MT1A	14.44	2.256	2.328e-05	0.0002111		ENSG00000115604	IL18R1	51.78	-2.025	9.776e-07	1.232e-05
ENSG00000185633	NDUFA4L2	444.5	2.252	2.231e-05	0.0002034		ENSG00000172020	GAP43	66.28	-2.012	4.656e-17	2.625e-15
ENSG00000130600	H19	251.1	2.249	0.0002214	0.001513		ENSG00000174697	LEP	1146	-2.008	8.602e-16	4.198e-14
ENSG00000151090	THRB	400.5	2.249	5.28e-12	1.602e-10		ENSG00000163762	TM4SF18	10.84	-1.997	2.674e-05	0.0002399
ENSG00000142149	HUNK	16.28	2.247	2.226e-05	0.0002031		ENSG00000099338	CATSPERG	13.99	-1.984	1.495e-10	3.702e-09
ENSG00000229589	ACVR2B-AS1	14.62	2.244	2.122e-06	2.508e-05		ENSG00000175084	DES	392.8	-1.981	4.482e-07	6.05e-06
ENSG00000145428	RNF175	5.193	2.238	0.0004427	0.002741		ENSG00000178531	CTXN1	179.4	-1.981	4.968e-21	4.267e-19
ENSG00000237945	LINC00649	37.97	2.237	4.456e-09	8.72e-08		ENSG00000141655	TNFRSF11A	13.19	-1.979	7.642e-08	1.218e-06
ENSG00000204397	CARD16	9.308	2.229	1.819e-05	0.0001701		ENSG00000247498	GPRC5D-AS1	85.52	-1.972	1.585e-05	0.0001499
ENSG00000150594	ADRA2A	18.59	2.215	9.759e-05	0.0007475		ENSG00000273802	H2BC8	11.52	-1.971	5.097e-08	8.44e-07
ENSG00000169994	MYO7B	3.613	2.213	0.000448	0.002768		ENSG00000128052	KDR	30.3	-1.965	7.119e-05	0.0005682
ENSG00000150722	PPP1R1C	17.78	2.203	2.355e-08	4.154e-07		ENSG00000249776	ENSG00000249776	9.017	-1.946	8.117e-05	0.0006369
ENSG00000248869	LINC02511	25.49	2.198	3.351e-07	4.643e-06		ENSG00000110203	FOLR3	7.67	-1.945	0.0001159	0.0008688
ENSG00000157570	TSPAN18	2779	2.191	2.874e-31	5.223e-29		ENSG00000276533	ENSG00000276533	2.222	-1.931	0.0005909	0.003496
ENSG00000120093	HOXB3	12.96	2.189	8.886e-05	0.0006877		ENSG00000113212	PCDHB7	98.39	-1.928	7.762e-26	9.873e-24
ENSG00000145736	GTF2H2	120.8	2.189	1.21e-18	8.129e-17		ENSG00000233521	LINC01638	15.58	-1.922	1.6e-08	2.902e-07
ENSG00000109107	ALDOC	786	2.182	2.862e-07	4.023e-06		ENSG00000175746	C15orf54	40.9	-1.917	3.746e-10	8.763e-09
ENSG00000135838	NPL	34.04	2.175	1.54e-12	4.992e-11		ENSG00000152137	HSPB8	144.2	-1.916	1.374e-32	2.663e-30
ENSG00000076641	PAG1	195.8	2.172	2.125e-33	4.368e-31		ENSG00000133805	AMPD3	193.1	-1.911	2.589e-50	1.225e-47
ENSG00000185215	TNFAIP2	326.5	2.17	2.686e-12	8.49e-11		ENSG00000150551	LYPD1	65.74	-1.909	3.608e-06	4.035e-05
ENSG00000224017	LINC01449	7.986	2.169	0.0002375	0.001609		ENSG00000138316	ADAMTS14	648.7	-1.889	4.488e-11	1.199e-09
ENSG00000171388	APLN	330.2	2.153	5.449e-10	1.247e-08		ENSG00000121361	KCNJ8	57.18	-1.884	6.149e-13	2.103e-11
ENSG00000113722	CDX1	12.82	2.144	1.332e-05	0.000129		ENSG00000171877	FRMD5	168	-1.883	5.367e-10	1.233e-08
ENSG00000171772	SYCE1	8.41	2.134	3.614e-05	0.0003133		ENSG00000120324	PCDHB10	60.46	-1.88	2.325e-27	3.309e-25
ENSG00000172058	SERF1A	2.607	2.133	0.0005033	0.003054		ENSG00000101187	SLCO4A1	7.913	-1.877	0.0003033	0.001978
ENSG00000141404	GNAL	38.46	2.13	5.78e-08	9.45e-07		ENSG00000087494	PTHLH	25.6	-1.876	3.019e-06	3.44e-05
ENSG00000149575	SCN2B	21.1	2.13	0.0004952	0.003013		ENSG00000105664	COMP	102400	-1.876	2.593e-07	3.672e-06
ENSG00000263812	ENSG00000263812	13.16	2.13	4.675e-05	0.0003941		ENSG00000107738	VSIR	1977	-1.873	3.28e-11	8.902e-10
ENSG00000145864	GABRB2	19.06	2.116	0.0001333	0.0009824		ENSG00000271334	LINC02104	7.353	-1.872	5.293e-05	0.0004397
ENSG00000112319	EYA4	148.4	2.115	8.721e-05	0.0006767		ENSG00000116990	MYCL	18.67	-1.866	2.451e-08	4.316e-07
ENSG00000160200	CBS	130.7	2.106	0.0003711	0.002357		ENSG00000170458	CD14	101.6	-1.853	1.064e-09	2.338e-08
ENSG00000141198	TOM1L1	274.6	2.099	2.233e-15	1.045e-13		ENSG00000049540	ELN	6990	-1.846	4.204e-12	1.287e-10
ENSG00000175264	CHST1	162.2	2.096	2.732e-20	2.155e-18		ENSG00000169220	RGS14	64.94	-1.844	1.696e-13	6.334e-12
ENSG00000143416	SELENBP1	468.1	2.093	2.809e-15	1.294e-13		ENSG00000185565	LSAMP	626.6	-1.841	1.241e-10	3.119e-09
ENSG00000253154	ENSG00000253154	4.918	2.09	0.0004892	0.002985		ENSG00000164483	SAMD3	13.35	-1.84	3.661e-08	6.209e-07
ENSG00000106809	OGN	3922	2.089	0.0001693	0.001208		ENSG00000115457	IGFBP2	17180	-1.837	8.762e-07	1.115e-05
ENSG00000213087	ENSG00000213087	7.917	2.08	0.0001627	0.001167		ENSG00000056291	NPFFR2	2.194	-1.837	0.0007502	0.004302
ENSG00000015413	DPEP1	62.76	2.076	7.361e-12	2.2e-10		ENSG00000177839	PCDHB9	27.28	-1.835	9.136e-15	3.956e-13
ENSG00000121898	CPXM2	364.2	2.076	4.39e-09	8.608e-08		ENSG00000205861	PCOTH	115.6	-1.826	2.498e-48	1.059e-45
ENSG00000080007	DDX43	9.455	2.059	0.0002449	0.001651		ENSG00000268575	ENSG00000268575	28.83	-1.823	2.864e-14	1.19e-12
ENSG00000104879	CKM	24.53	2.051	1.314e-07	1.973e-06		ENSG00000168386	FILIP1L	1520	-1.82	3.499e-22	3.237e-20
ENSG00000106034	CPED1	1615	2.051	9.154e-85	1.433e-81		ENSG00000090339	ICAM1	1413	-1.819	2.219e-16	1.155e-14
ENSG00000188933	USP32P1	13.12	2.047	4.241e-05	0.0003622		ENSG00000172738	TMEM217	30.92	-1.818	9.155e-13	3.045e-11
ENSG00000237989	LINC01679	4.339	2.04	0.0005907	0.003496		ENSG00000187837	H1-2	233.9	-1.81	1.639e-12	5.294e-11
ENSG00000171243	SOSTDC1	23.3	2.04	0.0004247	0.002649		ENSG00000277531	ENSG00000277531	8.112	-1.79	1.126e-05	0.000111
ENSG00000162746	FCRLB	42.06	2.038	5.911e-07	7.787e-06		ENSG00000136531	SCN2A	33.73	-1.789	5.466e-13	1.892e-11
ENSG00000152785	BMP3	53.25	2.032	0.0002187	0.001499		ENSG00000150556	LYPD6B	28.67	-1.785	1.727e-14	7.353e-13
ENSG00000280241	ENSG00000280241	10.35	2.031	2.274e-05	0.0002068		ENSG00000120327	PCDHB14	125.9	-1.783	8.318e-21	6.967e-19
ENSG00000247095	MIR210HG	321.1	2.03	0.0001458	0.001064		ENSG00000013588	GPRC5A	89.31	-1.778	1.062e-15	5.135e-14
ENSG00000223756	TSSC2	25.4	2.021	4.315e-07	5.855e-06		ENSG00000186493	C5orf38	5.815	-1.765	0.0001987	0.001381
ENSG00000164749	HNF4G	8.245	2.021	5.002e-05	0.0004189		ENSG00000116016	EPAS1	6681	-1.755	9.91e-08	1.537e-06
ENSG00000170873	MTSS1	1478	2.017	1.467e-09	3.135e-08		ENSG00000106714	CNTNAP3	7.86	-1.743	7.736e-05	0.0006111
ENSG00000162882	HAAO	44.8	2.016	1.028e-18	7.047e-17		ENSG00000158406	H4C8	52.04	-1.742	3.281e-17	1.865e-15
ENSG00000280734	ENSG00000280734	55.1	2.013	1.249e-17	7.413e-16		ENSG00000086570	FAT2	4.028	-1.741	0.0003767	0.002386
ENSG00000284634	ENSG00000284634	3.855	2.005	0.0006268	0.003669		ENSG00000134061	CD180	1.622	-1.741	0.001043	0.005723
ENSG00000138792	ENPEP	292.8	2.004	1.418e-10	3.525e-09		ENSG00000117152	RGS4	3699	-1.741	7.475e-11	1.938e-09
ENSG00000123500	COL10A1	1204	2.001	4.705e-14	1.87e-12		ENSG00000204580	DDR1	1155	-1.736	1.189e-33	2.47e-31
ENSG00000019582	CD74	48.7	1.998	6.069e-07	7.979e-06		ENSG00000225783	MIAT	100	-1.735	3.478e-06	3.909e-05
ENSG00000221986	MYBPHL	6.996	1.995	6.639e-05	0.0005344		ENSG00000111110	PPM1H	282	-1.735	2.67e-69	2.264e-66
ENSG00000158089	GALNT14	75.12	1.995	9.304e-07	1.176e-05		ENSG00000168398	BDKRB2	730.4	-1.732	4.192e-25	4.96e-23
ENSG00000166922	SCG5	172	1.995	4.196e-21	3.619e-19		ENSG00000127328	RAB3IP	99.77	-1.732	3.242e-17	1.848e-15
ENSG00000110076	NRXN2	91.39	1.99	8.183e-11	2.113e-09		ENSG00000203877	RIPPLY2	3.145	-1.726	0.0009881	0.005466
ENSG00000137752	CASP1	36.34	1.989	1.147e-05	0.0001125		ENSG00000219201	ENSG00000219201	10.5	-1.725	2.264e-07	3.236e-06
ENSG00000111913	RIPOR2	132.1	1.988	7.28e-09	1.387e-07		ENSG00000235499	ENSG00000235499	2.73	-1.714	0.0006515	0.003801
ENSG00000134242	PTPN22	24.71	1.987	5.789e-08	9.457e-07		ENSG00000149090	PAMR1	1963	-1.711	1.689e-40	5.21e-38
ENSG00000055813	CCDC85A	34.01	1.983	1.652e-08	2.985e-07		ENSG00000135083	CCNJL	64.85	-1.711	3.971e-14	1.602e-12
ENSG00000068976	PYGM	15.64	1.965	9.789e-05	0.0007486		ENSG00000057704	TMCC3	56.17	-1.708	1.308e-07	1.968e-06
ENSG00000120149	MSX2	58.92	1.965	4.754e-19	3.325e-17		ENSG00000115252	PDE1A	95.7	-1.708	1.137e-05	0.0001119
ENSG00000154153	RETREG1	56.35	1.959	1.939e-06	2.307e-05		ENSG00000134259	NGF	154.3	-1.707	8.957e-20	6.678e-18
ENSG00000027644	INSRR	142.5	1.956	6.405e-07	8.392e-06		ENSG00000160145	KALRN	215.9	-1.705	9.393e-66	7.647e-63
ENSG00000213889	PPM1N	10.45	1.949	3.18e-05	0.0002799		ENSG00000115461	IGFBP5	8224	-1.704	3.906e-06	4.33e-05
ENSG00000223764	LINC02593	93.86	1.947	1.606e-09	3.401e-08		ENSG00000170561	IRX2	6.605	-1.703	0.0005427	0.003258
ENSG00000157782	CABP1	23.58	1.943	0.0006768	0.003929		ENSG00000270055	ENSG00000270055	75.06	-1.694	3.636e-25	4.327e-23
ENSG00000102383	ZDHHC15	5.633	1.941	0.0007303	0.004197		ENSG00000175745	NR2F1	1864	-1.691	2.379e-13	8.663e-12
ENSG00000083782	EPYC	13.76	1.94	5.278e-07	7.022e-06		ENSG00000180596	H2BC4	38.34	-1.682	1.744e-09	3.649e-08
ENSG00000251600	LOC101927636	7.406	1.935	0.0002436	0.001646		ENSG00000158373	H2BC5	80.24	-1.669	6.812e-23	6.73e-21
ENSG00000167191	GPRC5B	30.45	1.933	9.651e-05	0.0007396		ENSG00000236333	ENSG00000236333	9.185	-1.665	0.000374	0.002373
ENSG00000204540	PSORS1C1	53.83	1.93	1.376e-12	4.496e-11		ENSG00000277420	ENSG00000277420	2.55	-1.662	0.001126	0.006112
ENSG00000269113	TRABD2B	14.6	1.926	0.000245	0.001651		ENSG00000239268	ENSG00000239268	42.84	-1.66	6.585e-07	8.592e-06
ENSG00000182853	VMO1	28.62	1.924	3.758e-06	4.18e-05		ENSG00000136367	ZFHX2	101.1	-1.659	3.337e-15	1.516e-13
ENSG00000261572	ENSG00000261572	11.16	1.923	5.804e-06	6.178e-05		ENSG00000168546	GFRA2	67.11	-1.659	0.0007632	0.004361
ENSG00000163145	C1QTNF7	202.2	1.92	8.47e-08	1.334e-06		ENSG00000117461	PIK3R3	653.5	-1.652	6.135e-43	2.153e-40
ENSG00000240583	AQP1	498.3	1.915	4.702e-30	7.78e-28		ENSG00000253520	ENSG00000253520	24.91	-1.649	2.986e-13	1.068e-11
ENSG00000163083	INHBB	2454	1.91	9.648e-16	4.698e-14		ENSG00000076716	GPC4	5045	-1.648	5.404e-12	1.637e-10
ENSG00000008118	CAMK1G	26.65	1.907	3.928e-06	4.352e-05		ENSG00000164920	OSR2	56.96	-1.648	8.88e-07	1.128e-05
ENSG00000164684	ZNF704	251.6	1.905	1.084e-08	2.02e-07		ENSG00000151388	ADAMTS12	3931	-1.645	3.999e-29	6.31e-27
ENSG00000245904	ENSG00000245904	15.02	1.893	1.058e-05	0.0001051		ENSG00000010438	PRSS3	11.81	-1.636	1.418e-05	0.0001363
ENSG00000101605	MYOM1	60.45	1.892	2.089e-08	3.717e-07		ENSG00000106537	TSPAN13	221.7	-1.635	2.75e-05	0.0002453
ENSG00000272851	ENSG00000272851	10.15	1.885	0.0001701	0.001212		ENSG00000007341	ST7L	583.2	-1.632	3.303e-127	1.12e-123
ENSG00000184860	SDR42E1	31.85	1.88	1.178e-05	0.000115		ENSG00000112619	PRPH2	161.7	-1.627	4.639e-51	2.36e-48
ENSG00000197077	KIAA1671	478.6	1.877	7.919e-08	1.256e-06		ENSG00000135525	MAP7	24.81	-1.623	3.632e-10	8.526e-09
ENSG00000070669	ASNS	101.4	1.876	0.0004939	0.003006		ENSG00000163347	CLDN1	398.9	-1.623	6.841e-05	0.0005484
ENSG00000095303	PTGS1	1063	1.861	2.31e-08	4.078e-07		ENSG00000215910	C1orf167	13.69	-1.621	5.927e-06	6.296e-05
ENSG00000151882	CCL28	122.5	1.858	3.281e-07	4.555e-06		ENSG00000226380	ENSG00000226380	16.91	-1.62	2.81e-07	3.953e-06
ENSG00000139209	SLC38A4	1279	1.853	3.329e-09	6.683e-08		ENSG00000158683	PKD1L1	14.17	-1.617	5.428e-05	0.0004496
ENSG00000148344	PTGES	725.9	1.853	8.129e-24	8.573e-22		ENSG00000198959	TGM2	6203	-1.615	2.855e-20	2.235e-18
ENSG00000081059	TCF7	568.5	1.852	1.28e-30	2.226e-28		ENSG00000156140	ADAMTS3	185.6	-1.614	8.587e-30	1.387e-27
ENSG00000023839	ABCC2	25.37	1.846	1.907e-08	3.408e-07		ENSG00000255471	ENSG00000255471	20	-1.61	1.559e-09	3.308e-08
ENSG00000266714	MYO15B	45.85	1.842	2.542e-10	6.1e-09		ENSG00000110876	SELPLG	190.3	-1.605	3.494e-28	5.116e-26
ENSG00000154678	PDE1C	102.7	1.838	2.723e-07	3.84e-06		ENSG00000137962	ARHGAP29	5802	-1.598	1.194e-31	2.249e-29
ENSG00000228672	PROB1	132.5	1.836	1.99e-17	1.157e-15		ENSG00000253858	ENSG00000253858	2.271	-1.593	0.0009049	0.005071
ENSG00000250451	HOXC-AS1	30.23	1.835	1.237e-09	2.676e-08		ENSG00000253853	ENSG00000253853	3.106	-1.591	0.0007335	0.004212
ENSG00000140022	STON2	124.3	1.833	1.291e-13	4.912e-12		ENSG00000077157	PPP1R12B	800.9	-1.578	6.533e-22	5.963e-20
ENSG00000213145	CRIP1	13.09	1.828	0.0001351	0.0009926		ENSG00000273730	ENSG00000273730	1.051	-1.578	0.001471	0.007632
ENSG00000165409	TSHR	10.1	1.825	0.0002119	0.00146		ENSG00000224189	HAGLR	88.12	-1.577	6.136e-05	0.0005002
ENSG00000180660	MAB21L1	84.11	1.823	1.662e-15	7.85e-14		ENSG00000145242	EPHA5	65.06	-1.575	7.626e-10	1.712e-08
ENSG00000284681	ENSG00000284681	2.766	1.822	0.0009175	0.005132		ENSG00000272438	ENSG00000272438	4.549	-1.573	0.0002196	0.001502
ENSG00000141750	STAC2	12.92	1.818	0.0006595	0.003841		ENSG00000128510	CPA4	977.2	-1.572	6.421e-05	0.0005195
ENSG00000152953	STK32B	175.8	1.815	2.053e-18	1.357e-16		ENSG00000226363	ENSG00000226363	3.917	-1.571	0.0003472	0.002223
ENSG00000184292	TACSTD2	178.7	1.812	1.556e-09	3.306e-08		ENSG00000183421	RIPK4	25.32	-1.568	2.091e-08	3.718e-07
ENSG00000196616	ADH1B	1597	1.808	0.0005517	0.003301		ENSG00000117069	ST6GALNAC5	111.8	-1.566	1.124e-05	0.0001109
ENSG00000225265	TAF1A-AS1	22.23	1.807	2.144e-07	3.089e-06		ENSG00000145708	CRHBP	7.349	-1.566	0.0007333	0.004212
ENSG00000139832	RAB20	114.4	1.801	5.935e-08	9.672e-07		ENSG00000152208	GRID2	4.883	-1.565	0.0006063	0.003568
ENSG00000128482	RNF112	67.34	1.799	1.357e-11	3.852e-10		ENSG00000091986	CCDC80	93820	-1.564	3.532e-215	3.594e-211
ENSG00000234380	LINC01426	113.9	1.796	1.096e-11	3.16e-10		ENSG00000277400	MAFIP	5.021	-1.563	0.0004354	0.002702
ENSG00000180875	GREM2	994.3	1.795	2.912e-46	1.118e-43		ENSG00000081052	COL4A4	289	-1.56	5.472e-05	0.0004526
ENSG00000134042	MRO	14.68	1.783	3.52e-05	0.0003059		ENSG00000000971	CFH	8387	-1.554	2.121e-08	3.761e-07
ENSG00000226259	ENSG00000226259	50.33	1.782	1.686e-11	4.721e-10		ENSG00000182132	KCNIP1	7.105	-1.553	0.0002463	0.001658
ENSG00000129521	EGLN3	47.5	1.781	0.0009882	0.005466		ENSG00000158258	CLSTN2	70.34	-1.544	0.0003227	0.002087
ENSG00000258708	SLC25A21-AS1	20.89	1.779	1.094e-05	0.0001084		ENSG00000100626	GALNT16	590.9	-1.543	0.0001868	0.001311
ENSG00000068078	FGFR3	38.2	1.775	0.0004162	0.002607		ENSG00000180573	H2AC6	793.1	-1.537	2.238e-35	5.176e-33
ENSG00000169026	SLC49A3	181.4	1.775	1.82e-20	1.47e-18		ENSG00000143867	OSR1	201	-1.534	2.838e-15	1.304e-13
ENSG00000176928	GCNT4	14.89	1.769	0.0001973	0.001372		ENSG00000154277	UCHL1	3547	-1.531	6.026e-17	3.369e-15
ENSG00000245105	A2M-AS1	14.37	1.766	1.143e-05	0.0001123		ENSG00000250241	LOC101927359	5.842	-1.526	0.0004531	0.002796
ENSG00000183066	WBP2NL	10.35	1.764	6.343e-05	0.0005144		ENSG00000153012	LGI2	42.26	-1.523	7.772e-14	3.03e-12
ENSG00000106003	LFNG	491.9	1.758	8.301e-09	1.571e-07		ENSG00000175130	MARCKSL1	1236	-1.521	1.498e-16	7.919e-15
ENSG00000240065	PSMB9	256.4	1.757	1.727e-17	1.01e-15		ENSG00000253159	PCDHGA12	1676	-1.516	6.736e-73	7.617e-70
ENSG00000140279	DUOX2	10.46	1.756	0.000196	0.001364		ENSG00000162687	KCNT2	170.9	-1.513	8.047e-06	8.218e-05
ENSG00000167525	PROCA1	24.95	1.751	3.282e-08	5.618e-07		ENSG00000254300	LINC01111	14.18	-1.51	0.0001356	0.0009952
ENSG00000279672	ENSG00000279672	51.59	1.749	3.91e-12	1.202e-10		ENSG00000100299	ARSA	1106	-1.506	6.659e-19	4.625e-17
ENSG00000116883	ENSG00000116883	99.14	1.739	1.255e-06	1.545e-05		ENSG00000182240	BACE2	8165	-1.504	4.51e-20	3.399e-18
ENSG00000263004	ENSG00000263004	19.31	1.739	1.038e-07	1.602e-06		ENSG00000162490	DRAXIN	28.96	-1.502	0.0001638	0.001174
ENSG00000111058	ACSS3	368.2	1.738	5.736e-11	1.516e-09		ENSG00000183770	FOXL2	4.044	-1.501	0.0005206	0.003143
ENSG00000107485	GATA3	3.527	1.736	0.001077	0.005887		ENSG00000272221	ENSG00000272221	23.54	-1.498	2.333e-05	0.0002114
ENSG00000066382	MPPED2	14.84	1.735	0.0007396	0.004245		ENSG00000114529	C3orf52	40.78	-1.496	6.442e-09	1.237e-07
ENSG00000197614	MFAP5	20070	1.734	1.288e-61	8.74e-59		ENSG00000123570	RAB9B	55.55	-1.493	1.938e-07	2.821e-06
ENSG00000214401	KANSL1-AS1	27.5	1.732	6.306e-09	1.214e-07		ENSG00000241956	LOC102546299	24.38	-1.489	3.229e-05	0.0002834
ENSG00000122824	NUDT10	35.27	1.728	2.076e-12	6.632e-11		ENSG00000166448	TMEM130	55.13	-1.484	2.229e-06	2.614e-05
ENSG00000197561	ELANE	8.433	1.728	0.0004268	0.002656		ENSG00000251003	ENSG00000251003	77.38	-1.482	2.487e-23	2.582e-21
ENSG00000244479	ENSG00000244479	8.627	1.725	0.0005707	0.003393		ENSG00000254681	PKD1P5-LOC105376752	246.9	-1.48	1.632e-10	4.022e-09
ENSG00000255642	ENSG00000255642	96.7	1.724	5.668e-18	3.485e-16		ENSG00000212724	KRTAP2-3	160.9	-1.476	8.623e-08	1.355e-06
ENSG00000182742	HOXB4	7.868	1.721	0.000556	0.003319		ENSG00000228340	MIR646HG	37.04	-1.475	9.075e-12	2.669e-10
ENSG00000006283	CACNA1G	51.12	1.72	1.612e-09	3.406e-08		ENSG00000253767	PCDHGA8	28.37	-1.47	2.8e-08	4.85e-07
ENSG00000120156	TEK	203	1.718	5.962e-15	2.667e-13		ENSG00000229160	ENSG00000229160	18.41	-1.468	7.309e-05	0.0005806
ENSG00000237513	ENSG00000237513	72.18	1.718	3.023e-07	4.231e-06		ENSG00000182752	PAPPA	750.1	-1.464	1.132e-15	5.432e-14
ENSG00000125246	CLYBL	54.63	1.716	6.767e-11	1.766e-09		ENSG00000189410	SH2D5	33.41	-1.456	7.04e-08	1.129e-06
ENSG00000237438	ENSG00000237438	2.256	1.716	0.00112	0.006086		ENSG00000144488	ESPNL	131	-1.454	1.934e-30	3.336e-28
ENSG00000112297	CRYBG1	1996	1.702	6.614e-21	5.656e-19		ENSG00000141401	IMPA2	334.9	-1.449	8.54e-31	1.498e-28
ENSG00000160221	GATD3A	31.1	1.696	0.0009364	0.005217		ENSG00000120756	PLS1	32.6	-1.448	1.593e-09	3.377e-08
ENSG00000111087	GLI1	34.57	1.69	6.75e-05	0.0005419		ENSG00000249684	ENSG00000249684	6.431	-1.447	0.0001476	0.001076
ENSG00000065621	GSTO2	49.81	1.688	1.94e-05	0.0001803		ENSG00000112139	MDGA1	584.7	-1.441	6.378e-74	7.636e-71
ENSG00000126368	NR1D1	437.8	1.687	1.048e-06	1.309e-05		ENSG00000163735	CXCL5	23.16	-1.439	3.25e-07	4.515e-06
ENSG00000259518	LINC01583	16.73	1.685	0.0001336	0.0009839		ENSG00000225399	ENSG00000225399	24.62	-1.439	1.966e-06	2.335e-05
ENSG00000278376	ENSG00000278376	14.37	1.683	2.386e-06	2.772e-05		ENSG00000168992	ENSG00000168992	1.898	-1.436	0.001916	0.009498
ENSG00000082397	EPB41L3	1044	1.683	1.007e-17	6.026e-16		ENSG00000246273	SBF2-AS1	214.1	-1.429	5.4e-26	7e-24
ENSG00000175287	PHYHD1	154.5	1.683	1.204e-36	2.917e-34		ENSG00000133083	DCLK1	1927	-1.427	6.588e-09	1.263e-07
ENSG00000143387	CTSK	12220	1.682	3.909e-14	1.588e-12		ENSG00000104213	PDGFRL	1384	-1.427	0.0001838	0.001294
ENSG00000143333	RGS16	30.8	1.682	0.0003317	0.002138		ENSG00000240891	PLCXD2	53.5	-1.426	1.12e-11	3.219e-10
ENSG00000185862	EVI2B	82.61	1.677	2.029e-13	7.453e-12		ENSG00000125966	MMP24	255.3	-1.426	3.286e-08	5.621e-07
ENSG00000162630	B3GALT2	309.2	1.676	9.771e-08	1.52e-06		ENSG00000280276	ENSG00000280276	10.66	-1.423	0.0002865	0.001882
ENSG00000237975	FLG-AS1	55.69	1.674	9.095e-10	2.023e-08		ENSG00000143248	RGS5	130.3	-1.416	8.508e-12	2.51e-10
ENSG00000103942	HOMER2	628.7	1.673	3.863e-28	5.616e-26		ENSG00000082126	MPP4	90.78	-1.407	1.318e-09	2.845e-08
ENSG00000283696	ENSG00000283696	11.74	1.673	0.0001262	0.0009376		ENSG00000261346	ENSG00000261346	1.4	-1.407	0.002101	0.01028
ENSG00000165983	PTER	531.4	1.669	3.566e-10	8.392e-09		ENSG00000125965	GDF5	1057	-1.406	1.887e-09	3.93e-08
ENSG00000178977	LINC00324	38.72	1.666	2.16e-11	5.973e-10		ENSG00000122861	PLAU	8029	-1.405	7.85e-15	3.451e-13
ENSG00000041982	TNC	66700	1.657	2.789e-08	4.835e-07		ENSG00000113389	NPR3	6187	-1.399	1.042e-20	8.62e-19
ENSG00000205578	ENSG00000205578	25.87	1.651	5.681e-08	9.317e-07		ENSG00000225649	LOC100506474	14.59	-1.397	0.0004324	0.002687
ENSG00000157551	KCNJ15	813.1	1.645	6.762e-13	2.302e-11		ENSG00000105255	FSD1	37.36	-1.396	3.051e-07	4.268e-06
ENSG00000228782	ENSG00000228782	56.09	1.639	1.138e-11	3.263e-10		ENSG00000166897	ELFN2	5.18	-1.395	0.00138	0.007255
ENSG00000183762	KREMEN1	1155	1.633	3.565e-196	2.419e-192		ENSG00000177363	LRRN4CL	331.4	-1.393	1.095e-05	0.0001085
ENSG00000186523	FAM86B1	60.23	1.632	3.354e-09	6.725e-08		ENSG00000225434	LINC01504	17.48	-1.392	2.202e-06	2.592e-05
ENSG00000204642	HLA-F	83.13	1.626	3.265e-14	1.34e-12		ENSG00000185090	MANEAL	22.42	-1.387	1.647e-08	2.98e-07
ENSG00000205364	MT1M	94.24	1.625	1.607e-06	1.935e-05		ENSG00000152056	AP1S3	47.95	-1.373	8.313e-12	2.463e-10
ENSG00000166546	BEAN1	12.98	1.622	0.0002333	0.001585		ENSG00000129422	MTUS1	151.4	-1.371	8.387e-08	1.323e-06
ENSG00000155849	ELMO1	14.8	1.622	0.0002101	0.00145		ENSG00000156466	GDF6	442.6	-1.358	3.455e-09	6.894e-08
ENSG00000076554	TPD52	2.618	1.622	0.001347	0.007109		ENSG00000074527	NTN4	1600	-1.355	1.524e-31	2.846e-29
ENSG00000101115	SALL4	35.96	1.621	6.63e-06	6.93e-05		ENSG00000204520	MICA	665	-1.354	3.806e-13	1.349e-11
ENSG00000253626	EIF5AL1	70.14	1.615	4.823e-08	8.026e-07		ENSG00000073849	ST6GAL1	319.3	-1.353	8.394e-05	0.0006544
ENSG00000244607	CCDC13	23.62	1.615	3.541e-07	4.879e-06		ENSG00000279148	ENSG00000279148	21.11	-1.352	4.775e-07	6.419e-06
ENSG00000027869	SH2D2A	29.89	1.614	4.451e-07	6.011e-06		ENSG00000154553	PDLIM3	503.5	-1.35	6.6e-15	2.933e-13
ENSG00000255046	ENSG00000255046	7.963	1.61	0.0003317	0.002138		ENSG00000214944	ARHGEF28	628.5	-1.348	4.781e-10	1.107e-08
ENSG00000176485	PLAAT3	440.3	1.61	1.008e-16	5.454e-15		ENSG00000152377	SPOCK1	13350	-1.344	4.28e-16	2.151e-14
ENSG00000245498	LOC100507283	26.85	1.607	1.088e-06	1.355e-05		ENSG00000197903	H2BC12	445.6	-1.334	3.472e-27	4.775e-25
ENSG00000136305	CIDEB	34.23	1.606	2.607e-08	4.562e-07		ENSG00000155269	GPR78	2.653	-1.333	0.002397	0.01145
ENSG00000259828	ENSG00000259828	11.65	1.604	0.001394	0.00732		ENSG00000157542	KCNJ6	21.51	-1.328	0.001368	0.007201
ENSG00000230148	HOXB-AS1	37.48	1.604	8.941e-11	2.289e-09		ENSG00000254614	LOC728975	23.44	-1.328	1.061e-08	1.979e-07
ENSG00000185585	OLFML2A	13140	1.604	3.304e-23	3.363e-21		ENSG00000169330	MINAR1	153.6	-1.327	2.045e-28	3.08e-26
ENSG00000249378	LINC01060	26.94	1.603	0.001397	0.007334		ENSG00000228794	LINC01128	416.3	-1.325	9.249e-64	6.972e-61
ENSG00000253305	PCDHGB6	112.8	1.6	8.572e-17	4.69e-15		ENSG00000144057	ST6GAL2	45	-1.319	0.0001625	0.001165
ENSG00000272143	FGF14-AS2	6.854	1.596	0.0005416	0.003257		ENSG00000272674	PCDHB16	57.57	-1.315	1.441e-11	4.075e-10
ENSG00000144681	STAC	180.6	1.589	1.01e-05	0.0001007		ENSG00000143382	ADAMTSL4	1978	-1.314	3.153e-19	2.236e-17
ENSG00000272941	ENSG00000272941	20.41	1.583	0.0003946	0.002488		ENSG00000268686	LOC101928295	2.614	-1.311	0.001558	0.00802
ENSG00000128285	MCHR1	19.16	1.582	0.001459	0.007589		ENSG00000147036	LANCL3	41.18	-1.31	4.641e-06	5.04e-05
ENSG00000126860	EVI2A	525	1.58	1.329e-08	2.445e-07		ENSG00000112414	ADGRG6	18.49	-1.309	0.0002613	0.001741
ENSG00000171316	CHD7	40.7	1.577	3.136e-09	6.325e-08		ENSG00000215302	ENSG00000215302	24.14	-1.309	1.473e-05	0.0001407
ENSG00000156298	TSPAN7	223.8	1.577	6.86e-06	7.153e-05		ENSG00000182621	PLCB1	341.5	-1.307	9.597e-12	2.794e-10
ENSG00000178460	MCMDC2	25.69	1.577	1.217e-07	1.843e-06		ENSG00000134986	NREP	6863	-1.304	1.233e-91	2.281e-88
ENSG00000123689	G0S2	249	1.575	6.338e-05	0.0005144		ENSG00000111907	TPD52L1	350.5	-1.301	0.0002527	0.001695
ENSG00000168918	INPP5D	11.27	1.573	0.0001402	0.001026		ENSG00000176887	SOX11	328.6	-1.3	5.822e-11	1.535e-09
ENSG00000262877	ENSG00000262877	39.92	1.572	5.968e-08	9.717e-07		ENSG00000107719	PALD1	23.56	-1.299	0.0002226	0.001519
ENSG00000214140	PRCD	17.53	1.569	8.327e-05	0.0006503		ENSG00000159217	IGF2BP1	600.6	-1.298	5.216e-39	1.474e-36
ENSG00000264345	LINC01894	10.63	1.565	6.205e-05	0.0005054		ENSG00000250138	ENSG00000250138	1.301	-1.298	0.002551	0.01203
ENSG00000271447	MMP28	140.2	1.565	1.563e-05	0.0001481		ENSG00000125657	TNFSF9	28.67	-1.297	1.996e-06	2.368e-05
ENSG00000184497	TMEM255B	83.6	1.564	6.941e-15	3.064e-13		ENSG00000279254	ENSG00000279254	4.243	-1.289	0.001121	0.00609
ENSG00000136541	ERMN	72.16	1.562	0.0001082	0.0008196		ENSG00000156113	KCNMA1	4641	-1.288	7.638e-101	1.727e-97
ENSG00000275437	ENSG00000275437	8.069	1.561	0.0008358	0.004728		ENSG00000180914	OXTR	611.7	-1.287	3.243e-08	5.557e-07
ENSG00000154914	USP43	2.838	1.56	0.001441	0.007513		ENSG00000100739	BDKRB1	75.85	-1.284	0.000156	0.001129
ENSG00000229051	LINC01788	4.793	1.559	0.001521	0.007846		ENSG00000004776	HSPB6	5093	-1.283	6.034e-08	9.77e-07
ENSG00000122733	PHF24	9.445	1.559	0.001258	0.006714		ENSG00000184845	DRD1	6.736	-1.283	0.001139	0.006173
ENSG00000254876	SUGT1P4-STRA6LP	15.94	1.557	2.328e-05	0.0002111		ENSG00000177757	FAM87B	9.77	-1.281	0.0001675	0.001197
ENSG00000163737	PF4	5.402	1.553	0.001285	0.006833		ENSG00000128594	LRRC4	38.17	-1.278	2.61e-08	4.565e-07
ENSG00000107611	CUBN	135.5	1.551	3.303e-20	2.556e-18		ENSG00000132465	JCHAIN	171.2	-1.276	1.948e-12	6.253e-11
ENSG00000118804	STBD1	41.68	1.548	1.147e-08	2.128e-07		ENSG00000229628	ENSG00000229628	38.18	-1.272	1.097e-07	1.686e-06
ENSG00000213088	ACKR1	27.33	1.547	0.001443	0.007521		ENSG00000163536	SERPINI1	286.1	-1.265	0.0006266	0.003669
ENSG00000272734	ENSG00000272734	96.34	1.546	1.449e-08	2.645e-07		ENSG00000138696	BMPR1B	262.1	-1.264	7.376e-18	4.456e-16
ENSG00000101096	NFATC2	99.41	1.545	5.271e-08	8.693e-07		ENSG00000138131	LOXL4	5835	-1.263	3.31e-09	6.651e-08
ENSG00000282393	ENSG00000282393	15	1.545	2.237e-05	0.0002039		ENSG00000184678	H2BC21	155.1	-1.262	1.602e-11	4.505e-10
ENSG00000147255	IGSF1	129.1	1.539	0.001241	0.006638		ENSG00000256663	ENSG00000256663	26.31	-1.258	6.796e-05	0.000545
ENSG00000066185	ZMYND12	20.62	1.534	4.649e-06	5.047e-05		ENSG00000273312	ENSG00000273312	10.07	-1.257	3.993e-05	0.0003426
ENSG00000183801	OLFML1	314.7	1.534	7.979e-06	8.165e-05		ENSG00000088386	SLC15A1	1.048	-1.257	0.002909	0.01335
ENSG00000111218	PRMT8	2.704	1.532	0.001478	0.007652		ENSG00000198732	SMOC1	914.8	-1.253	2.891e-08	4.99e-07
ENSG00000187546	AGMO	35.03	1.532	0.001555	0.008002		ENSG00000177459	ERICH5	10.91	-1.253	0.0002681	0.001778
ENSG00000143850	PLEKHA6	131	1.531	2.208e-06	2.597e-05		ENSG00000239445	ENSG00000239445	4.585	-1.252	0.002411	0.0115
ENSG00000164379	FOXQ1	5.888	1.529	0.001579	0.00811		ENSG00000155066	PROM2	19.04	-1.252	4.449e-07	6.011e-06
ENSG00000064195	DLX3	34.86	1.526	0.0005368	0.00323		ENSG00000214688	C10orf105	2.46	-1.251	0.002136	0.01042
ENSG00000153002	CPB1	9.033	1.522	0.0004039	0.002539		ENSG00000001561	ENPP4	186	-1.246	3.005e-27	4.218e-25
ENSG00000168490	PHYHIP	16.91	1.521	2.167e-05	0.0001984		ENSG00000174804	FZD4	751.5	-1.243	3.081e-19	2.193e-17
ENSG00000168952	STXBP6	203.5	1.517	1.779e-13	6.595e-12		ENSG00000149633	KIAA1755	314.2	-1.241	1.862e-07	2.715e-06
ENSG00000172794	RAB37	12.09	1.514	5.398e-05	0.0004476		ENSG00000082438	COBLL1	429.3	-1.241	1.174e-11	3.36e-10
ENSG00000168060	NAALADL1	221.2	1.513	4.989e-16	2.501e-14		ENSG00000187134	AKR1C1	787.6	-1.238	1.424e-38	3.917e-36
ENSG00000102043	MTMR8	2.068	1.506	0.001664	0.008479		ENSG00000092421	SEMA6A	52.4	-1.233	5.947e-05	0.0004865
ENSG00000257497	ENSG00000257497	11.79	1.505	4.553e-05	0.0003848		ENSG00000196358	NTNG2	207	-1.232	1.86e-07	2.714e-06
ENSG00000188002	ENSG00000188002	71.31	1.502	3.057e-06	3.475e-05		ENSG00000110092	CCND1	22520	-1.229	2.557e-06	2.957e-05
ENSG00000178075	GRAMD1C	77.58	1.501	4.682e-14	1.865e-12		ENSG00000099864	PALM	778.3	-1.227	0.0005203	0.003142
ENSG00000122254	HS3ST2	14.91	1.499	0.001531	0.007895		ENSG00000108639	SYNGR2	213.5	-1.227	1.154e-06	1.428e-05
ENSG00000103811	CTSH	110.2	1.492	1.125e-07	1.72e-06		ENSG00000172673	THEMIS	7.353	-1.225	0.001994	0.009826
ENSG00000197935	ZNF311	25.92	1.491	3.856e-08	6.513e-07		ENSG00000189339	SLC35E2B	1089	-1.225	3.07e-35	6.916e-33
ENSG00000134138	MEIS2	508.7	1.491	4.559e-12	1.393e-10		ENSG00000163485	ADORA1	89.11	-1.223	0.001067	0.005841
ENSG00000187151	ANGPTL5	54.97	1.484	1.147e-08	2.128e-07		ENSG00000179862	CITED4	213.2	-1.223	1.027e-06	1.286e-05
ENSG00000002746	HECW1	54.37	1.483	4.441e-05	0.0003768		ENSG00000124635	H2BC11	24.28	-1.222	5.616e-07	7.446e-06
ENSG00000179008	C14orf39	11.23	1.482	0.001779	0.008961		ENSG00000206120	ENSG00000206120	1.348	-1.218	0.003225	0.01455
ENSG00000135299	ANKRD6	196	1.473	3.584e-19	2.524e-17		ENSG00000182612	TSPAN10	104.6	-1.216	5.392e-09	1.047e-07
ENSG00000230626	ENSG00000230626	2.55	1.472	0.001823	0.009134		ENSG00000233901	LINC01503	310.1	-1.214	1.833e-05	0.0001712
ENSG00000171847	FAM90A1	5.613	1.471	0.00145	0.007553		ENSG00000183570	PCBP3	189	-1.213	1.943e-25	2.354e-23
ENSG00000232527	LINC02802	30.66	1.47	2.284e-06	2.672e-05		ENSG00000143028	SYPL2	51.41	-1.211	4.271e-06	4.683e-05
ENSG00000026559	KCNG1	470.9	1.466	1.475e-06	1.795e-05		ENSG00000164128	NPY1R	3.584	-1.206	0.002254	0.0109
ENSG00000173269	MMRN2	27.32	1.465	0.0004356	0.002702		ENSG00000165434	PGM2L1	627.3	-1.205	3.301e-60	2.167e-57
ENSG00000231259	ENSG00000231259	54.48	1.463	5.389e-09	1.047e-07		ENSG00000177663	IL17RA	586.3	-1.205	7.656e-29	1.199e-26
ENSG00000277459	ENSG00000277459	5.073	1.462	0.0015	0.007749		ENSG00000127954	STEAP4	2446	-1.203	0.0001644	0.001178
ENSG00000153790	C7orf31	32.06	1.459	2.014e-07	2.918e-06		ENSG00000140511	HAPLN3	686.6	-1.2	6.001e-07	7.9e-06
ENSG00000228775	WEE2-AS1	22.03	1.455	2.602e-06	3.002e-05		ENSG00000136014	USP44	37.22	-1.197	1.364e-07	2.042e-06
ENSG00000025039	RRAGD	8.483	1.453	0.001879	0.009339		ENSG00000131737	KRT34	386.5	-1.196	9.062e-06	9.117e-05
ENSG00000174738	NR1D2	1189	1.453	2.252e-11	6.21e-10		ENSG00000179598	PLD6	44.1	-1.196	6.468e-08	1.041e-06
ENSG00000164659	KIAA1324L	59.16	1.452	0.000542	0.003258		ENSG00000102996	MMP15	117.3	-1.195	9.012e-15	3.925e-13
ENSG00000230438	ENSG00000230438	11.2	1.45	0.0002187	0.001498		ENSG00000112183	RBM24	83.69	-1.195	1.654e-09	3.477e-08
ENSG00000121316	PLBD1	128.6	1.446	3.129e-12	9.796e-11		ENSG00000196632	WNK3	53.29	-1.189	3.153e-09	6.354e-08
ENSG00000239713	APOBEC3G	138.9	1.446	1.849e-22	1.783e-20		ENSG00000127824	TUBA4A	153.2	-1.188	8.159e-16	3.992e-14
ENSG00000147408	CSGALNACT1	73.35	1.44	4.112e-05	0.0003521		ENSG00000148154	UGCG	2349	-1.186	1.37e-16	7.261e-15
ENSG00000170775	GPR37	3.709	1.439	0.001878	0.009339		ENSG00000158164	TMSB15A	25.62	-1.183	0.0005126	0.0031
ENSG00000226592	ENSG00000226592	4.678	1.436	0.001934	0.009572		ENSG00000132334	PTPRE	145.2	-1.179	4.309e-09	8.466e-08
ENSG00000267221	C17orf113	5.984	1.434	0.001176	0.006342		ENSG00000261332	ENSG00000261332	4.63	-1.178	0.00236	0.01131
ENSG00000102032	RENBP	5.116	1.433	0.001981	0.009773		ENSG00000188766	SPRED3	337.1	-1.178	3.534e-50	1.635e-47
ENSG00000236591	ENSG00000236591	9.921	1.428	0.0003953	0.002492		ENSG00000172733	PURG	39.99	-1.177	5.445e-06	5.817e-05
ENSG00000168765	GSTM4	550.7	1.426	1.377e-25	1.731e-23		ENSG00000162409	PRKAA2	122	-1.176	7.826e-06	8.032e-05
ENSG00000143196	DPT	10060	1.423	1.946e-18	1.29e-16		ENSG00000144893	MED12L	20.71	-1.175	4.121e-06	4.538e-05
ENSG00000239636	ENSG00000239636	8.518	1.421	0.0003171	0.002056		ENSG00000164418	GRIK2	249.3	-1.167	2.487e-22	2.343e-20
ENSG00000224957	LINC01266	3.02	1.42	0.002019	0.009924		ENSG00000204969	PCDHA2	2.254	-1.167	0.002739	0.01272
ENSG00000213654	GPSM3	44.41	1.418	2.486e-07	3.528e-06		ENSG00000137463	MGARP	39.58	-1.165	1.394e-05	0.0001342
ENSG00000120708	TGFBI	50010	1.415	8.921e-06	8.993e-05		ENSG00000165185	KIAA1958	95.46	-1.163	8.909e-17	4.861e-15
ENSG00000170549	IRX1	9.865	1.415	0.002001	0.009857		ENSG00000005108	THSD7A	4.997	-1.163	0.001875	0.009338
ENSG00000102003	SYP	29.69	1.413	1.942e-06	2.308e-05		ENSG00000149970	CNKSR2	35.42	-1.16	2.083e-07	3.011e-06
ENSG00000250133	HOXC-AS2	25.89	1.413	7.611e-07	9.817e-06		ENSG00000101336	HCK	9.443	-1.159	0.001116	0.006066
ENSG00000163701	IL17RE	154	1.412	0.0004407	0.00273		ENSG00000148541	FAM13C	41.22	-1.159	1.036e-06	1.295e-05
ENSG00000196668	LINC00173	8.147	1.41	0.000958	0.005328		ENSG00000164484	TMEM200A	1626	-1.158	3.881e-40	1.162e-37
ENSG00000170439	METTL7B	240.9	1.408	2.43e-07	3.456e-06		ENSG00000136205	TNS3	10190	-1.153	2.233e-18	1.452e-16
ENSG00000198400	NTRK1	96	1.408	0.0001157	0.0008678		ENSG00000008128	CDK11A	27.39	-1.152	2.98e-07	4.178e-06
ENSG00000243753	HLA-L	101.4	1.407	1.069e-13	4.114e-12		ENSG00000251161	ENSG00000251161	5.969	-1.147	0.0008103	0.004603
ENSG00000026297	RNASET2	159.8	1.406	4.446e-09	8.709e-08		ENSG00000242779	ZNF702P	76.76	-1.146	2.671e-09	5.447e-08
ENSG00000197766	CFD	62.39	1.404	0.0004089	0.002564		ENSG00000233922	LINC01694	6.826	-1.144	0.001506	0.007776
ENSG00000164251	F2RL1	129.9	1.403	0.0002176	0.001492		ENSG00000181754	AMIGO1	175.8	-1.144	3.273e-12	1.022e-10
ENSG00000254122	PCDHGB7	459.8	1.4	2.121e-19	1.52e-17		ENSG00000174669	SLC29A2	5.133	-1.143	0.002371	0.01135
ENSG00000066923	STAG3	5.786	1.394	0.001546	0.007968		ENSG00000125872	LRRN4	4.379	-1.142	0.001634	0.008344
ENSG00000235098	ANKRD65	92.36	1.393	3.832e-07	5.249e-06		ENSG00000166246	C16orf71	35.34	-1.141	1.132e-09	2.463e-08
ENSG00000162373	BEND5	70.15	1.393	0.000376	0.002383		ENSG00000180229	HERC2P3	34.51	-1.14	3.512e-07	4.849e-06
ENSG00000132031	MATN3	329.7	1.393	1.819e-07	2.655e-06		ENSG00000169203	NPIPB12	3.944	-1.14	0.001566	0.008051
ENSG00000231770	ENSG00000231770	32.18	1.392	2.661e-08	4.633e-07		ENSG00000204740	MALRD1	18.87	-1.137	4.627e-06	5.028e-05
ENSG00000178878	APOLD1	314.8	1.391	2.623e-21	2.291e-19		ENSG00000134202	GSTM3	573.4	-1.135	3.329e-16	1.702e-14
ENSG00000226465	ENSG00000226465	5.156	1.39	0.001878	0.009339		ENSG00000122674	CCZ1	370.4	-1.133	3.369e-27	4.664e-25
ENSG00000213760	ATP6V1G2	55.79	1.388	7.455e-08	1.192e-06		ENSG00000186832	KRT16	41.4	-1.132	0.003326	0.01492
ENSG00000154451	GBP5	20.99	1.387	0.0004976	0.003025		ENSG00000166435	XRRA1	424.2	-1.131	7.233e-50	3.271e-47
ENSG00000169246	NPIPB3	33.09	1.384	7.617e-06	7.842e-05		ENSG00000241015	TPM3P9	136.7	-1.13	2.296e-15	1.069e-13
ENSG00000245017	LINC02453	2.002	1.383	0.002175	0.01058		ENSG00000022267	FHL1	12890	-1.13	1.7e-13	6.335e-12
ENSG00000167074	TEF	764.9	1.383	1.934e-10	4.742e-09		ENSG00000244242	IFITM10	297.6	-1.124	1.581e-20	1.287e-18
ENSG00000130595	TNNT3	24.83	1.381	0.0003627	0.002315		ENSG00000164099	PRSS12	2862	-1.123	6.751e-17	3.754e-15
ENSG00000152779	SLC16A12	178.9	1.38	2.96e-06	3.377e-05		ENSG00000112096	SOD2	10630	-1.121	4.578e-10	1.063e-08
ENSG00000170160	CCDC144A	24.93	1.377	0.0002812	0.00185		ENSG00000175048	ZDHHC14	196.4	-1.12	1.239e-16	6.604e-15
ENSG00000187266	EPOR	71.06	1.377	2.352e-06	2.74e-05		ENSG00000227496	ENSG00000227496	119.6	-1.116	2.256e-15	1.053e-13
ENSG00000134955	SLC37A2	22.94	1.375	0.0004215	0.002632		ENSG00000087258	GNAO1	22.97	-1.116	4.539e-06	4.946e-05
ENSG00000140092	FBLN5	3809	1.371	1.72e-06	2.063e-05		ENSG00000254726	MEX3A	257.4	-1.11	9.482e-09	1.775e-07
ENSG00000128298	BAIAP2L2	31.3	1.371	8.296e-06	8.43e-05		ENSG00000166265	CYYR1	79.2	-1.11	0.0003747	0.002377
ENSG00000175899	A2M	3963	1.37	2.287e-06	2.673e-05		ENSG00000214548	MEG3	8557	-1.11	1.409e-09	3.031e-08
ENSG00000123338	NCKAP1L	1.821	1.37	0.002209	0.01072		ENSG00000135424	ITGA7	6622	-1.109	3.498e-09	6.972e-08
ENSG00000178199	ZC3H12D	48.78	1.369	1.098e-06	1.364e-05		ENSG00000114948	ADAM23	472.2	-1.108	8.426e-13	2.825e-11
ENSG00000104888	SLC17A7	6.303	1.368	0.001684	0.008571		ENSG00000139182	CLSTN3	622.3	-1.103	7.821e-17	4.302e-15
ENSG00000183092	BEGAIN	15.66	1.367	0.002018	0.009923		ENSG00000114631	PODXL2	78.18	-1.101	2.787e-12	8.782e-11
ENSG00000137673	MMP7	233.5	1.366	1.165e-05	0.0001138		ENSG00000162777	DENND2D	38.23	-1.1	6.828e-08	1.098e-06
ENSG00000254139	LOC286178	2.682	1.363	0.002255	0.0109		ENSG00000154930	ACSS1	477.8	-1.1	2.157e-12	6.87e-11
ENSG00000118557	PMFBP1	18.46	1.36	8.715e-06	8.807e-05		ENSG00000128591	FLNC	11550	-1.1	5.138e-18	3.179e-16
ENSG00000228791	ENSG00000228791	4.362	1.357	0.002343	0.01125		ENSG00000257681	ENSG00000257681	27.21	-1.098	2.191e-06	2.582e-05
ENSG00000228451	SDAD1P1	64.62	1.354	2.813e-05	0.0002503		ENSG00000003400	CASP10	71.53	-1.097	0.001128	0.006124
ENSG00000164849	GPR146	50.34	1.354	0.001001	0.005524		ENSG00000105855	ITGB8	543.9	-1.096	8.711e-07	1.109e-05
ENSG00000197083	ENSG00000197083	81.94	1.353	7.388e-07	9.545e-06		ENSG00000143126	CELSR2	231.2	-1.095	9.838e-08	1.529e-06
ENSG00000255495	ENSG00000255495	34.86	1.352	8.966e-08	1.4e-06		ENSG00000171234	UGT2B7	6.74	-1.092	0.002569	0.01209
ENSG00000214110	ENSG00000214110	581.4	1.352	1.055e-18	7.183e-17		ENSG00000151490	PTPRO	16.37	-1.091	0.0001212	0.0009051
ENSG00000090376	IRAK3	171.5	1.348	5.123e-12	1.556e-10		ENSG00000121101	TEX14	6.142	-1.091	0.001771	0.008935
ENSG00000223949	ROR1-AS1	7.863	1.342	0.002005	0.009867		ENSG00000148680	HTR7	123	-1.088	4.96e-14	1.96e-12
ENSG00000061656	SPAG4	137.3	1.339	0.000269	0.001782		ENSG00000130176	CNN1	1388	-1.086	4.194e-14	1.677e-12
ENSG00000196972	SMIM10L2B	25.38	1.339	2.238e-05	0.0002039		ENSG00000237491	LINC01409	19.86	-1.085	5.092e-05	0.0004254
ENSG00000267272	LINC01140	21.64	1.336	0.0003087	0.002008		ENSG00000163531	NFASC	3355	-1.083	8.999e-25	1.047e-22
ENSG00000163412	EIF4E3	323.1	1.334	3.106e-14	1.28e-12		ENSG00000001617	SEMA3F	1210	-1.083	8.979e-10	2.002e-08
ENSG00000198865	CCDC152	269.9	1.331	4.038e-12	1.239e-10		ENSG00000157399	ARSL	70.04	-1.083	4.043e-12	1.239e-10
ENSG00000161281	COX7A1	456.3	1.329	4.525e-08	7.586e-07		ENSG00000261468	ENSG00000261468	35.28	-1.079	9.628e-06	9.638e-05
ENSG00000245317	LOC100996419	22.56	1.327	9.137e-05	0.0007044		ENSG00000141232	TOB1	1102	-1.078	8.062e-17	4.423e-15
ENSG00000153531	ADPRHL1	384.6	1.327	3.284e-06	3.715e-05		ENSG00000274070	CASTOR2	93.89	-1.075	1.327e-06	1.627e-05
ENSG00000179593	ALOX15B	129.2	1.327	0.0003057	0.001991		ENSG00000104043	ATP8B4	23.28	-1.074	0.0004166	0.002609
ENSG00000101463	SYNDIG1	44.71	1.326	0.0002471	0.001663		ENSG00000188549	CCDC9B	756	-1.074	2.531e-18	1.635e-16
ENSG00000196502	SULT1A1	20.17	1.326	3.027e-05	0.0002677		ENSG00000163599	CTLA4	12.22	-1.073	0.0003533	0.002261
ENSG00000165323	FAT3	173.7	1.323	0.0004224	0.002636		ENSG00000186710	CFAP73	1.386	-1.072	0.004638	0.01972
ENSG00000124225	PMEPA1	2914	1.321	3.567e-37	8.747e-35		ENSG00000162817	C1orf115	99.1	-1.072	0.001357	0.00715
ENSG00000240859	LOC100507642	19.5	1.32	6.081e-05	0.0004962		ENSG00000164638	SLC29A4	83.71	-1.07	2.039e-09	4.222e-08
ENSG00000105672	ETV2	20.23	1.318	2.721e-05	0.0002433		ENSG00000205683	DPF3	309.3	-1.064	8.124e-19	5.586e-17
ENSG00000250538	LOC107986321	3.595	1.318	0.00255	0.01203		ENSG00000161682	FAM171A2	193.8	-1.064	1.184e-10	2.986e-09
ENSG00000136944	LMX1B	11.15	1.318	0.002545	0.01201		ENSG00000242960	ENSG00000242960	9.285	-1.064	0.001786	0.008984
ENSG00000165923	AGBL2	18.58	1.313	2.519e-05	0.0002272		ENSG00000146072	TNFRSF21	303.4	-1.062	2.188e-10	5.295e-09
ENSG00000171084	FAM86JP	93.06	1.31	1.422e-15	6.73e-14		ENSG00000275342	PRAG1	298.2	-1.062	2.615e-05	0.0002348
ENSG00000240747	KRBOX1	8.998	1.307	0.001187	0.006392		ENSG00000153132	CLGN	238.2	-1.061	0.003507	0.01556
ENSG00000214654	ENSG00000214654	49.61	1.3	9.964e-10	2.202e-08		ENSG00000173918	C1QTNF1	794.7	-1.06	1.672e-21	1.473e-19
ENSG00000102935	ZNF423	62.97	1.299	0.0002983	0.001951		ENSG00000091490	SEL1L3	1214	-1.058	2.703e-07	3.82e-06
ENSG00000000938	FGR	9.5	1.298	0.001758	0.008878		ENSG00000137573	SULF1	21080	-1.053	0.0002305	0.001569
ENSG00000119457	SLC46A2	3.949	1.296	0.002618	0.01228		ENSG00000170571	EMB	707.9	-1.048	3.07e-07	4.288e-06
ENSG00000259658	LOC100128108	20.86	1.295	7.272e-06	7.517e-05		ENSG00000100058	CRYBB2P1	416.5	-1.046	1.025e-41	3.419e-39
ENSG00000248334	ENSG00000248334	49.92	1.288	1.261e-07	1.904e-06		ENSG00000113600	C9	1.718	-1.046	0.004975	0.02091
ENSG00000066827	ZFAT	2342	1.284	0.002709	0.01262		ENSG00000154736	ADAMTS5	476.6	-1.042	1.988e-05	0.0001842
ENSG00000168032	ENTPD3	16.26	1.281	5.756e-05	0.0004732		ENSG00000169908	TM4SF1	4472	-1.042	1.394e-15	6.616e-14
ENSG00000225774	ENSG00000225774	4.254	1.279	0.00231	0.01112		ENSG00000146021	KLHL3	292.9	-1.041	4.097e-20	3.111e-18
ENSG00000185761	ADAMTSL5	53.79	1.269	1.189e-06	1.468e-05		ENSG00000129009	ISLR	1326	-1.04	3.326e-05	0.0002908
ENSG00000143507	DUSP10	350.9	1.269	1.073e-05	0.0001065		ENSG00000174332	GLIS1	267.1	-1.039	9.987e-14	3.857e-12
ENSG00000237595	LINC01275	7.108	1.269	0.0009225	0.005155		ENSG00000230563	ENSG00000230563	1.575	-1.038	0.004437	0.01899
ENSG00000140323	DISP2	41.47	1.268	1.927e-05	0.0001791		ENSG00000203727	SAMD5	197.2	-1.036	2.525e-24	2.793e-22
ENSG00000173376	NDNF	2218	1.267	1.113e-09	2.43e-08		ENSG00000173421	CCDC36	113.6	-1.033	4.278e-07	5.813e-06
ENSG00000075275	CELSR1	166.9	1.264	8.797e-06	8.876e-05		ENSG00000140563	MCTP2	255.6	-1.032	9.677e-29	1.504e-26
ENSG00000175600	SUGCT	988.8	1.264	1.838e-11	5.119e-10		ENSG00000008517	IL32	178	-1.032	4.329e-05	0.0003688
ENSG00000270021	ENSG00000270021	26.67	1.262	2.147e-05	0.0001972		ENSG00000077264	PAK3	96.32	-1.032	0.002359	0.01131
ENSG00000206341	ENSG00000206341	493.7	1.259	6.006e-13	2.061e-11		ENSG00000164070	HSPA4L	429.4	-1.03	1.68e-07	2.477e-06
ENSG00000149922	TBX6	17.18	1.258	7.058e-05	0.000564		ENSG00000275226	LINC00547	7.816	-1.025	0.0003695	0.002348
ENSG00000151025	GPR158	13.6	1.257	0.0005793	0.003436		ENSG00000163739	CXCL1	40.89	-1.025	0.001758	0.008878
ENSG00000125845	BMP2	70.05	1.257	0.0002243	0.001529		ENSG00000214078	CPNE1	2131	-1.021	0.001699	0.008635
ENSG00000081985	IL12RB2	4.97	1.256	0.002222	0.01077		ENSG00000260695	ENSG00000260695	7.531	-1.017	0.001876	0.009339
ENSG00000188738	FSIP2	13.57	1.255	0.0005237	0.003157		ENSG00000168038	ULK4	146.5	-1.015	6.793e-19	4.703e-17
ENSG00000120332	TNN	10.19	1.251	0.002438	0.0116		ENSG00000114251	WNT5A	6436	-1.012	2.762e-71	2.677e-68
ENSG00000196460	RFX8	344.5	1.251	1.456e-14	6.226e-13		ENSG00000113532	ST8SIA4	79.71	-1.011	7.34e-10	1.654e-08
ENSG00000203650	LINC01285	1.464	1.25	0.002862	0.01317		ENSG00000006453	BAIAP2L1	581	-1.009	2.994e-05	0.0002651
ENSG00000226752	CUTALP	466.5	1.25	7.95e-13	2.674e-11		ENSG00000228594	FNDC10	216.5	-1.006	3.642e-23	3.688e-21
ENSG00000162599	NFIA	226.6	1.25	7.439e-19	5.132e-17		ENSG00000064886	CHI3L2	36.41	-1.005	9.848e-05	0.0007524
ENSG00000260528	ENSG00000260528	5.357	1.25	0.002103	0.01028		ENSG00000260852	FBXL19-AS1	72.33	-1.002	1.853e-09	3.865e-08
ENSG00000274828	ENSG00000274828	42.6	1.247	1.055e-06	1.316e-05
ENSG00000139946	PELI2	248.5	1.245	1.07e-18	7.232e-17
ENSG00000274265	ENSG00000274265	106.1	1.242	1.537e-12	4.988e-11
ENSG00000160255	ITGB2	1141	1.241	1.994e-07	2.893e-06
ENSG00000243056	EIF4EBP3	25.8	1.241	0.001633	0.008343
ENSG00000253873	PCDHGA11	497.3	1.239	2.88e-22	2.701e-20
ENSG00000285336	LOC101928882	14.11	1.239	0.0004419	0.002737
ENSG00000174384	ENSG00000174384	1.95	1.235	0.003051	0.01389
ENSG00000117016	RIMS3	23.08	1.231	0.0006462	0.003773
ENSG00000184923	NUTM2A	15.39	1.229	0.0002834	0.001863
ENSG00000126785	RHOJ	364.9	1.229	4.015e-24	4.347e-22
ENSG00000148655	LRMDA	135.3	1.228	7.341e-13	2.486e-11
ENSG00000167771	RCOR2	144.8	1.228	0.0003642	0.002322
ENSG00000257642	KCCAT198	6.099	1.227	0.001216	0.006524
ENSG00000224237	ENSG00000224237	1.712	1.227	0.003124	0.01416
ENSG00000126218	F10	3.99	1.227	0.002897	0.0133
ENSG00000230267	ENSG00000230267	2.109	1.227	0.003062	0.01393
ENSG00000230479	ENSG00000230479	21.78	1.225	0.001817	0.009105
ENSG00000158486	DNAH3	6.395	1.223	0.002255	0.0109
ENSG00000164935	DCSTAMP	7.032	1.222	0.003133	0.0142
ENSG00000110900	TSPAN11	1218	1.221	3.7e-06	4.122e-05
ENSG00000165028	NIPSNAP3B	26.56	1.221	2.738e-05	0.0002446
ENSG00000162894	FCMR	48.7	1.219	2.389e-06	2.773e-05
ENSG00000115107	STEAP3	1774	1.219	4.128e-92	8.401e-89
ENSG00000273253	ENSG00000273253	16.91	1.215	0.000162	0.001163
ENSG00000077152	UBE2T	289.8	1.214	1.014e-07	1.57e-06
ENSG00000135314	KHDC1	68.78	1.211	2.458e-09	5.029e-08
ENSG00000204632	HLA-G	25.15	1.209	4.969e-05	0.0004166
ENSG00000124440	HIF3A	231.2	1.208	7.612e-11	1.97e-09
ENSG00000177106	EPS8L2	578.2	1.206	4.956e-10	1.142e-08
ENSG00000145824	CXCL14	23.63	1.206	0.003255	0.01466
ENSG00000008056	SYN1	35.95	1.203	5.107e-06	5.494e-05
ENSG00000179097	HTR1F	156.9	1.2	5.842e-07	7.711e-06
ENSG00000170421	KRT8	135.8	1.196	3.823e-05	0.0003296
ENSG00000126016	AMOT	637.6	1.196	1.295e-10	3.233e-09
ENSG00000157168	NRG1	1517	1.195	1.839e-09	3.844e-08
ENSG00000077984	CST7	7.063	1.194	0.002715	0.01264
ENSG00000108556	CHRNE	87.52	1.193	5.549e-07	7.363e-06
ENSG00000166979	EVA1C	191.5	1.19	3.033e-14	1.255e-12
ENSG00000156689	GLYATL2	46.34	1.188	1.022e-07	1.579e-06
ENSG00000106538	RARRES2	378	1.187	0.00205	0.01006
ENSG00000187773	DIPK1C	11.01	1.184	0.003098	0.01407
ENSG00000104419	NDRG1	5524	1.183	3.388e-06	3.822e-05
ENSG00000173531	MST1	134.9	1.18	3.213e-06	3.643e-05
ENSG00000187634	SAMD11	202.8	1.178	0.0002256	0.001537
ENSG00000188672	RHCE	27.66	1.178	1.142e-05	0.0001123
ENSG00000087250	MT3	23.45	1.171	0.002821	0.01302
ENSG00000061455	PRDM6	43.52	1.17	1.595e-06	1.922e-05
ENSG00000104814	MAP4K1	5.487	1.17	0.002433	0.01159
ENSG00000236397	ENSG00000236397	28.24	1.169	0.003501	0.01554
ENSG00000238164	ENSG00000238164	4.171	1.168	0.003602	0.01594
ENSG00000187624	C17orf97	153.1	1.166	2.636e-08	4.597e-07
ENSG00000165197	VEGFD	4.612	1.165	0.002748	0.01274
ENSG00000234405	ENSG00000234405	23.49	1.165	2.727e-05	0.0002437
ENSG00000120051	CFAP58	13.94	1.165	0.0002463	0.001658
ENSG00000177721	ANXA2R	29.82	1.165	0.001175	0.006338
ENSG00000197971	MBP	67.83	1.164	1.119e-05	0.0001106
ENSG00000173077	2025-12-01	7.537	1.164	0.001866	0.009304
ENSG00000259728	ENSG00000259728	46.72	1.162	8.305e-07	1.064e-05
ENSG00000182013	PNMA8A	869.8	1.162	1.112e-07	1.704e-06
ENSG00000188825	LINC00910	42.26	1.161	5.481e-08	9.01e-07
ENSG00000161921	CXCL16	275.5	1.161	2.479e-10	5.965e-09
ENSG00000256092	ENSG00000256092	19.83	1.16	0.0001818	0.001282
ENSG00000126500	FLRT1	19.01	1.16	0.002785	0.01287
ENSG00000159713	TPPP3	60.59	1.159	9.061e-05	0.0006996
ENSG00000180096	SEPTIN1	55.32	1.155	7.882e-08	1.252e-06
ENSG00000172061	LRRC15	6325	1.155	1.523e-09	3.247e-08
ENSG00000172197	MBOAT1	54.4	1.154	3.975e-07	5.423e-06
ENSG00000272688	ENSG00000272688	25.58	1.154	2.163e-05	0.0001982
ENSG00000120915	EPHX2	14.46	1.154	0.0006094	0.003583
ENSG00000171551	ECEL1	2.043	1.154	0.00322	0.01453
ENSG00000118507	AKAP7	223.4	1.153	0.0004322	0.002687
ENSG00000103522	IL21R	50.13	1.147	0.0007155	0.004128
ENSG00000260231	KDM7A-DT	96.21	1.145	0.0001239	0.0009231
ENSG00000226742	HSBP1L1	174.2	1.143	2.77e-10	6.595e-09
ENSG00000184363	PKP3	27.95	1.143	0.0003596	0.002299
ENSG00000129951	PLPPR3	8.793	1.143	0.003562	0.01578
ENSG00000151062	CACNA2D4	38.81	1.142	3.5e-05	0.0003048
ENSG00000235192	ENSG00000235192	5.231	1.142	0.002748	0.01275
ENSG00000251144	ENSG00000251144	6.186	1.141	0.002334	0.01121
ENSG00000234323	LINC01505	18.86	1.14	0.003243	0.01461
ENSG00000197956	S100A6	37170	1.14	3.732e-23	3.76e-21
ENSG00000228544	CCDC183-AS1	47.57	1.14	1.759e-07	2.585e-06
ENSG00000139192	TAPBPL	477.7	1.139	7.177e-11	1.866e-09
ENSG00000237424	FOXD2-AS1	55.18	1.138	6.468e-09	1.241e-07
ENSG00000215218	UBE2QL1	24	1.137	0.001174	0.006336
ENSG00000167371	PRRT2	97.31	1.137	8.94e-08	1.4e-06
ENSG00000204644	ZFP57	1.999	1.135	0.003719	0.01636
ENSG00000156711	MAPK13	339.2	1.134	1.884e-26	2.522e-24
ENSG00000183929	ENSG00000183929	11.09	1.133	0.0006763	0.003927
ENSG00000159763	PIP	21.05	1.131	0.003982	0.01737
ENSG00000104369	JPH1	2.93	1.131	0.003307	0.01485
ENSG00000118307	CASC1	8.711	1.131	0.001694	0.008613
ENSG00000155542	SETD9	98.24	1.13	1.021e-11	2.961e-10
ENSG00000165118	C9orf64	621.9	1.13	7.365e-21	6.22e-19
ENSG00000234171	RNASEH1-AS1	99.21	1.128	2.119e-12	6.76e-11
ENSG00000188372	ZP3	38.99	1.126	5.234e-05	0.0004353
ENSG00000132622	HSPA12B	2.682	1.125	0.003667	0.01616
ENSG00000125510	OPRL1	48.32	1.124	1.841e-08	3.298e-07
ENSG00000099194	SCD	9562	1.121	6.59e-05	0.0005312
ENSG00000261794	GOLGA8H	5.656	1.121	0.003428	0.01529
ENSG00000197816	CCDC180	8.454	1.12	0.001912	0.00948
ENSG00000145777	TSLP	32.13	1.12	0.0009785	0.005425
ENSG00000175643	RMI2	138.3	1.116	9.038e-09	1.697e-07
ENSG00000268129	LOC100289361	11.8	1.115	0.0005362	0.003228
ENSG00000233818	ENSG00000233818	17.9	1.114	0.002963	0.01355
ENSG00000140557	ST8SIA2	11.53	1.113	0.003215	0.01452
ENSG00000253553	ENSG00000253553	4.898	1.113	0.003823	0.01675
ENSG00000125744	RTN2	206.6	1.112	5.036e-10	1.159e-08
ENSG00000183696	UPP1	510.2	1.111	1.618e-19	1.172e-17
ENSG00000248632	ENSG00000248632	52.41	1.11	1.018e-05	0.0001014
ENSG00000176933	ENSG00000176933	13.33	1.108	0.0007576	0.004332
ENSG00000228651	ENSG00000228651	2.42	1.107	0.004142	0.01792
ENSG00000248265	FLJ12825	69.54	1.107	6.824e-06	7.118e-05
ENSG00000259088	ENSG00000259088	9.726	1.105	0.001218	0.006529
ENSG00000227615	ENSG00000227615	74.85	1.102	4.992e-07	6.671e-06
ENSG00000176438	SYNE3	3090	1.102	1.52e-10	3.759e-09
ENSG00000171819	ANGPTL7	49.57	1.097	0.001456	0.007576
ENSG00000275120	ENSG00000275120	32.52	1.097	7.597e-06	7.833e-05
ENSG00000229214	LINC00242	14.07	1.095	0.0004215	0.002632
ENSG00000174749	FAM241A	146.5	1.095	0.0001839	0.001294
ENSG00000119630	PGF	31.15	1.091	0.001583	0.008122
ENSG00000115468	EFHD1	64.23	1.089	0.0005768	0.003424
ENSG00000205309	NT5M	50.7	1.089	1.821e-05	0.0001701
ENSG00000267364	ENSG00000267364	3.874	1.089	0.004403	0.01888
ENSG00000165929	TC2N	1.531	1.088	0.004346	0.01866
ENSG00000166321	NUDT13	38.98	1.087	0.0005116	0.003096
ENSG00000234492	RPL34-AS1	5.808	1.087	0.003338	0.01497
ENSG00000145335	SNCA	2.761	1.085	0.003856	0.01686
ENSG00000157510	AFAP1L1	256.5	1.085	4.357e-06	4.765e-05
ENSG00000253967	LOC101926892	2.873	1.084	0.003722	0.01637
ENSG00000003096	KLHL13	88	1.079	2.379e-06	2.765e-05
ENSG00000164188	RANBP3L	430.2	1.077	9.234e-18	5.56e-16
ENSG00000134569	LRP4	370.2	1.076	6.236e-06	6.583e-05
ENSG00000152049	KCNE4	621.8	1.075	4.075e-17	2.304e-15
ENSG00000227477	STK4-AS1	7.849	1.074	0.002744	0.01273
ENSG00000144668	ITGA9	15.81	1.071	0.001279	0.006807
ENSG00000270638	ENSG00000270638	1.905	1.071	0.004565	0.01947
ENSG00000166436	TRIM66	436.8	1.066	5.46e-30	8.961e-28
ENSG00000164879	CA3	5.92	1.065	0.002929	0.01342
ENSG00000253716	MINCR	66.59	1.064	2.724e-06	3.134e-05
ENSG00000184139	ENSG00000184139	8.423	1.062	0.004195	0.0181
ENSG00000183690	EFHC2	41.79	1.061	4.363e-06	4.769e-05
ENSG00000007237	GAS7	192.3	1.06	0.0003909	0.002469
ENSG00000224418	ENSG00000224418	3.599	1.059	0.004706	0.01995
ENSG00000092621	PHGDH	4417	1.057	0.002271	0.01096
ENSG00000142102	PGGHG	468.4	1.057	1.167e-12	3.849e-11
ENSG00000250041	ENSG00000250041	8.154	1.055	0.001777	0.008955
ENSG00000132199	ENOSF1	383.3	1.054	8.929e-12	2.63e-10
ENSG00000272767	JMJD1C-AS1	21.83	1.054	9.769e-05	0.000748
ENSG00000267069	ENSG00000267069	9.906	1.053	0.002756	0.01276
ENSG00000204060	FOXO6	7.109	1.053	0.004717	0.01998
ENSG00000049246	PER3	374.2	1.053	7.978e-06	8.165e-05
ENSG00000225706	PTPRD-AS1	152.1	1.051	0.0003664	0.002333
ENSG00000213225	ENSG00000213225	7.213	1.051	0.004866	0.02052
ENSG00000278962	ENSG00000278962	51.79	1.051	2.004e-05	0.0001854
ENSG00000257261	ENSG00000257261	69.09	1.051	1.659e-08	2.995e-07
ENSG00000132518	GUCY2D	2.492	1.049	0.004862	0.02051
ENSG00000181104	F2R	2135	1.049	0.000107	0.0008114
ENSG00000184828	ZBTB7C	18.03	1.043	0.0019	0.009431
ENSG00000135063	FAM189A2	10.32	1.042	0.002582	0.01213
ENSG00000160963	COL26A1	8.862	1.04	0.004866	0.02052
ENSG00000142178	SIK1	11.17	1.04	0.003599	0.01593
ENSG00000128567	PODXL	304.3	1.039	0.002267	0.01094
ENSG00000177990	DPY19L2	18	1.038	0.0007336	0.004212
ENSG00000140254	DUOXA1	11.97	1.037	0.00146	0.007595
ENSG00000163040	CCDC74A	264.1	1.035	3.698e-18	2.316e-16
ENSG00000239828	ENSG00000239828	21.05	1.034	0.001032	0.005671
ENSG00000272824	ENSG00000272824	3.789	1.029	0.004922	0.02072
ENSG00000244945	LOC101928445	5.849	1.027	0.002997	0.01368
ENSG00000237476	LINC01637	8.477	1.027	0.001861	0.009285
ENSG00000226833	LOC100505774	5.108	1.027	0.003974	0.01734
ENSG00000204261	PSMB8-AS1	41.5	1.025	7.756e-06	7.964e-05
ENSG00000273805	ENSG00000273805	5.454	1.024	0.004859	0.02051
ENSG00000108551	RASD1	245.6	1.023	4.157e-06	4.574e-05
ENSG00000234456	MAGI2-AS3	2358	1.022	2.829e-20	2.223e-18
ENSG00000182983	ZNF662	123	1.022	1.433e-09	3.066e-08
ENSG00000249502	ENSG00000249502	2.224	1.02	0.005215	0.02178
ENSG00000139329	LUM	52760	1.018	2.233e-06	2.618e-05
ENSG00000177679	SRRM3	39.16	1.017	1.426e-05	0.000137
ENSG00000218510	LINC00339	324.3	1.016	6.139e-33	1.237e-30
ENSG00000250479	CHCHD10	168.6	1.016	3.895e-16	1.967e-14
ENSG00000170379	TCAF2	98.23	1.015	3.456e-06	3.886e-05
ENSG00000120437	ACAT2	772.5	1.012	5.337e-10	1.227e-08
ENSG00000088340	FER1L4	112.8	1.011	0.002385	0.0114
ENSG00000116774	OLFML3	12800	1.008	7.305e-21	6.195e-19
ENSG00000143578	CREB3L4	157.1	1.008	2.675e-15	1.237e-13
ENSG00000161653	NAGS	52.04	1.008	1.649e-05	0.0001552
ENSG00000100889	PCK2	2573	1.007	0.004061	0.01766
ENSG00000167157	PRRX2	1244	1.007	1.364e-15	6.485e-14
ENSG00000121743	GJA3	9.749	1.004	0.003071	0.01396
ENSG00000113209	PCDHB5	24.56	1.003	0.0001273	0.0009442
ENSG00000161544	CYGB	361.6	1.003	0.0001941	0.001353
ENSG00000078295	ADCY2	6.06	1.001	0.005593	0.02309
ENSG00000178772	CPN2	18.89	1	0.001089	0.005943

## Sheet: Day 14
log2fold value >1, FDR = 0.05							log2fold value < -1, FDR = 0.05
Day 14 Differentially Expressed Genes - Upregulated (892)							Day 14 Differentially Expressed Genes - Downregulated (891)
gene	symbol	baseMean	log2FoldChange	p-value	p-adj		gene	symbol	baseMean	log2FoldChange	p-value	p-adj
ENSG00000229807	XIST	6381	13.5	1.198e-40	2.981e-38		ENSG00000129824	RPS4Y1	2436	-15.03	1.343e-62	8.288e-60
ENSG00000145506	NKD2	52.57	7.579	1.58e-11	3.724e-10		ENSG00000067048	DDX3Y	960.8	-13.75	1.25e-52	5.698e-50
ENSG00000276345	LOC107987373	111.3	7.142	7.678e-13	2.147e-11		ENSG00000114374	USP9Y	501.4	-12.87	2.908e-46	9.84e-44
ENSG00000250535	ENSG00000250535	30.66	7.086	1.734e-11	4.063e-10		ENSG00000012817	KDM5D	391.5	-12.68	5.287e-45	1.68e-42
ENSG00000163568	AIM2	45.79	6.642	1.249e-10	2.571e-09		ENSG00000165246	NLGN4Y	347.7	-12.12	3.048e-41	7.991e-39
ENSG00000213025	ENSG00000213025	83.5	6.196	5.559e-14	1.783e-12		ENSG00000067646	ZFY	166.3	-11.4	1.263e-36	2.572e-34
ENSG00000129521	EGLN3	47.5	5.888	2.732e-08	3.7e-07		ENSG00000131002	TXLNGY	169.4	-11.39	1.719e-36	3.403e-34
ENSG00000134463	ECHDC3	86.29	5.864	1.789e-21	1.166e-19		ENSG00000198692	EIF1AY	161.5	-11.23	1.147e-35	2.111e-33
ENSG00000187288	CIDEC	367.5	5.313	6.018e-14	1.921e-12		ENSG00000183878	UTY	135.3	-11.07	1.119e-34	1.908e-32
ENSG00000115138	POMC	52.91	5.222	4.312e-14	1.407e-12		ENSG00000233864	ENSG00000233864	128.6	-10.98	4.476e-34	7.222e-32
ENSG00000278530	CHMP1B2P	10.03	5.119	1.093e-07	1.321e-06		ENSG00000099725	PRKY	86.86	-10.22	7.369e-30	8.832e-28
ENSG00000232725	ENSG00000232725	19.34	5.041	1.675e-07	1.948e-06		ENSG00000226278	ENSG00000226278	39.06	-9.204	9.248e-25	7.578e-23
ENSG00000275895	U2AF1L5	10.72	5.009	1.504e-07	1.768e-06		ENSG00000176728	TTTY14	23.2	-8.434	2.598e-21	1.666e-19
ENSG00000159263	SIM2	22.65	4.993	2.438e-06	2.17e-05		ENSG00000234665	ENSG00000234665	21.15	-6.887	1.091e-15	4.208e-14
ENSG00000198771	RCSD1	115.3	4.975	1.383e-10	2.811e-09		ENSG00000268568	ENSG00000268568	11.96	-6.377	6.955e-14	2.21e-12
ENSG00000162706	CADM3	966.6	4.917	1.249e-07	1.487e-06		ENSG00000267506	ENSG00000267506	5.611	-6.32	2.521e-12	6.552e-11
ENSG00000077943	ITGA8	669.8	4.909	2.322e-47	8.256e-45		ENSG00000128713	HOXD11	30.53	-5.92	1.91e-21	1.233e-19
ENSG00000077092	RARB	203.9	4.863	5.798e-15	2.079e-13		ENSG00000186472	PCLO	10.52	-5.813	4.128e-12	1.05e-10
ENSG00000210140	ENSG00000210140	9.755	4.857	2.657e-07	2.964e-06		ENSG00000186832	KRT16	41.4	-5.381	1.88e-11	4.376e-10
ENSG00000172724	CCL19	27.33	4.823	1.835e-08	2.556e-07		ENSG00000111536	IL26	8.925	-5.38	5.949e-10	1.081e-08
ENSG00000107438	PDLIM1	1275	4.797	5.516e-43	1.564e-40		ENSG00000120057	SFRP5	4.452	-5.005	1.082e-08	1.583e-07
ENSG00000182463	TSHZ2	11.47	4.729	1.671e-06	1.546e-05		ENSG00000168955	TM4SF20	327.2	-4.994	1.483e-14	5.135e-13
ENSG00000239335	LLPH-DT	7.779	4.726	4.599e-07	4.877e-06		ENSG00000206159	GYG2P1	5.163	-4.944	6.32e-09	9.676e-08
ENSG00000259520	LOC101928414	14.22	4.618	8.175e-07	8.142e-06		ENSG00000260197	ENSG00000260197	2.645	-4.873	1.853e-08	2.576e-07
ENSG00000159763	PIP	21.05	4.586	6.988e-10	1.252e-08		ENSG00000157322	CLEC18A	4.691	-4.852	1.74e-08	2.44e-07
ENSG00000189058	APOD	816.4	4.461	5.462e-17	2.367e-15		ENSG00000227582	ENSG00000227582	2.341	-4.839	6.36e-08	8.076e-07
ENSG00000127472	PLA2G5	121.7	4.433	4.012e-32	5.501e-30		ENSG00000114200	BCHE	5.5	-4.798	9.331e-09	1.386e-07
ENSG00000162511	LAPTM5	179.6	4.395	7.525e-16	2.95e-14		ENSG00000169758	TMEM266	18.82	-4.769	2.474e-27	2.483e-25
ENSG00000250731	ENSG00000250731	5.841	4.315	1.962e-06	1.787e-05		ENSG00000141934	PLPP2	23.82	-4.686	7.55e-10	1.343e-08
ENSG00000100336	APOL4	44.13	4.315	2.155e-10	4.217e-09		ENSG00000182132	KCNIP1	7.105	-4.685	2.313e-09	3.799e-08
ENSG00000173262	SLC2A14	15.86	4.312	1.978e-06	1.799e-05		ENSG00000072858	SIDT1	7.277	-4.639	2.659e-09	4.32e-08
ENSG00000002745	WNT16	108	4.264	4.787e-25	4e-23		ENSG00000274333	LOC102724219	13.86	-4.571	5.749e-19	2.977e-17
ENSG00000221818	EBF2	701.9	4.2	4.207e-35	7.479e-33		ENSG00000143469	SYT14	54.51	-4.542	2.346e-32	3.325e-30
ENSG00000185304	RGPD2	7.089	4.183	3.787e-06	3.226e-05		ENSG00000280145	ENSG00000280145	6.866	-4.526	3.357e-09	5.391e-08
ENSG00000248329	APELA	21.24	4.137	1.191e-07	1.425e-06		ENSG00000123572	NRK	201.9	-4.497	6.894e-111	1.315e-107
ENSG00000180921	FAM83H	84.74	4.08	1.166e-23	8.958e-22		ENSG00000160321	ZNF208	8.801	-4.413	2.018e-10	3.983e-09
ENSG00000107159	CA9	328.2	4.049	1.669e-05	0.000122		ENSG00000170275	CRTAP	4374	-4.405	8.973e-137	3.137e-133
ENSG00000183760	ACP7	13.11	3.934	5.431e-06	4.459e-05		ENSG00000188856	ENSG00000188856	13	-4.309	1.493e-14	5.158e-13
ENSG00000150540	HNMT	684.3	3.909	1.373e-25	1.205e-23		ENSG00000250519	ENSG00000250519	3.367	-4.242	6.185e-07	6.316e-06
ENSG00000128285	MCHR1	19.16	3.863	2.109e-05	0.000151		ENSG00000119283	TRIM67	11.62	-4.242	8.029e-16	3.13e-14
ENSG00000124343	XG	448.1	3.845	1.045e-31	1.37e-29		ENSG00000278903	ENSG00000278903	10.89	-4.222	7.07e-13	1.999e-11
ENSG00000137726	FXYD6	17.55	3.836	2.671e-05	0.0001863		ENSG00000101188	NTSR1	10.58	-4.184	1.59e-06	1.478e-05
ENSG00000077420	APBB1IP	98.79	3.832	1.343e-22	9.549e-21		ENSG00000006747	SCIN	58.04	-4.184	3.396e-14	1.116e-12
ENSG00000141255	SPATA22	5.321	3.82	9.238e-06	7.143e-05		ENSG00000055732	MCOLN3	7.601	-4.104	4.68e-10	8.649e-09
ENSG00000187688	TRPV2	457.2	3.816	1.523e-36	3.072e-34		ENSG00000278771	RN7SL3	14.12	-4.071	1.107e-11	2.653e-10
ENSG00000163701	IL17RE	154	3.742	1.015e-11	2.447e-10		ENSG00000128710	HOXD10	52.24	-4.066	2.734e-39	6.445e-37
ENSG00000180574	EIF2S3B	60.09	3.74	1.643e-14	5.622e-13		ENSG00000183508	TENT5C	41.77	-4.008	6.684e-10	1.203e-08
ENSG00000130600	H19	251.1	3.737	2.079e-06	1.885e-05		ENSG00000279377	ENSG00000279377	3.6	-3.99	2.304e-06	2.067e-05
ENSG00000168004	PLAAT5	3.153	3.718	1.845e-05	0.0001337		ENSG00000205662	ENSG00000205662	2.23	-3.986	4.472e-06	3.744e-05
ENSG00000179455	MKRN3	6.017	3.707	1.47e-05	0.000109		ENSG00000168843	FSTL5	9.684	-3.928	3.76e-08	4.989e-07
ENSG00000157303	SUSD3	132.5	3.7	1.033e-28	1.152e-26		ENSG00000253858	ENSG00000253858	2.271	-3.926	1.462e-06	1.373e-05
ENSG00000247516	MIR4458HG	68.67	3.695	1.34e-20	8.079e-19		ENSG00000142973	CYP4B1	5.734	-3.918	9.792e-07	9.602e-06
ENSG00000107485	GATA3	3.527	3.694	1.952e-05	0.0001406		ENSG00000235563	ENSG00000235563	6.745	-3.851	3.242e-07	3.554e-06
ENSG00000094963	FMO2	158.1	3.667	1.749e-12	4.655e-11		ENSG00000261377	ENSG00000261377	9.662	-3.803	1.035e-12	2.864e-11
ENSG00000237515	SHISA9	8.906	3.667	2.341e-05	0.0001654		ENSG00000179869	ABCA13	424.8	-3.802	2.373e-49	9.051e-47
ENSG00000187773	DIPK1C	11.01	3.644	4.311e-05	0.0002871		ENSG00000259422	LOC101929439	2.229	-3.775	2.541e-06	2.25e-05
ENSG00000121075	TBX4	38.19	3.589	1.04e-17	4.882e-16		ENSG00000117226	GBP3	769.2	-3.75	0	0
ENSG00000112562	SMOC2	206.4	3.581	2.114e-29	2.477e-27		ENSG00000205002	AARD	19.98	-3.727	4.969e-14	1.608e-12
ENSG00000163909	HEYL	46.63	3.554	2.522e-10	4.867e-09		ENSG00000275325	ENSG00000275325	3.014	-3.721	6.46e-06	5.198e-05
ENSG00000167191	GPRC5B	30.45	3.537	1.868e-07	2.153e-06		ENSG00000154620	TMSB4Y	2.543	-3.702	3.601e-06	3.083e-05
ENSG00000136573	BLK	9.39	3.522	2.12e-05	0.0001515		ENSG00000196730	DAPK1	970.2	-3.699	8.576e-115	1.999e-111
ENSG00000130203	APOE	20.7	3.49	1.893e-09	3.167e-08		ENSG00000172799	ENSG00000172799	2.886	-3.666	6.871e-06	5.497e-05
ENSG00000134201	GSTM5	183.8	3.468	8.754e-49	3.279e-46		ENSG00000225178	ENSG00000225178	305.1	-3.62	3.457e-165	1.813e-161
ENSG00000261143	ENSG00000261143	8.576	3.445	2.533e-05	0.0001776		ENSG00000006210	CX3CL1	666.3	-3.612	2.626e-201	2.754e-197
ENSG00000163395	IGFN1	13.92	3.411	1.08e-07	1.307e-06		ENSG00000048740	CELF2	315.5	-3.612	8.309e-97	1.341e-93
ENSG00000054356	PTPRN	76.81	3.399	6.44e-07	6.545e-06		ENSG00000108688	CCL7	38.92	-3.57	5.292e-17	2.298e-15
ENSG00000145569	OTULINL	23.76	3.378	3.93e-09	6.231e-08		ENSG00000182263	FIGN	47.63	-3.553	1.17e-27	1.221e-25
ENSG00000145428	RNF175	5.193	3.359	5.797e-05	0.0003736		ENSG00000186081	KRT5	7.612	-3.549	9.248e-10	1.626e-08
ENSG00000205221	VIT	592.5	3.348	2.603e-31	3.349e-29		ENSG00000226496	LINC00323	28.42	-3.542	2.462e-25	2.108e-23
ENSG00000151640	DPYSL4	235.7	3.346	1.336e-25	1.178e-23		ENSG00000197479	PCDHB11	33.82	-3.527	6.393e-36	1.197e-33
ENSG00000142621	FHAD1	209.2	3.344	1.184e-76	1.379e-73		ENSG00000153253	SCN3A	178.8	-3.469	9.022e-14	2.833e-12
ENSG00000089225	TBX5	16.64	3.333	2.241e-06	2.015e-05		ENSG00000231760	ENSG00000231760	10.22	-3.396	2.369e-14	8e-13
ENSG00000000938	FGR	9.5	3.315	2.006e-05	0.0001442		ENSG00000174697	LEP	1146	-3.342	8.256e-38	1.882e-35
ENSG00000101017	CD40	51.57	3.31	2.641e-20	1.547e-18		ENSG00000091129	NRCAM	498	-3.329	2.135e-51	8.781e-49
ENSG00000163394	CCKAR	548.4	3.277	1.289e-08	1.865e-07		ENSG00000169432	SCN9A	429.8	-3.315	3.035e-11	6.86e-10
ENSG00000226816	ENSG00000226816	11.24	3.261	1.657e-05	0.0001213		ENSG00000168329	CX3CR1	9.041	-3.309	6.547e-09	9.967e-08
ENSG00000104267	CA2	49.31	3.235	6.178e-05	0.0003952		ENSG00000103888	CEMIP	51010	-3.267	7.931e-28	8.36e-26
ENSG00000250538	LOC107986321	3.595	3.23	5.158e-05	0.0003363		ENSG00000139200	PIANP	108.9	-3.263	1.596e-52	7.121e-50
ENSG00000132932	ATP8A2	52.6	3.185	1.402e-10	2.843e-09		ENSG00000139874	SSTR1	11.39	-3.256	7.495e-11	1.603e-09
ENSG00000130720	FIBCD1	95.17	3.184	1.588e-10	3.192e-09		ENSG00000230390	LINC01048	3.522	-3.237	9.99e-06	7.665e-05
ENSG00000213088	ACKR1	27.33	3.168	8.572e-05	0.0005294		ENSG00000104435	STMN2	360.4	-3.228	4.305e-42	1.158e-39
ENSG00000170893	TRH	52.95	3.138	1.575e-05	0.0001159		ENSG00000171476	HOPX	78.91	-3.213	4.86e-14	1.576e-12
ENSG00000132185	FCRLA	12.54	3.131	3.008e-05	0.0002069		ENSG00000225790	ENSG00000225790	19.08	-3.2	2.64e-22	1.816e-20
ENSG00000179403	VWA1	158	3.108	4.12e-42	1.122e-39		ENSG00000136928	GABBR2	29.41	-3.174	5.561e-16	2.209e-14
ENSG00000230847	ENSG00000230847	3.954	3.077	7.438e-05	0.0004677		ENSG00000133392	MYH11	85.29	-3.145	8.035e-30	9.577e-28
ENSG00000159167	STC1	355.4	3.076	2.404e-15	8.909e-14		ENSG00000158528	PPP1R9A	38.91	-3.119	1.81e-37	3.954e-35
ENSG00000205362	MT1A	14.44	3.059	3.673e-07	3.969e-06		ENSG00000282988	ENSG00000282988	4.412	-3.113	4.676e-07	4.952e-06
ENSG00000206195	DUXAP8	3.653	3.059	7.83e-05	0.0004888		ENSG00000136275	C7orf69	12.22	-3.078	1.28e-12	3.495e-11
ENSG00000141750	STAC2	12.92	3.054	9.12e-05	0.0005602		ENSG00000250120	PCDHA10	8.176	-3.043	1.612e-08	2.273e-07
ENSG00000152592	DMP1	33.6	3.05	4.371e-05	0.000291		ENSG00000128052	KDR	30.3	-3.031	1.011e-08	1.49e-07
ENSG00000116141	MARK1	16.2	3.049	4.955e-08	6.436e-07		ENSG00000108700	CCL8	3.289	-3.027	7.199e-05	0.0004543
ENSG00000124134	KCNS1	340.6	3.044	5.055e-14	1.631e-12		ENSG00000215910	C1orf167	13.69	-2.99	2.943e-14	9.8e-13
ENSG00000159674	SPON2	370.1	2.992	5.741e-47	2.007e-44		ENSG00000238009	LOC100996442	3.373	-2.982	1.892e-05	0.0001368
ENSG00000188859	FAM78B	25.72	2.988	6.773e-12	1.677e-10		ENSG00000225783	MIAT	100	-2.971	5.051e-13	1.461e-11
ENSG00000164251	F2RL1	129.9	2.988	1.769e-09	2.971e-08		ENSG00000276386	ENSG00000276386	6.553	-2.944	6.154e-11	1.334e-09
ENSG00000068976	PYGM	15.64	2.98	3.106e-06	2.704e-05		ENSG00000211818	ENSG00000211818	4.72	-2.941	4.014e-06	3.39e-05
ENSG00000160801	PTH1R	430.3	2.952	1.492e-18	7.449e-17		ENSG00000274376	ADAMTS7P1	5.176	-2.939	7.406e-07	7.451e-06
ENSG00000137285	TUBB2B	118.1	2.907	4.998e-31	6.316e-29		ENSG00000152939	MARVELD2	34.66	-2.929	6.675e-31	8.335e-29
ENSG00000019991	HGF	1254	2.886	1.138e-07	1.367e-06		ENSG00000152208	GRID2	4.883	-2.925	7.516e-06	5.963e-05
ENSG00000111057	KRT18	308.3	2.877	2.241e-08	3.073e-07		ENSG00000273802	H2BC8	11.52	-2.916	8.944e-14	2.813e-12
ENSG00000144354	CDCA7	206.6	2.861	5.942e-27	5.825e-25		ENSG00000179772	FOXS1	8.991	-2.915	2.906e-07	3.208e-06
ENSG00000170891	CYTL1	109	2.853	1.051e-05	8.027e-05		ENSG00000164093	PITX2	50.02	-2.913	8.477e-13	2.358e-11
ENSG00000093072	ADA2	127.2	2.843	1.295e-07	1.539e-06		ENSG00000228997	ENSG00000228997	5.396	-2.9	2.35e-07	2.654e-06
ENSG00000238287	ENSG00000238287	11.89	2.838	5.601e-06	4.581e-05		ENSG00000251161	ENSG00000251161	5.969	-2.879	3.393e-07	3.705e-06
ENSG00000207425	ENSG00000207425	4.404	2.835	0.000152	0.0008843		ENSG00000120322	PCDHB8	18.86	-2.871	1.273e-15	4.887e-14
ENSG00000048545	GUCA1A	8.633	2.829	0.0001611	0.000931		ENSG00000203805	PLPP4	146.6	-2.845	1.928e-17	8.587e-16
ENSG00000157388	CACNA1D	14.36	2.804	1.206e-06	1.157e-05		ENSG00000146374	RSPO3	17.31	-2.838	9.686e-09	1.435e-07
ENSG00000152076	CCDC74B	99.78	2.799	3.648e-32	5.05e-30		ENSG00000144057	ST6GAL2	45	-2.832	1.713e-11	4.024e-10
ENSG00000237989	LINC01679	4.339	2.781	0.000136	0.0008026		ENSG00000164708	PGAM2	25.43	-2.829	2.639e-07	2.948e-06
ENSG00000213087	ENSG00000213087	7.917	2.777	0.0001307	0.0007753		ENSG00000120328	PCDHB12	34.89	-2.804	3.049e-28	3.28e-26
ENSG00000189420	ZFP92	3.563	2.764	0.0001739	0.0009956		ENSG00000243953	LOC105374171	1.81	-2.778	0.0001173	0.0007041
ENSG00000164440	TXLNB	67.37	2.742	2.667e-23	1.991e-21		ENSG00000049540	ELN	6990	-2.768	7.111e-23	5.143e-21
ENSG00000275004	ZNF280B	30.37	2.741	8.463e-05	0.0005238		ENSG00000106484	MEST	2567	-2.764	2.205e-16	8.981e-15
ENSG00000261039	LINC02544	14.58	2.738	9.172e-07	9.041e-06		ENSG00000215030	ENSG00000215030	553.9	-2.76	1.474e-55	7.191e-53
ENSG00000233491	LOC100128317	10.99	2.726	9.873e-06	7.594e-05		ENSG00000166897	ELFN2	5.18	-2.754	4.899e-05	0.0003217
ENSG00000259828	ENSG00000259828	11.65	2.722	4.897e-05	0.0003217		ENSG00000259278	ENSG00000259278	1.496	-2.754	0.0001207	0.0007222
ENSG00000081059	TCF7	568.5	2.721	4.361e-52	1.867e-49		ENSG00000177459	ERICH5	10.91	-2.742	2.447e-08	3.335e-07
ENSG00000170439	METTL7B	240.9	2.718	2.702e-19	1.435e-17		ENSG00000054938	CHRDL2	138.6	-2.738	5.43e-23	3.955e-21
ENSG00000253404	LOC105379194	7.838	2.716	3.015e-05	0.0002073		ENSG00000250891	ENSG00000250891	1.226	-2.732	0.0001364	0.0008048
ENSG00000171388	APLN	330.2	2.712	1.025e-13	3.175e-12		ENSG00000100368	CSF2RB	43.94	-2.729	6.078e-17	2.623e-15
ENSG00000147813	NAPRT	242.9	2.711	1.668e-17	7.591e-16		ENSG00000214776	ENSG00000214776	3.244	-2.719	0.0001204	0.0007206
ENSG00000181885	CLDN7	39.42	2.699	4.936e-15	1.785e-13		ENSG00000101336	HCK	9.443	-2.707	1.258e-10	2.584e-09
ENSG00000226864	ATE1-AS1	19.33	2.694	8.886e-08	1.095e-06		ENSG00000198794	SCAMP5	93.63	-2.69	5.024e-20	2.848e-18
ENSG00000170801	HTRA3	463.5	2.68	1.521e-20	9.143e-19		ENSG00000235997	ENSG00000235997	23.1	-2.689	1.906e-06	1.739e-05
ENSG00000267013	LINC01929	48.03	2.654	2.588e-13	7.711e-12		ENSG00000136167	LCP1	3.125	-2.688	0.0001487	0.000868
ENSG00000186603	HPDL	19.04	2.651	2.101e-07	2.393e-06		ENSG00000139211	AMIGO2	524.4	-2.682	1.215e-06	1.164e-05
ENSG00000110076	NRXN2	91.39	2.642	7.865e-16	3.072e-14		ENSG00000260695	ENSG00000260695	7.531	-2.672	1.259e-08	1.825e-07
ENSG00000184139	ENSG00000184139	8.423	2.636	0.0001942	0.001098		ENSG00000128594	LRRC4	38.17	-2.649	1.388e-22	9.837e-21
ENSG00000173267	SNCG	15.11	2.621	8.135e-06	6.401e-05		ENSG00000100626	GALNT16	590.9	-2.638	8.689e-08	1.075e-06
ENSG00000008118	CAMK1G	26.65	2.607	7.615e-06	6.039e-05		ENSG00000167608	TMC4	9.62	-2.628	6.44e-09	9.817e-08
ENSG00000237513	ENSG00000237513	72.18	2.604	3.176e-13	9.369e-12		ENSG00000136014	USP44	37.22	-2.62	1.323e-26	1.256e-24
ENSG00000064195	DLX3	34.86	2.602	4.502e-06	3.767e-05		ENSG00000157766	ACAN	8426	-2.609	3.769e-09	5.985e-08
ENSG00000170421	KRT8	135.8	2.595	2.786e-14	9.321e-13		ENSG00000274276	CBSL	55.67	-2.603	4.611e-06	3.85e-05
ENSG00000185008	ROBO2	27.06	2.591	2.033e-05	0.000146		ENSG00000223722	ENSG00000223722	4.16	-2.602	1.442e-06	1.358e-05
ENSG00000184599	TAFA3	9.581	2.548	4.972e-05	0.0003258		ENSG00000136404	TM6SF1	30.06	-2.592	1.438e-05	0.0001069
ENSG00000102935	ZNF423	62.97	2.547	1.48e-08	2.107e-07		ENSG00000151490	PTPRO	16.37	-2.589	9.692e-17	4.099e-15
ENSG00000138759	FRAS1	158.6	2.544	1.099e-08	1.606e-07		ENSG00000123700	KCNJ2	29.15	-2.575	3.697e-23	2.721e-21
ENSG00000145864	GABRB2	19.06	2.537	1.147e-05	8.714e-05		ENSG00000235077	ENSG00000235077	2.943	-2.568	0.0001276	0.0007587
ENSG00000183092	BEGAIN	15.66	2.516	0.0002865	0.001545		ENSG00000112218	GPR63	13.27	-2.564	1.597e-08	2.256e-07
ENSG00000013293	SLC7A14	29.01	2.513	7.237e-07	7.291e-06		ENSG00000162687	KCNT2	170.9	-2.564	4.762e-12	1.198e-10
ENSG00000188487	INSC	482.9	2.495	2.992e-18	1.456e-16		ENSG00000159251	ACTC1	5.311	-2.551	5.534e-06	4.533e-05
ENSG00000181031	RPH3AL	83.49	2.494	1.871e-21	1.215e-19		ENSG00000111907	TPD52L1	350.5	-2.545	3.535e-09	5.656e-08
ENSG00000179008	C14orf39	11.23	2.481	0.000308	0.001646		ENSG00000136531	SCN2A	33.73	-2.542	2.604e-20	1.53e-18
ENSG00000223756	TSSC2	25.4	2.481	3.436e-09	5.51e-08		ENSG00000169031	COL4A3	23.11	-2.54	2.223e-15	8.254e-14
ENSG00000162746	FCRLB	42.06	2.467	4.774e-09	7.441e-08		ENSG00000225383	SFTA1P	138	-2.526	2.829e-07	3.135e-06
ENSG00000160963	COL26A1	8.862	2.455	0.0003222	0.001712		ENSG00000177570	SAMD12	40.72	-2.514	1.602e-19	8.684e-18
ENSG00000143850	PLEKHA6	131	2.443	7.375e-13	2.071e-11		ENSG00000171234	UGT2B7	6.74	-2.507	4.862e-06	4.041e-05
ENSG00000155897	ADCY8	6.589	2.438	0.0003322	0.001753		ENSG00000231231	ENSG00000231231	69.74	-2.504	1.113e-18	5.572e-17
ENSG00000127399	LRRC61	21.19	2.411	1.365e-07	1.615e-06		ENSG00000178222	RNF212	89.29	-2.501	1.392e-53	6.488e-51
ENSG00000261934	PCDHGA9	73.49	2.388	9.951e-29	1.116e-26		ENSG00000105664	COMP	102400	-2.499	9.955e-11	2.088e-09
ENSG00000255399	TBX5-AS1	28.2	2.379	0.0001886	0.001069		ENSG00000134259	NGF	154.3	-2.494	1.548e-30	1.888e-28
ENSG00000116574	RHOU	210.9	2.362	1.196e-27	1.242e-25		ENSG00000231806	ENSG00000231806	6.939	-2.481	4.915e-07	5.166e-06
ENSG00000244479	ENSG00000244479	8.627	2.359	0.0001839	0.001046		ENSG00000173838	MARCHF10	23.51	-2.469	1.99e-09	3.319e-08
ENSG00000185215	TNFAIP2	326.5	2.354	1.979e-13	5.956e-12		ENSG00000254681	PKD1P5-LOC105376752	246.9	-2.466	7.997e-24	6.212e-22
ENSG00000268873	ENSG00000268873	4.794	2.345	6.474e-05	0.0004117		ENSG00000187372	PCDHB13	106	-2.462	1.374e-59	7.39e-57
ENSG00000106003	LFNG	491.9	2.34	5.111e-13	1.476e-11		ENSG00000163536	SERPINI1	286.1	-2.457	1.981e-07	2.273e-06
ENSG00000149596	JPH2	53.47	2.339	6.691e-11	1.438e-09		ENSG00000146530	VWDE	3.452	-2.447	0.0002436	0.001338
ENSG00000253570	ENSG00000253570	33.48	2.331	2.286e-07	2.589e-06		ENSG00000157404	KIT	11.4	-2.447	3.383e-06	2.918e-05
ENSG00000247095	MIR210HG	321.1	2.329	5.2e-05	0.0003388		ENSG00000198838	RYR3	2.336	-2.44	0.0002512	0.001374
ENSG00000260528	ENSG00000260528	5.357	2.322	0.0003501	0.001835		ENSG00000198729	PPP1R14C	49.26	-2.439	2.56e-07	2.867e-06
ENSG00000230658	ENSG00000230658	7.987	2.322	0.0002115	0.001182		ENSG00000127241	MASP1	324.6	-2.439	4.542e-20	2.589e-18
ENSG00000269954	ENSG00000269954	3.866	2.32	0.0003695	0.001919		ENSG00000086570	FAT2	4.028	-2.436	1.527e-05	0.0001128
ENSG00000145736	GTF2H2	120.8	2.32	6.02e-19	3.102e-17		ENSG00000231574	LINC02015	75.75	-2.434	1.187e-12	3.26e-11
ENSG00000130988	RGN	99.61	2.318	7.143e-22	4.787e-20		ENSG00000127328	RAB3IP	99.77	-2.432	1.765e-29	2.091e-27
ENSG00000162882	HAAO	44.8	2.314	6.683e-18	3.179e-16		ENSG00000158406	H4C8	52.04	-2.428	6.927e-32	9.255e-30
ENSG00000120093	HOXB3	12.96	2.304	8.522e-05	0.000527		ENSG00000104055	TGM5	7.29	-2.423	5.67e-07	5.853e-06
ENSG00000241945	PWP2	38.21	2.301	0.000381	0.001972		ENSG00000268686	LOC101928295	2.614	-2.421	4.544e-05	0.0003012
ENSG00000204228	HSD17B8	34.9	2.292	4.871e-10	8.97e-09		ENSG00000253537	PCDHGA7	421.9	-2.421	2.273e-63	1.445e-60
ENSG00000143416	SELENBP1	468.1	2.284	8.697e-17	3.708e-15		ENSG00000253853	ENSG00000253853	3.106	-2.419	6.58e-05	0.0004179
ENSG00000230795	ENSG00000230795	19.21	2.275	8.329e-08	1.033e-06		ENSG00000171877	FRMD5	168	-2.419	5.076e-14	1.636e-12
ENSG00000104321	TRPA1	11.86	2.273	1.463e-06	1.373e-05		ENSG00000111728	ST8SIA1	360.5	-2.415	7.396e-08	9.262e-07
ENSG00000123560	PLP1	44.84	2.273	1.027e-10	2.149e-09		ENSG00000111110	PPM1H	282	-2.413	2.305e-117	6.044e-114
ENSG00000181773	GPR3	23.32	2.27	1.192e-06	1.145e-05		ENSG00000123358	NR4A1	479.3	-2.401	7.142e-24	5.569e-22
ENSG00000261572	ENSG00000261572	11.16	2.256	5.023e-07	5.265e-06		ENSG00000185860	CCDC190	66.28	-2.394	2.57e-22	1.773e-20
ENSG00000114378	HYAL1	15.25	2.253	4.752e-05	0.0003137		ENSG00000141401	IMPA2	334.9	-2.385	1.703e-70	1.323e-67
ENSG00000228672	PROB1	132.5	2.253	1.132e-20	6.861e-19		ENSG00000198796	ALPK2	1080	-2.38	1.498e-17	6.876e-16
ENSG00000248794	ENSG00000248794	6.577	2.25	3.739e-05	0.0002524		ENSG00000196517	SLC6A9	913.8	-2.377	5.37e-05	0.0003486
ENSG00000078114	NEBL	85.44	2.242	1.903e-09	3.181e-08		ENSG00000082438	COBLL1	429.3	-2.374	1.219e-34	2.046e-32
ENSG00000142583	SLC2A5	24.8	2.237	2.664e-08	3.612e-07		ENSG00000168427	KLHL30	8.382	-2.37	4.476e-06	3.747e-05
ENSG00000164283	ESM1	50.06	2.232	1.589e-10	3.192e-09		ENSG00000183770	FOXL2	4.044	-2.369	0.0001722	0.0009882
ENSG00000280241	ENSG00000280241	10.35	2.226	6.208e-06	5.028e-05		ENSG00000128645	HOXD1	10.18	-2.369	3.72e-08	4.944e-07
ENSG00000227827	ENSG00000227827	705	2.215	2.784e-14	9.321e-13		ENSG00000113212	PCDHB7	98.39	-2.365	4.277e-37	8.972e-35
ENSG00000188707	ZBED6CL	22.2	2.208	2.747e-07	3.058e-06		ENSG00000166473	PKD1L2	1.618	-2.358	0.0003318	0.001752
ENSG00000249378	LINC01060	26.94	2.205	0.0003396	0.001788		ENSG00000137975	CLCA2	29.45	-2.353	8.507e-19	4.29e-17
ENSG00000130208	APOC1	7.801	2.2	0.0002044	0.00115		ENSG00000172020	GAP43	66.28	-2.35	2.573e-16	1.04e-14
ENSG00000104903	LYL1	11.52	2.2	1.019e-05	7.801e-05		ENSG00000247627	ENSG00000247627	30.24	-2.342	1.143e-16	4.765e-15
ENSG00000125851	PCSK2	21.08	2.197	0.0004113	0.002111		ENSG00000170458	CD14	101.6	-2.324	1.31e-14	4.565e-13
ENSG00000007968	E2F2	68.27	2.172	5.458e-11	1.191e-09		ENSG00000101098	RIMS4	14.8	-2.322	7.291e-06	5.802e-05
ENSG00000175305	CCNE2	198.8	2.166	1.221e-12	3.345e-11		ENSG00000152402	GUCY1A2	89.21	-2.319	5.327e-06	4.382e-05
ENSG00000140798	ABCC12	5.138	2.154	0.0004416	0.002249		ENSG00000156427	FGF18	48.5	-2.316	1.985e-07	2.276e-06
ENSG00000185149	NPY2R	68.37	2.151	1.536e-19	8.348e-18		ENSG00000116990	MYCL	18.67	-2.314	4.108e-09	6.474e-08
ENSG00000231245	ENSG00000231245	6.169	2.15	0.0005168	0.002586		ENSG00000277224	H2BC7	1.272	-2.307	0.0003559	0.001859
ENSG00000226592	ENSG00000226592	4.678	2.143	0.0005691	0.002811		ENSG00000285476	ENSG00000285476	20.09	-2.305	7.319e-09	1.109e-07
ENSG00000124920	MYRF	18.41	2.142	2.986e-05	0.0002056		ENSG00000185924	RTN4RL1	84.7	-2.286	4.344e-41	1.111e-38
ENSG00000173269	MMRN2	27.32	2.125	6.181e-06	5.009e-05		ENSG00000154930	ACSS1	477.8	-2.281	8.917e-44	2.634e-41
ENSG00000145642	SHISAL2B	5.024	2.11	0.0005786	0.002851		ENSG00000158683	PKD1L1	14.17	-2.279	3.167e-08	4.251e-07
ENSG00000093009	CDC45	254.9	2.109	1.887e-11	4.387e-10		ENSG00000185565	LSAMP	626.6	-2.276	2.873e-14	9.595e-13
ENSG00000157570	TSPAN18	2779	2.105	1.467e-27	1.509e-25		ENSG00000226067	ENSG00000226067	52.49	-2.272	2.043e-28	2.232e-26
ENSG00000132554	RGS22	7.993	2.101	4.661e-05	0.0003086		ENSG00000213626	LBH	3238	-2.27	1.54e-20	9.23e-19
ENSG00000121211	MND1	64.92	2.1	5.243e-09	8.116e-08		ENSG00000225434	LINC01504	17.48	-2.269	1.012e-13	3.149e-12
ENSG00000051341	POLQ	232.1	2.095	5.445e-11	1.19e-09		ENSG00000246273	SBF2-AS1	214.1	-2.266	5.144e-62	2.939e-59
ENSG00000094804	CDC6	580.4	2.091	4.16e-14	1.359e-12		ENSG00000170382	LRRN2	1.263	-2.262	0.0004413	0.002249
ENSG00000260807	LMF1	8.388	2.087	4.83e-05	0.0003178		ENSG00000076716	GPC4	5045	-2.255	1.641e-19	8.87e-18
ENSG00000101605	MYOM1	60.45	2.085	1.878e-10	3.728e-09		ENSG00000232759	LOC100506178	18.02	-2.251	2.751e-08	3.722e-07
ENSG00000253626	EIF5AL1	70.14	2.084	4.053e-12	1.034e-10		ENSG00000164112	TMEM155	6.896	-2.245	1.816e-06	1.667e-05
ENSG00000131153	GINS2	287.2	2.082	4.533e-14	1.474e-12		ENSG00000153930	ANKFN1	102.2	-2.244	3.236e-14	1.071e-12
ENSG00000250305	TRMT9B	30.36	2.051	3.546e-06	3.046e-05		ENSG00000277420	ENSG00000277420	2.55	-2.242	0.0003321	0.001753
ENSG00000203499	FAM83H-AS1	4.331	2.051	0.0006692	0.003236		ENSG00000115221	ITGB6	3.084	-2.24	0.0002951	0.001586
ENSG00000106327	TFR2	21.76	2.05	0.0001077	0.0006522		ENSG00000137463	MGARP	39.58	-2.238	4.966e-13	1.443e-11
ENSG00000141198	TOM1L1	274.6	2.048	7.464e-14	2.362e-12		ENSG00000177363	LRRN4CL	331.4	-2.235	8.343e-11	1.777e-09
ENSG00000112297	CRYBG1	1996	2.032	1.443e-27	1.491e-25		ENSG00000166265	CYYR1	79.2	-2.228	7.786e-09	1.172e-07
ENSG00000066248	NGEF	322.7	2.027	5.005e-11	1.099e-09		ENSG00000163491	NEK10	57.05	-2.227	3.906e-22	2.66e-20
ENSG00000187546	AGMO	35.03	2.026	0.0007171	0.003446		ENSG00000132465	JCHAIN	171.2	-2.212	4.059e-31	5.16e-29
ENSG00000236296	GUSBP5	5.808	2.024	0.0003378	0.00178		ENSG00000118971	CCND2	250.4	-2.21	1.356e-05	0.0001014
ENSG00000183929	ENSG00000183929	11.09	2.024	2.684e-06	2.37e-05		ENSG00000150556	LYPD6B	28.67	-2.204	6.042e-14	1.926e-12
ENSG00000170160	CCDC144A	24.93	2.023	4.406e-06	3.693e-05		ENSG00000109819	PPARGC1A	22.26	-2.203	1.437e-09	2.439e-08
ENSG00000279117	ENSG00000279117	55.98	2.003	2.571e-10	4.947e-09		ENSG00000001561	ENPP4	186	-2.194	1.285e-75	1.419e-72
ENSG00000175445	LPL	3.135	1.997	0.0007498	0.003584		ENSG00000236675	ENSG00000236675	3.703	-2.191	0.0003652	0.0019
ENSG00000109107	ALDOC	786	1.994	2.702e-06	2.383e-05		ENSG00000204362	LINC02783	14.12	-2.19	2.124e-08	2.922e-07
ENSG00000065328	MCM10	269.1	1.991	3.099e-08	4.165e-07		ENSG00000276533	ENSG00000276533	2.222	-2.18	0.0002404	0.001322
ENSG00000263513	FAM72C	10.88	1.988	2.223e-05	0.0001579		ENSG00000280073	ENSG00000280073	3.358	-2.17	0.000219	0.001219
ENSG00000140534	TICRR	185.9	1.987	7.745e-10	1.373e-08		ENSG00000250790	ENSG00000250790	13.15	-2.169	6.112e-08	7.799e-07
ENSG00000261253	LOC100287036	6.299	1.986	0.0003911	0.002018		ENSG00000088320	REM1	4.329	-2.168	0.0004192	0.002147
ENSG00000233251	LOC100129434	19.27	1.981	3.539e-05	0.0002403		ENSG00000196358	NTNG2	207	-2.166	1.913e-17	8.536e-16
ENSG00000171772	SYCE1	8.41	1.981	2.993e-05	0.000206		ENSG00000184845	DRD1	6.736	-2.164	2.428e-05	0.0001707
ENSG00000272851	ENSG00000272851	10.15	1.975	8.002e-05	0.0004988		ENSG00000151623	NR3C2	39.43	-2.163	2.597e-14	8.745e-13
ENSG00000159640	ACE	235.4	1.971	6.553e-33	9.68e-31		ENSG00000108639	SYNGR2	213.5	-2.158	5.087e-15	1.833e-13
ENSG00000158887	MPZ	21.7	1.97	1.926e-05	0.0001389		ENSG00000198744	ENSG00000198744	32.72	-2.148	3.361e-20	1.964e-18
ENSG00000115648	MLPH	709.4	1.965	6.557e-11	1.412e-09		ENSG00000162738	VANGL2	90.41	-2.146	1.545e-10	3.113e-09
ENSG00000280734	ENSG00000280734	55.1	1.96	1.281e-17	5.947e-16		ENSG00000239268	ENSG00000239268	42.84	-2.143	6.678e-09	1.016e-07
ENSG00000174371	EXO1	248.3	1.955	1.797e-10	3.587e-09		ENSG00000251003	ENSG00000251003	77.38	-2.142	4.675e-45	1.509e-42
ENSG00000122121	XPNPEP2	106.3	1.954	1.623e-31	2.101e-29		ENSG00000277149	TYW1B	129.7	-2.134	3.579e-74	3.575e-71
ENSG00000149506	ZP1	9.255	1.95	0.0005302	0.002645		ENSG00000230563	ENSG00000230563	1.575	-2.122	0.0005798	0.002855
ENSG00000167513	CDT1	264.8	1.948	3.168e-12	8.165e-11		ENSG00000260088	DDX59-AS1	2.668	-2.121	0.000358	0.001868
ENSG00000240065	PSMB9	256.4	1.946	5.813e-20	3.269e-18		ENSG00000160678	S100A1	16.36	-2.114	3.104e-08	4.168e-07
ENSG00000183307	TMEM121B	3.352	1.939	0.0008334	0.003943		ENSG00000144648	ACKR2	14.58	-2.102	2.639e-10	5.06e-09
ENSG00000166840	GLYATL1	7.402	1.937	0.0003042	0.00163		ENSG00000183196	CHST6	419	-2.101	1.525e-22	1.073e-20
ENSG00000080007	DDX43	9.455	1.937	0.0006271	0.003061		ENSG00000157601	MX1	283.6	-2.1	2.507e-11	5.727e-10
ENSG00000120217	CD274	127.4	1.936	3.889e-06	3.299e-05		ENSG00000285294	LINC00842	1.527	-2.099	0.0005853	0.002879
ENSG00000164379	FOXQ1	5.888	1.931	0.0008594	0.004051		ENSG00000164483	SAMD3	13.35	-2.091	4.213e-10	7.877e-09
ENSG00000127564	PKMYT1	323.7	1.931	1.206e-08	1.753e-07		ENSG00000246430	LINC00968	724.6	-2.09	3.092e-48	1.118e-45
ENSG00000164749	HNF4G	8.245	1.927	2.915e-05	0.0002012		ENSG00000112183	RBM24	83.69	-2.088	1.945e-21	1.252e-19
ENSG00000100985	MMP9	3.378	1.923	0.0007902	0.003759		ENSG00000272468	ENSG00000272468	5.366	-2.088	4.909e-06	4.078e-05
ENSG00000189057	FAM111B	328.3	1.915	1.235e-07	1.473e-06		ENSG00000229160	ENSG00000229160	18.41	-2.087	6.829e-07	6.906e-06
ENSG00000197299	BLM	166.4	1.913	3.403e-09	5.461e-08		ENSG00000151790	TDO2	11.05	-2.082	3.219e-07	3.534e-06
ENSG00000204397	CARD16	9.308	1.897	8.089e-05	0.0005035		ENSG00000090339	ICAM1	1413	-2.079	1.014e-19	5.641e-18
ENSG00000138347	MYPN	588.9	1.893	7.325e-10	1.304e-08		ENSG00000247498	GPRC5D-AS1	85.52	-2.079	1.022e-05	7.817e-05
ENSG00000148671	ADIRF	416.3	1.893	6.013e-13	1.718e-11		ENSG00000165084	C8orf34	9.489	-2.077	4.708e-08	6.142e-07
ENSG00000119630	PGF	31.15	1.892	0.0001369	0.0008068		ENSG00000087494	PTHLH	25.6	-2.076	8.518e-08	1.055e-06
ENSG00000160808	MYL3	50.22	1.888	7.37e-12	1.817e-10		ENSG00000187796	CARD9	20.28	-2.071	2.469e-09	4.031e-08
ENSG00000100479	POLE2	122.4	1.885	1.422e-09	2.417e-08		ENSG00000277531	ENSG00000277531	8.112	-2.07	9.772e-07	9.592e-06
ENSG00000132518	GUCY2D	2.492	1.883	0.0009431	0.004386		ENSG00000233117	ENSG00000233117	245.7	-2.069	2.601e-23	1.951e-21
ENSG00000197766	CFD	62.39	1.881	1.006e-05	7.698e-05		ENSG00000103522	IL21R	50.13	-2.067	4.911e-07	5.164e-06
ENSG00000240747	KRBOX1	8.998	1.878	0.0002338	0.00129		ENSG00000079841	RIMS1	374.9	-2.063	7.3e-37	1.516e-34
ENSG00000175264	CHST1	162.2	1.875	3.917e-17	1.708e-15		ENSG00000188573	FBLL1	26.35	-2.062	0.0002446	0.001342
ENSG00000234449	ENSG00000234449	26.01	1.871	2.596e-08	3.522e-07		ENSG00000115252	PDE1A	95.7	-2.058	3.739e-07	4.03e-06
ENSG00000180660	MAB21L1	84.11	1.865	1.755e-15	6.61e-14		ENSG00000215302	ENSG00000215302	24.14	-2.057	2.379e-10	4.607e-09
ENSG00000085999	RAD54L	165	1.864	1.501e-12	4.041e-11		ENSG00000162817	C1orf115	99.1	-2.056	3.625e-06	3.102e-05
ENSG00000017427	IGF1	209.6	1.856	1.419e-06	1.339e-05		ENSG00000270055	ENSG00000270055	75.06	-2.056	4.447e-36	8.481e-34
ENSG00000132688	NES	2947	1.856	2.811e-18	1.371e-16		ENSG00000268575	ENSG00000268575	28.83	-2.055	4.124e-20	2.376e-18
ENSG00000237945	LINC00649	37.97	1.853	1.561e-07	1.828e-06		ENSG00000163815	CLEC3B	1729	-2.05	2.557e-62	1.533e-59
ENSG00000076641	PAG1	195.8	1.848	3.091e-27	3.073e-25		ENSG00000253520	ENSG00000253520	24.91	-2.045	4.918e-18	2.35e-16
ENSG00000261786	ENSG00000261786	220.6	1.847	1.451e-08	2.072e-07		ENSG00000164128	NPY1R	3.584	-2.042	7.621e-05	0.0004776
ENSG00000164035	EMCN	12.6	1.847	3.619e-05	0.000245		ENSG00000164122	ASB5	22.57	-2.039	1.595e-07	1.864e-06
ENSG00000278962	ENSG00000278962	51.79	1.832	1.359e-10	2.768e-09		ENSG00000169218	RSPO1	84.15	-2.039	9.889e-15	3.463e-13
ENSG00000253746	ENSG00000253746	43.45	1.829	5.326e-12	1.332e-10		ENSG00000138772	ANXA3	25.1	-2.038	7e-06	5.589e-05
ENSG00000143476	DTL	392.2	1.827	1.959e-10	3.877e-09		ENSG00000072952	MRVI1	1363	-2.036	3.643e-07	3.943e-06
ENSG00000187764	SEMA4D	23.3	1.824	4.374e-08	5.738e-07		ENSG00000136367	ZFHX2	101.1	-2.022	5.86e-21	3.658e-19
ENSG00000186564	FOXD2	7.54	1.823	0.000195	0.001102		ENSG00000219201	ENSG00000219201	10.5	-2.019	1.001e-08	1.479e-07
ENSG00000135838	NPL	34.04	1.813	1.348e-09	2.307e-08		ENSG00000167178	ISLR2	4.734	-2.018	0.0003293	0.001742
ENSG00000148344	PTGES	725.9	1.811	2.116e-22	1.475e-20		ENSG00000175746	C15orf54	40.9	-2.018	4.065e-10	7.627e-09
ENSG00000087495	PHACTR3	3.669	1.809	0.001077	0.004932		ENSG00000245532	NEAT1	7259	-2.005	2.302e-19	1.235e-17
ENSG00000095637	SORBS1	28.67	1.807	9.723e-06	7.49e-05		ENSG00000129009	ISLR	1326	-2.003	1.377e-12	3.737e-11
ENSG00000092853	CLSPN	385.3	1.806	3.442e-07	3.752e-06		ENSG00000171873	ADRA1D	110.2	-2.001	3.706e-09	5.903e-08
ENSG00000129173	E2F8	122.6	1.802	4.528e-11	1.003e-09		ENSG00000175084	DES	392.8	-1.995	6.408e-07	6.516e-06
ENSG00000205578	ENSG00000205578	25.87	1.801	6.438e-08	8.165e-07		ENSG00000180573	H2AC6	793.1	-1.994	1.642e-56	8.2e-54
ENSG00000111913	RIPOR2	132.1	1.801	7.894e-08	9.826e-07		ENSG00000101333	PLCB4	1186	-1.983	3.759e-34	6.112e-32
ENSG00000158089	GALNT14	75.12	1.8	1.854e-05	0.0001343		ENSG00000158445	KCNB1	345.5	-1.977	8.649e-06	6.747e-05
ENSG00000085840	ORC1	149.7	1.792	9.003e-07	8.9e-06		ENSG00000187837	H1-2	233.9	-1.971	6.419e-14	2.043e-12
ENSG00000182742	HOXB4	7.868	1.79	0.0005351	0.002663		ENSG00000219693	ENSG00000219693	9.616	-1.962	3.705e-07	3.997e-06
ENSG00000205809	KLRC2	44.87	1.785	2.524e-06	2.236e-05		ENSG00000259867	ENSG00000259867	5.068	-1.958	2.151e-05	0.0001535
ENSG00000106538	RARRES2	378	1.784	0.0003066	0.001641		ENSG00000073849	ST6GAL1	319.3	-1.957	3.342e-07	3.655e-06
ENSG00000165323	FAT3	173.7	1.778	3.787e-05	0.0002555		ENSG00000112186	CAP2	921.4	-1.956	1.537e-42	4.241e-40
ENSG00000170356	OR2A20P	11.23	1.776	0.0001102	0.000666		ENSG00000172738	TMEM217	30.92	-1.954	9.075e-14	2.845e-12
ENSG00000205364	MT1M	94.24	1.773	5.345e-07	5.545e-06		ENSG00000155511	GRIA1	715.8	-1.953	3.26e-07	3.571e-06
ENSG00000137310	TCF19	1389	1.771	7.63e-13	2.137e-11		ENSG00000229628	ENSG00000229628	38.18	-1.949	4.097e-12	1.043e-10
ENSG00000140557	ST8SIA2	11.53	1.77	0.001035	0.004764		ENSG00000215788	TNFRSF25	90.77	-1.948	6.074e-10	1.101e-08
ENSG00000186871	ERCC6L	173.6	1.77	7.73e-09	1.165e-07		ENSG00000136231	IGF2BP3	413.4	-1.935	1.653e-28	1.815e-26
ENSG00000171848	RRM2	1167	1.761	2.287e-08	3.132e-07		ENSG00000091490	SEL1L3	1214	-1.933	2.553e-18	1.254e-16
ENSG00000122952	ZWINT	611.6	1.76	5.154e-11	1.129e-09		ENSG00000153132	CLGN	238.2	-1.925	0.0002517	0.001376
ENSG00000136944	LMX1B	11.15	1.758	0.001184	0.005363		ENSG00000203814	H2BC18	5.912	-1.921	2.388e-05	0.0001683
ENSG00000141404	GNAL	38.46	1.757	4.718e-06	3.93e-05		ENSG00000226526	ENSG00000226526	14.57	-1.918	1.418e-07	1.675e-06
ENSG00000105011	ASF1B	370.5	1.754	9.879e-11	2.074e-09		ENSG00000143028	SYPL2	51.41	-1.917	3.74e-12	9.579e-11
ENSG00000120437	ACAT2	772.5	1.749	2.326e-23	1.768e-21		ENSG00000110203	FOLR3	7.67	-1.911	0.0001869	0.001061
ENSG00000034053	APBA2	102.6	1.746	7.855e-12	1.925e-10		ENSG00000227292	ENSG00000227292	18.71	-1.91	5.317e-06	4.376e-05
ENSG00000134569	LRP4	370.2	1.745	2.163e-11	4.987e-10		ENSG00000100302	RASD2	8.356	-1.909	0.0001855	0.001054
ENSG00000134138	MEIS2	508.7	1.744	8.964e-15	3.15e-13		ENSG00000165617	DACT1	1140	-1.908	4.064e-12	1.036e-10
ENSG00000152953	STK32B	175.8	1.741	1.693e-15	6.398e-14		ENSG00000140285	FGF7	7356	-1.905	5.46e-55	2.603e-52
ENSG00000163083	INHBB	2454	1.74	8.431e-13	2.349e-11		ENSG00000233030	ENSG00000233030	1.649	-1.905	0.0008261	0.003912
ENSG00000101412	E2F1	404	1.737	2.228e-10	4.343e-09		ENSG00000249684	ENSG00000249684	6.431	-1.9	1.97e-05	0.0001419
ENSG00000176208	ATAD5	119.9	1.735	7.566e-10	1.345e-08		ENSG00000221866	PLXNA4	1034	-1.899	7.28e-13	2.048e-11
ENSG00000169246	NPIPB3	33.09	1.728	1.718e-07	1.987e-06		ENSG00000234719	NPIPB2	45.97	-1.899	6.569e-17	2.824e-15
ENSG00000179750	APOBEC3B	206.2	1.727	3.417e-07	3.728e-06		ENSG00000127954	STEAP4	2446	-1.888	2.564e-07	2.87e-06
ENSG00000147408	CSGALNACT1	73.35	1.725	2.545e-06	2.252e-05		ENSG00000248610	ENSG00000248610	15.29	-1.883	1.254e-07	1.492e-06
ENSG00000019582	CD74	48.7	1.724	6.357e-06	5.123e-05		ENSG00000112619	PRPH2	161.7	-1.88	5.184e-62	2.939e-59
ENSG00000144339	TMEFF2	38.01	1.724	5.352e-09	8.266e-08		ENSG00000081052	COL4A4	289	-1.876	5.702e-06	4.658e-05
ENSG00000226887	ERVMER34-1	5.691	1.722	0.00128	0.005746		ENSG00000119508	NR4A3	23.79	-1.874	1.004e-11	2.424e-10
ENSG00000175928	LRRN1	91.79	1.72	1.149e-06	1.108e-05		ENSG00000205861	PCOTH	115.6	-1.872	2.313e-50	9.154e-48
ENSG00000137309	HMGA1	17590	1.719	4.055e-29	4.699e-27		ENSG00000125966	MMP24	255.3	-1.869	6.011e-12	1.497e-10
ENSG00000169026	SLC49A3	181.4	1.717	2.404e-19	1.283e-17		ENSG00000163347	CLDN1	398.9	-1.86	1.811e-05	0.0001315
ENSG00000077152	UBE2T	289.8	1.716	2.505e-12	6.518e-11		ENSG00000129422	MTUS1	151.4	-1.856	3.275e-12	8.419e-11
ENSG00000126215	XRCC3	183.6	1.716	3.164e-06	2.751e-05		ENSG00000279484	ENSG00000279484	3.279	-1.856	0.0007573	0.003616
ENSG00000164045	CDC25A	154.3	1.711	6.884e-07	6.952e-06		ENSG00000115380	EFEMP1	7261	-1.854	5.147e-05	0.0003359
ENSG00000187741	FANCA	414.8	1.71	2.579e-10	4.954e-09		ENSG00000172673	THEMIS	7.353	-1.853	0.0001816	0.001035
ENSG00000166922	SCG5	172	1.709	3.543e-16	1.424e-14		ENSG00000272636	DOC2B	19.32	-1.853	4.283e-05	0.0002857
ENSG00000213654	GPSM3	44.41	1.708	3.622e-10	6.82e-09		ENSG00000106537	TSPAN13	221.7	-1.846	8.115e-06	6.39e-05
ENSG00000138669	PRKG2	6.271	1.708	0.001256	0.005651		ENSG00000185532	PRKG1	851.9	-1.844	1.37e-09	2.334e-08
ENSG00000120149	MSX2	58.92	1.707	1.261e-12	3.448e-11		ENSG00000122861	PLAU	8029	-1.844	8.885e-23	6.404e-21
ENSG00000239713	APOBEC3G	138.9	1.707	3.257e-27	3.223e-25		ENSG00000135525	MAP7	24.81	-1.842	2.565e-10	4.942e-09
ENSG00000100095	SEZ6L	7.111	1.705	0.001376	0.006111		ENSG00000273730	ENSG00000273730	1.051	-1.841	0.001039	0.004781
ENSG00000166106	ADAMTS15	151.1	1.704	0.0006338	0.00309		ENSG00000115290	GRB14	15.26	-1.838	9.984e-08	1.215e-06
ENSG00000171320	ESCO2	181.7	1.694	3.063e-10	5.83e-09		ENSG00000204580	DDR1	1155	-1.834	4.956e-35	8.736e-33
ENSG00000172927	MYEOV	68.77	1.693	1.364e-05	0.0001019		ENSG00000163710	PCOLCE2	271.9	-1.827	4.069e-10	7.628e-09
ENSG00000214110	ENSG00000214110	581.4	1.693	2.226e-26	2.075e-24		ENSG00000182621	PLCB1	341.5	-1.819	4.89e-20	2.78e-18
ENSG00000153404	PLEKHG4B	116.6	1.689	6.764e-06	5.424e-05		ENSG00000206120	ENSG00000206120	1.348	-1.819	0.001051	0.004828
ENSG00000238266	LINC00707	15.28	1.688	0.0005061	0.002537		ENSG00000166923	GREM1	45930	-1.81	1.328e-10	2.712e-09
ENSG00000269235	ZNF350-AS1	6.954	1.685	0.0002462	0.00135		ENSG00000268894	PLCE1-AS1	37.39	-1.804	4.32e-10	8.062e-09
ENSG00000108551	RASD1	245.6	1.683	2.843e-12	7.381e-11		ENSG00000183378	OVCH2	20.59	-1.801	1.125e-07	1.354e-06
ENSG00000196460	RFX8	344.5	1.682	5.002e-23	3.656e-21		ENSG00000267397	ENSG00000267397	90.64	-1.8	3.608e-23	2.665e-21
ENSG00000234380	LINC01426	113.9	1.677	1.623e-10	3.257e-09		ENSG00000241644	INMT	93.67	-1.796	1.608e-08	2.27e-07
ENSG00000082397	EPB41L3	1044	1.674	2.138e-16	8.726e-15		ENSG00000185742	C11orf87	250.6	-1.79	1.765e-07	2.038e-06
ENSG00000162062	TEDC2	90.87	1.667	1.485e-07	1.746e-06		ENSG00000131738	KRT33B	8.654	-1.786	0.0003692	0.001918
ENSG00000267272	LINC01140	21.64	1.666	7.696e-05	0.0004815		ENSG00000177839	PCDHB9	27.28	-1.785	2.948e-13	8.721e-12
ENSG00000226026	LOC101928118	6.477	1.657	0.0003065	0.001641		ENSG00000214402	LCNL1	9.709	-1.782	0.0001689	0.0009719
ENSG00000159259	CHAF1B	313.9	1.657	3.908e-11	8.703e-10		ENSG00000220785	ENSG00000220785	259.1	-1.781	4.274e-16	1.707e-14
ENSG00000136305	CIDEB	34.23	1.643	1.546e-08	2.193e-07		ENSG00000272221	ENSG00000272221	23.54	-1.778	2.365e-06	2.116e-05
ENSG00000158486	DNAH3	6.395	1.642	0.001537	0.006714		ENSG00000203886	ENSG00000203886	4.321	-1.777	0.0001383	0.0008141
ENSG00000246174	KCTD21-AS1	30.73	1.641	2.818e-09	4.565e-08		ENSG00000198300	PEG3	50.49	-1.775	2.573e-10	4.947e-09
ENSG00000120162	MOB3B	25.99	1.64	6.668e-06	5.353e-05		ENSG00000121904	CSMD2	194.2	-1.774	0.0001398	0.0008225
ENSG00000144152	FBLN7	241.9	1.638	1.175e-19	6.505e-18		ENSG00000164920	OSR2	56.96	-1.773	1.602e-07	1.871e-06
ENSG00000128408	RIBC2	33.68	1.637	3.067e-05	0.0002106		ENSG00000107105	ELAVL2	5.202	-1.769	0.0009926	0.004591
ENSG00000171241	SHCBP1	874.1	1.633	3.742e-08	4.968e-07		ENSG00000187134	AKR1C1	787.6	-1.765	3.37e-74	3.534e-71
ENSG00000272941	ENSG00000272941	20.41	1.629	0.0002718	0.001472		ENSG00000109625	CPZ	12.5	-1.762	0.0003211	0.001708
ENSG00000249279	LINC02057	6.201	1.624	0.001132	0.005145		ENSG00000160145	KALRN	215.9	-1.758	1.925e-58	1.009e-55
ENSG00000157782	CABP1	23.58	1.623	0.001377	0.006114		ENSG00000100385	IL2RB	7.043	-1.755	7.102e-05	0.0004491
ENSG00000066827	ZFAT	2342	1.621	0.001586	0.006889		ENSG00000111087	GLI1	34.57	-1.754	4.314e-06	3.622e-05
ENSG00000237975	FLG-AS1	55.69	1.615	2.759e-08	3.732e-07		ENSG00000113389	NPR3	6187	-1.749	1.949e-29	2.296e-27
ENSG00000101194	SLC17A9	835.5	1.612	9.87e-11	2.074e-09		ENSG00000182508	LHFPL1	2.294	-1.747	0.0008262	0.003912
ENSG00000284740	ENSG00000284740	8.437	1.608	0.0003257	0.001727		ENSG00000123496	IL13RA2	6.603	-1.744	0.0001115	0.0006724
ENSG00000123219	CENPK	256.5	1.605	4.319e-13	1.265e-11		ENSG00000283175	LOC101929130	31.92	-1.744	1.726e-11	4.051e-10
ENSG00000204642	HLA-F	83.13	1.603	1.115e-12	3.076e-11		ENSG00000172137	CALB2	21.41	-1.74	8.836e-06	6.874e-05
ENSG00000244607	CCDC13	23.62	1.602	3.303e-08	4.424e-07		ENSG00000144868	TMEM108	212.2	-1.728	2.082e-15	7.758e-14
ENSG00000188672	RHCE	27.66	1.602	4.533e-08	5.929e-07		ENSG00000180596	H2BC4	38.34	-1.726	6.05e-10	1.098e-08
ENSG00000265218	ENSG00000265218	4.676	1.6	0.0009581	0.004447		ENSG00000243978	RTL9	18.91	-1.723	5.137e-07	5.368e-06
ENSG00000120708	TGFBI	50010	1.599	1.839e-06	1.685e-05		ENSG00000224259	LINC01133	371.2	-1.722	9.059e-06	7.017e-05
ENSG00000261308	FIGNL2	17.15	1.598	0.0001484	0.0008666		ENSG00000120337	TNFSF18	6.92	-1.722	0.00027	0.001464
ENSG00000197147	LRRC8B	416.1	1.595	4.204e-29	4.845e-27		ENSG00000213244	ENSG00000213244	5.544	-1.719	6.124e-05	0.0003921
ENSG00000131094	C1QL1	33.14	1.589	1.267e-06	1.209e-05		ENSG00000163827	LRRC2	94.04	-1.715	1.34e-14	4.662e-13
ENSG00000119969	HELLS	295.2	1.582	5.589e-10	1.023e-08		ENSG00000100299	ARSA	1106	-1.713	1.785e-22	1.252e-20
ENSG00000154856	APCDD1	302.9	1.582	1.988e-06	1.808e-05		ENSG00000182240	BACE2	8165	-1.709	6.768e-24	5.297e-22
ENSG00000146410	MTFR2	64.58	1.581	5.138e-06	4.24e-05		ENSG00000143126	CELSR2	231.2	-1.709	1.711e-14	5.836e-13
ENSG00000162373	BEND5	70.15	1.578	0.0002011	0.001133		ENSG00000115041	KCNIP3	497.8	-1.702	1.644e-33	2.536e-31
ENSG00000160957	RECQL4	409.2	1.573	2.309e-09	3.796e-08		ENSG00000169122	FAM110B	268.4	-1.7	4.952e-13	1.441e-11
ENSG00000183114	FAM43B	43.14	1.572	8.047e-08	1e-06		ENSG00000171680	PLEKHG5	522.1	-1.699	2.235e-10	4.353e-09
ENSG00000180730	SHISA2	10.06	1.571	0.001858	0.007888		ENSG00000163599	CTLA4	12.22	-1.696	6.852e-07	6.924e-06
ENSG00000184661	CDCA2	372.7	1.571	7.049e-08	8.864e-07		ENSG00000204929	LOC101927533	9.4	-1.694	7.401e-05	0.0004657
ENSG00000236209	ENSG00000236209	2.853	1.571	0.001862	0.007902		ENSG00000165694	FRMD7	29.28	-1.693	4.579e-08	5.984e-07
ENSG00000125319	HROB	96.86	1.569	4.209e-09	6.609e-08		ENSG00000269473	ENSG00000269473	6.368	-1.693	7.44e-05	0.0004677
ENSG00000235454	ENSG00000235454	4.085	1.569	0.001871	0.007935		ENSG00000158373	H2BC5	80.24	-1.69	6.265e-25	5.215e-23
ENSG00000267364	ENSG00000267364	3.874	1.567	0.001488	0.00653		ENSG00000183615	FAM167B	32.12	-1.687	4.323e-13	1.265e-11
ENSG00000122378	PRXL2A	21.64	1.561	0.0013	0.005822		ENSG00000143382	ADAMTSL4	1978	-1.686	8.479e-29	9.563e-27
ENSG00000139832	RAB20	114.4	1.556	2.258e-06	2.03e-05		ENSG00000279148	ENSG00000279148	21.11	-1.686	2.129e-09	3.524e-08
ENSG00000167525	PROCA1	24.95	1.556	8.886e-08	1.095e-06		ENSG00000140511	HAPLN3	686.6	-1.685	4.802e-11	1.058e-09
ENSG00000067057	PFKP	3455	1.552	2.387e-25	2.052e-23		ENSG00000230753	ZNF341-AS1	3.075	-1.685	0.0009446	0.00439
ENSG00000144681	STAC	180.6	1.552	2.217e-05	0.0001576		ENSG00000169220	RGS14	64.94	-1.68	1.122e-10	2.327e-09
ENSG00000128284	APOL3	234.8	1.549	2.435e-05	0.0001711		ENSG00000260949	ENSG00000260949	6.505	-1.68	0.000726	0.003485
ENSG00000135333	EPHA7	5.445	1.549	0.001761	0.007531		ENSG00000121361	KCNJ8	57.18	-1.679	3.225e-10	6.132e-09
ENSG00000178150	ZNF114	4.37	1.545	0.001971	0.008282		ENSG00000204291	COL15A1	2772	-1.679	0.0007032	0.003387
ENSG00000090376	IRAK3	171.5	1.545	3.159e-14	1.049e-12		ENSG00000149970	CNKSR2	35.42	-1.679	1.636e-13	4.987e-12
ENSG00000162599	NFIA	226.6	1.545	1.032e-25	9.254e-24		ENSG00000007341	ST7L	583.2	-1.677	1.364e-126	4.086e-123
ENSG00000160886	LY6K	167.2	1.541	0.0004399	0.002243		ENSG00000198732	SMOC1	914.8	-1.675	1.413e-12	3.824e-11
ENSG00000187624	C17orf97	153.1	1.539	1.196e-11	2.858e-10		ENSG00000182985	CADM1	2474	-1.673	8.763e-12	2.135e-10
ENSG00000156711	MAPK13	339.2	1.539	1.631e-43	4.752e-41		ENSG00000248458	ENSG00000248458	3.756	-1.672	0.0006001	0.002943
ENSG00000176485	PLAAT3	440.3	1.538	2.847e-15	1.048e-13		ENSG00000006453	BAIAP2L1	581	-1.67	6.913e-10	1.24e-08
ENSG00000122824	NUDT10	35.27	1.538	5.5e-08	7.073e-07		ENSG00000254614	LOC728975	23.44	-1.67	2.279e-10	4.43e-09
ENSG00000151025	GPR158	13.6	1.537	0.0003021	0.001619		ENSG00000102996	MMP15	117.3	-1.669	2.588e-23	1.951e-21
ENSG00000253522	MIR3142HG	2.904	1.537	0.002008	0.008411		ENSG00000144218	AFF3	720.6	-1.667	3.749e-06	3.198e-05
ENSG00000183066	WBP2NL	10.35	1.533	0.0001789	0.001021		ENSG00000236028	ENSG00000236028	4.772	-1.666	0.0001825	0.001039
ENSG00000080031	PTPRH	12.51	1.533	0.001975	0.008297		ENSG00000154639	CXADR	2.806	-1.665	0.001432	0.006328
ENSG00000232527	LINC02802	30.66	1.533	1.35e-06	1.279e-05		ENSG00000186493	C5orf38	5.815	-1.665	0.0004649	0.002355
ENSG00000116852	KIF21B	11.43	1.533	0.001137	0.005169		ENSG00000232949	ENSG00000232949	3.438	-1.664	0.0008673	0.004082
ENSG00000255121	ENSG00000255121	23.31	1.532	5.877e-06	4.782e-05		ENSG00000069535	MAOB	42.81	-1.663	9.106e-05	0.0005595
ENSG00000120156	TEK	203	1.532	7.061e-13	1.999e-11		ENSG00000242960	ENSG00000242960	9.285	-1.663	0.0001512	0.00088
ENSG00000100297	MCM5	1485	1.531	1.009e-08	1.487e-07		ENSG00000118523	CCN2	38680	-1.663	2.956e-44	8.858e-42
ENSG00000137486	ARRB1	120.2	1.53	1.341e-07	1.588e-06		ENSG00000261115	TMEM178B	103.9	-1.661	1.621e-06	1.504e-05
ENSG00000151725	CENPU	362.9	1.529	5.814e-10	1.061e-08		ENSG00000162772	ATF3	254.4	-1.661	9.024e-12	2.196e-10
ENSG00000153044	CENPH	246.5	1.527	7.437e-09	1.126e-07		ENSG00000156453	PCDH1	53.63	-1.66	0.0002795	0.00151
ENSG00000179242	CDH4	320.8	1.527	3.524e-06	3.029e-05		ENSG00000011201	ANOS1	23.54	-1.659	0.0001128	0.0006792
ENSG00000165480	SKA3	301.3	1.526	3.117e-07	3.428e-06		ENSG00000134198	TSPAN2	61.17	-1.658	3.219e-12	8.285e-11
ENSG00000196584	XRCC2	96.09	1.522	1.69e-07	1.96e-06		ENSG00000056291	NPFFR2	2.194	-1.658	0.001344	0.005991
ENSG00000188933	USP32P1	13.12	1.519	0.0004058	0.002085		ENSG00000112139	MDGA1	584.7	-1.658	6.508e-90	9.75e-87
ENSG00000013297	CLDN11	97.32	1.519	2.745e-07	3.058e-06		ENSG00000148541	FAM13C	41.22	-1.656	4.096e-11	9.102e-10
ENSG00000256546	LOC100506691	13.91	1.517	1.676e-05	0.0001224		ENSG00000095587	TLL2	41.81	-1.648	5.891e-10	1.073e-08
ENSG00000176387	HSD11B2	4.85	1.517	0.001648	0.007125		ENSG00000039068	CDH1	5.774	-1.648	0.0003985	0.002051
ENSG00000175040	CHST2	1339	1.514	5.852e-06	4.767e-05		ENSG00000168386	FILIP1L	1520	-1.646	1.524e-17	6.978e-16
ENSG00000178999	AURKB	341.9	1.511	1.227e-06	1.174e-05		ENSG00000131771	PPP1R1B	3.984	-1.641	0.0007709	0.003676
ENSG00000164161	HHIP	248.7	1.511	4.104e-07	4.396e-06		ENSG00000010438	PRSS3	11.81	-1.641	7.745e-06	6.137e-05
ENSG00000185915	KLHL34	2.917	1.506	0.002109	0.008777		ENSG00000228495	LINC01013	17.6	-1.638	2.97e-06	2.598e-05
ENSG00000177990	DPY19L2	18	1.505	7.552e-05	0.000474		ENSG00000181374	CCL13	26.23	-1.63	0.001624	0.007038
ENSG00000121858	TNFSF10	32.03	1.505	0.000885	0.00415		ENSG00000164484	TMEM200A	1626	-1.63	9.714e-73	8.49e-70
ENSG00000149548	CCDC15	108.1	1.501	2.229e-07	2.532e-06		ENSG00000099864	PALM	778.3	-1.63	6.384e-05	0.0004066
ENSG00000175426	PCSK1	118.1	1.497	3.582e-05	0.000243		ENSG00000216901	ENSG00000216901	1.254	-1.627	0.001638	0.007083
ENSG00000260604	ENSG00000260604	45.7	1.495	0.0004801	0.002423		ENSG00000179715	PCED1B	29.46	-1.623	0.0002612	0.001421
ENSG00000176170	SPHK1	714.4	1.492	1.161e-07	1.392e-06		ENSG00000214353	VAC14-AS1	36.77	-1.623	1.46e-16	5.982e-15
ENSG00000162630	B3GALT2	309.2	1.491	2.741e-06	2.416e-05		ENSG00000143153	ATP1B1	1341	-1.615	7.304e-15	2.575e-13
ENSG00000125089	SH3TC1	49.67	1.49	0.00058	0.002855		ENSG00000130176	CNN1	1388	-1.614	1.23e-26	1.172e-24
ENSG00000111247	RAD51AP1	210.8	1.489	3.483e-09	5.577e-08		ENSG00000003147	ICA1	101	-1.614	6.804e-19	3.481e-17
ENSG00000177508	IRX3	1722	1.488	2.063e-28	2.242e-26		ENSG00000173535	TNFRSF10C	17.75	-1.606	8.719e-10	1.538e-08
ENSG00000236081	ELFN1-AS1	7.56	1.487	0.0005757	0.00284		ENSG00000182752	PAPPA	750.1	-1.604	1.859e-17	8.334e-16
ENSG00000161544	CYGB	361.6	1.486	1.479e-06	1.387e-05		ENSG00000188153	COL4A5	6.785	-1.603	0.0009658	0.004478
ENSG00000081985	IL12RB2	4.97	1.486	0.002254	0.009278		ENSG00000117069	ST6GALNAC5	111.8	-1.603	8.932e-06	6.942e-05
ENSG00000026297	RNASET2	159.8	1.485	3.639e-09	5.805e-08		ENSG00000250644	ENSG00000250644	41.04	-1.603	3.593e-09	5.735e-08
ENSG00000273711	ENSG00000273711	1.753	1.485	0.002259	0.009292		ENSG00000276223	ENSG00000276223	10.71	-1.603	0.0001434	0.0008412
ENSG00000133107	TRPC4	49.72	1.484	0.0002004	0.00113		ENSG00000136244	IL6	40.57	-1.601	0.0001218	0.0007273
ENSG00000178075	GRAMD1C	77.58	1.482	8.412e-14	2.653e-12		ENSG00000143367	TUFT1	667.3	-1.6	3.546e-13	1.043e-11
ENSG00000230561	CCDC192	4.273	1.481	0.002223	0.009167		ENSG00000164418	GRIK2	249.3	-1.597	9.036e-35	1.566e-32
ENSG00000142731	PLK4	330.7	1.48	1.954e-07	2.246e-06		ENSG00000229951	FLJ31356	13.97	-1.594	3.586e-06	3.071e-05
ENSG00000176890	TYMS	1491	1.48	4.185e-08	5.507e-07		ENSG00000102468	HTR2A	65.14	-1.592	3.716e-16	1.488e-14
ENSG00000282021	ENSG00000282021	3.008	1.479	0.0023	0.009441		ENSG00000170571	EMB	707.9	-1.592	4.973e-13	1.443e-11
ENSG00000129810	SGO1	121	1.477	1.152e-05	8.746e-05		ENSG00000074527	NTN4	1600	-1.591	2.226e-40	5.367e-38
ENSG00000275216	ENSG00000275216	3.83	1.476	0.001651	0.007134		ENSG00000279675	ENSG00000279675	2.066	-1.59	0.001327	0.005931
ENSG00000102384	CENPI	272.8	1.476	9.875e-08	1.203e-06		ENSG00000173868	PHOSPHO1	9.132	-1.59	4.831e-05	0.0003178
ENSG00000260549	MT1L	329.4	1.475	1.38e-09	2.35e-08		ENSG00000010932	FMO1	165.9	-1.589	0.0003472	0.001823
ENSG00000146670	CDCA5	533.7	1.47	9.747e-08	1.189e-06		ENSG00000147166	ITGB1BP2	16.75	-1.587	4.549e-05	0.0003015
ENSG00000124479	NDP	13.63	1.469	0.0002102	0.001177		ENSG00000164761	TNFRSF11B	1003	-1.587	0.0004352	0.002222
ENSG00000106034	CPED1	1615	1.466	5.069e-46	1.688e-43		ENSG00000186847	KRT14	143.8	-1.586	0.0009061	0.004236
ENSG00000110900	TSPAN11	1218	1.465	1.628e-07	1.899e-06		ENSG00000151388	ADAMTS12	3931	-1.586	1.406e-25	1.229e-23
ENSG00000169679	BUB1	768.6	1.463	3.69e-07	3.984e-06		ENSG00000105855	ITGB8	543.9	-1.586	4.086e-11	9.089e-10
ENSG00000170374	SP7	64.63	1.462	0.001685	0.007264		ENSG00000141232	TOB1	1102	-1.584	7.938e-32	1.054e-29
ENSG00000244968	LIFR-AS1	32.23	1.461	4.116e-09	6.482e-08		ENSG00000100767	PAPLN	331.7	-1.582	1.253e-35	2.285e-33
ENSG00000237649	KIFC1	912.6	1.461	5.298e-07	5.51e-06		ENSG00000135914	HTR2B	72.49	-1.581	0.0001358	0.0008015
ENSG00000099937	SERPIND1	3.709	1.46	0.002271	0.009334		ENSG00000124749	COL21A1	1412	-1.58	8.268e-06	6.481e-05
ENSG00000109339	MAPK10	69.79	1.459	1.528e-06	1.427e-05		ENSG00000283982	LOC101929563	43.07	-1.58	0.001713	0.007365
ENSG00000198056	PRIM1	166.3	1.457	1.253e-08	1.82e-07		ENSG00000275993	SIK1B	27.25	-1.574	5.848e-08	7.498e-07
ENSG00000099822	HCN2	131.9	1.457	1.568e-08	2.22e-07		ENSG00000234614	ENSG00000234614	18.07	-1.569	6.592e-07	6.696e-06
ENSG00000196972	SMIM10L2B	25.38	1.456	1.204e-05	9.105e-05		ENSG00000110876	SELPLG	190.3	-1.569	8.829e-25	7.32e-23
ENSG00000138160	KIF11	1093	1.456	1.479e-07	1.741e-06		ENSG00000086991	NOX4	208.6	-1.568	1.363e-06	1.29e-05
ENSG00000118849	RARRES1	36.06	1.454	3.767e-06	3.212e-05		ENSG00000112096	SOD2	10630	-1.568	1.032e-16	4.346e-15
ENSG00000168918	INPP5D	11.27	1.452	0.0004778	0.002412		ENSG00000261625	ENSG00000261625	63.02	-1.565	1.977e-17	8.785e-16
ENSG00000128298	BAIAP2L2	31.3	1.452	5.932e-06	4.823e-05		ENSG00000077264	PAK3	96.32	-1.559	0.0003548	0.001854
ENSG00000227107	ENSG00000227107	3.282	1.449	0.00238	0.009718		ENSG00000154277	UCHL1	3547	-1.559	1.632e-16	6.673e-15
ENSG00000164687	FABP5	379.6	1.449	1.426e-12	3.855e-11		ENSG00000120324	PCDHB10	60.46	-1.554	1.323e-21	8.699e-20
ENSG00000165197	VEGFD	4.612	1.448	0.001792	0.007646		ENSG00000091986	CCDC80	93820	-1.549	4.489e-198	3.139e-194
ENSG00000138180	CEP55	800.1	1.447	4.443e-07	4.729e-06		ENSG00000186212	SOWAHB	25.83	-1.547	1.548e-06	1.444e-05
ENSG00000223865	HLA-DPB1	135.2	1.446	2.418e-07	2.718e-06		ENSG00000162728	KCNJ9	2.859	-1.546	0.001683	0.007255
ENSG00000109805	NCAPG	849.4	1.445	6.57e-08	8.292e-07		ENSG00000170396	ZNF804A	24.61	-1.546	0.0002425	0.001333
ENSG00000176928	GCNT4	14.89	1.444	0.001091	0.004985		ENSG00000235288	ENSG00000235288	3.442	-1.545	0.001412	0.00625
ENSG00000054967	RELT	94.8	1.444	3.49e-07	3.797e-06		ENSG00000134202	GSTM3	573.4	-1.541	5.745e-26	5.263e-24
ENSG00000184923	NUTM2A	15.39	1.443	6.185e-05	0.0003954		ENSG00000278341	ENSG00000278341	13.59	-1.54	5.911e-05	0.00038
ENSG00000168765	GSTM4	550.7	1.443	1.838e-24	1.471e-22		ENSG00000166448	TMEM130	55.13	-1.538	2.45e-06	2.177e-05
ENSG00000262877	ENSG00000262877	39.92	1.442	3.226e-07	3.539e-06		ENSG00000184678	H2BC21	155.1	-1.537	1.123e-15	4.324e-14
ENSG00000121152	NCAPH	373.5	1.44	5.973e-07	6.133e-06		ENSG00000254300	LINC01111	14.18	-1.536	0.0001211	0.0007235
ENSG00000257108	NHLRC4	15.07	1.439	1.586e-05	0.0001164		ENSG00000149043	SYT8	7.141	-1.534	0.0001603	0.0009269
ENSG00000250451	HOXC-AS1	30.23	1.437	6.537e-08	8.26e-07		ENSG00000131737	KRT34	386.5	-1.532	9.191e-08	1.128e-06
ENSG00000198865	CCDC152	269.9	1.437	5.888e-13	1.685e-11		ENSG00000116016	EPAS1	6681	-1.531	3.882e-06	3.296e-05
ENSG00000119457	SLC46A2	3.949	1.436	0.002496	0.01014		ENSG00000099960	SLC7A4	40.6	-1.53	0.001277	0.005734
ENSG00000071539	TRIP13	528.4	1.436	1.34e-08	1.931e-07		ENSG00000250138	ENSG00000250138	1.301	-1.528	0.001929	0.008135
ENSG00000079435	LIPE	43.87	1.435	5.141e-07	5.37e-06		ENSG00000227733	LOC101927468	24.85	-1.527	4.515e-10	8.382e-09
ENSG00000177679	SRRM3	39.16	1.435	2.53e-08	3.439e-07		ENSG00000125657	TNFSF9	28.67	-1.524	2.594e-07	2.901e-06
ENSG00000147255	IGSF1	129.1	1.434	0.001584	0.006886		ENSG00000197301	HMGA2-AS1	137.1	-1.523	8.561e-07	8.49e-06
ENSG00000029559	IBSP	642.7	1.433	0.0008714	0.004099		ENSG00000181754	AMIGO1	175.8	-1.523	6.101e-19	3.136e-17
ENSG00000144554	FANCD2	290.4	1.433	9.617e-08	1.174e-06		ENSG00000261783	ENSG00000261783	6.39	-1.522	0.0003448	0.001811
ENSG00000035499	DEPDC1B	91.16	1.429	3.428e-06	2.954e-05		ENSG00000138311	ZNF365	176.7	-1.519	2.333e-12	6.093e-11
ENSG00000104738	MCM4	1892	1.428	1.231e-09	2.128e-08		ENSG00000120327	PCDHB14	125.9	-1.518	4.685e-15	1.697e-13
ENSG00000253873	PCDHGA11	497.3	1.425	6.07e-27	5.922e-25		ENSG00000204740	MALRD1	18.87	-1.514	1.774e-08	2.483e-07
ENSG00000073111	MCM2	1095	1.424	2.258e-09	3.721e-08		ENSG00000106123	EPHB6	402	-1.514	7.93e-09	1.192e-07
ENSG00000168078	PBK	536	1.422	1.271e-06	1.211e-05		ENSG00000113248	PCDHB15	28.53	-1.512	3.775e-10	7.095e-09
ENSG00000152253	SPC25	160.1	1.421	6.445e-06	5.19e-05		ENSG00000148948	LRRC4C	42.25	-1.512	1.428e-08	2.041e-07
ENSG00000120318	ARAP3	288.8	1.42	9.811e-12	2.374e-10		ENSG00000269834	ZNF528-AS1	107.2	-1.51	1.662e-21	1.086e-19
ENSG00000184363	PKP3	27.95	1.419	0.0001606	0.0009288		ENSG00000280276	ENSG00000280276	10.66	-1.507	0.0001676	0.0009655
ENSG00000080573	COL5A3	5142	1.419	7.023e-07	7.089e-06		ENSG00000260196	ENSG00000260196	53.41	-1.506	1.068e-19	5.928e-18
ENSG00000233593	LINC02609	20.22	1.417	8.137e-05	0.0005059		ENSG00000238228	ENSG00000238228	9.342	-1.504	2.247e-05	0.0001594
ENSG00000114268	PFKFB4	516	1.415	6.666e-08	8.403e-07		ENSG00000256050	ENSG00000256050	12.47	-1.504	8.361e-07	8.312e-06
ENSG00000115687	PASK	142.2	1.415	2.636e-06	2.328e-05		ENSG00000134363	FST	1789	-1.504	4.316e-33	6.513e-31
ENSG00000140030	GPR65	6.348	1.415	0.002375	0.009704		ENSG00000164932	CTHRC1	12630	-1.502	7.443e-26	6.73e-24
ENSG00000147536	GINS4	378.7	1.411	1.381e-08	1.981e-07		ENSG00000176826	FKBP9P1	122.7	-1.502	0.0002223	0.001233
ENSG00000224594	ENSG00000224594	28.86	1.41	5.258e-07	5.476e-06		ENSG00000135931	ARMC9	1200	-1.501	1.704e-17	7.719e-16
ENSG00000165966	PDZRN4	18.1	1.409	0.002493	0.01013		ENSG00000114948	ADAM23	472.2	-1.499	1.951e-20	1.159e-18
ENSG00000068078	FGFR3	38.2	1.408	0.001691	0.007284		ENSG00000255741	ENSG00000255741	1.816	-1.498	0.001707	0.007345
ENSG00000169607	CKAP2L	602.8	1.406	1.564e-06	1.457e-05		ENSG00000165124	SVEP1	7004	-1.497	1.913e-06	1.745e-05
ENSG00000168496	FEN1	820.8	1.405	6.134e-07	6.267e-06		ENSG00000260428	SCX	124.3	-1.495	0.0001178	0.0007066
ENSG00000104879	CKM	24.53	1.403	6.3e-05	0.000402		ENSG00000259676	ENSG00000259676	24.93	-1.493	1.24e-05	9.351e-05
ENSG00000075702	WDR62	279.8	1.402	6.987e-06	5.583e-05		ENSG00000182612	TSPAN10	104.6	-1.492	1.076e-11	2.589e-10
ENSG00000092470	WDR76	461.2	1.401	6.445e-09	9.818e-08		ENSG00000132334	PTPRE	145.2	-1.49	3.306e-12	8.488e-11
ENSG00000167900	TK1	1271	1.401	3.044e-06	2.655e-05		ENSG00000135919	SERPINE2	26240	-1.489	4.525e-09	7.068e-08
ENSG00000095303	PTGS1	1063	1.399	1.86e-05	0.0001347		ENSG00000224189	HAGLR	88.12	-1.488	0.000177	0.001011
ENSG00000272143	FGF14-AS2	6.854	1.397	0.0009279	0.004328		ENSG00000228340	MIR646HG	37.04	-1.485	1.878e-10	3.728e-09
ENSG00000113368	LMNB1	1054	1.394	1.135e-07	1.365e-06		ENSG00000135577	NMBR	1.241	-1.485	0.002265	0.009312
ENSG00000168060	NAALADL1	221.2	1.391	8.144e-13	2.272e-11		ENSG00000159200	RCAN1	2686	-1.48	9.504e-11	2.004e-09
ENSG00000276043	UHRF1	1064	1.389	7.524e-08	9.406e-07		ENSG00000188732	FAM221A	26.03	-1.479	6.077e-10	1.101e-08
ENSG00000137474	MYO7A	5.14	1.386	0.00258	0.01043		ENSG00000188783	PRELP	1398	-1.478	1.483e-06	1.39e-05
ENSG00000227888	ENSG00000227888	14.71	1.386	0.0002085	0.001169		ENSG00000261468	ENSG00000261468	35.28	-1.476	1.639e-09	2.771e-08
ENSG00000146197	SCUBE3	15330	1.383	0.002556	0.01034		ENSG00000233521	LINC01638	15.58	-1.475	2.353e-05	0.0001662
ENSG00000175063	UBE2C	631.9	1.383	1.182e-05	8.963e-05		ENSG00000117461	PIK3R3	653.5	-1.474	2.649e-32	3.73e-30
ENSG00000161940	BCL6B	5.749	1.382	0.001952	0.008214		ENSG00000227496	ENSG00000227496	119.6	-1.472	3.831e-24	3.033e-22
ENSG00000143228	NUF2	341.4	1.382	9.985e-06	7.663e-05		ENSG00000253159	PCDHGA12	1676	-1.472	6.343e-65	4.292e-62
ENSG00000027644	INSRR	142.5	1.375	0.0001451	0.0008502		ENSG00000138769	CDKL2	3.82	-1.47	0.000782	0.003725
ENSG00000173698	ADGRG2	14.04	1.374	0.002678	0.01076		ENSG00000233682	ENSG00000233682	26.87	-1.469	7.087e-06	5.657e-05
ENSG00000163040	CCDC74A	264.1	1.372	1.155e-26	1.106e-24		ENSG00000114923	SLC4A3	123.7	-1.469	7.871e-19	3.978e-17
ENSG00000173376	NDNF	2218	1.371	2.364e-10	4.582e-09		ENSG00000235180	LINC00601	26.35	-1.469	1.867e-09	3.128e-08
ENSG00000171847	FAM90A1	5.613	1.37	0.002908	0.01155		ENSG00000204894	ENSG00000204894	1.488	-1.464	0.002318	0.009502
ENSG00000276672	ENSG00000276672	10.91	1.369	0.0008354	0.00395		ENSG00000188211	NCR3LG1	270.9	-1.463	1.703e-68	1.232e-65
ENSG00000254366	ENSG00000254366	74.82	1.368	0.0002311	0.001278		ENSG00000136048	DRAM1	1886	-1.463	1.925e-10	3.813e-09
ENSG00000186185	KIF18B	455.1	1.368	2.979e-06	2.605e-05		ENSG00000100253	MIOX	3.886	-1.458	0.001949	0.008204
ENSG00000125885	MCM8	493.5	1.364	3.972e-09	6.293e-08		ENSG00000163884	KLF15	105.2	-1.457	5.217e-07	5.436e-06
ENSG00000156970	BUB1B	657.3	1.36	1.666e-06	1.543e-05		ENSG00000102445	RUBCNL	182.8	-1.456	7.592e-19	3.847e-17
ENSG00000254122	PCDHGB7	459.8	1.36	9.348e-18	4.396e-16		ENSG00000137699	TRIM29	21.7	-1.446	2.379e-06	2.125e-05
ENSG00000101003	GINS1	239.1	1.359	1.354e-08	1.948e-07		ENSG00000256288	LINC02617	3.805	-1.441	0.001873	0.007942
ENSG00000112312	GMNN	297.6	1.356	1.817e-08	2.538e-07		ENSG00000225279	ENSG00000225279	9.382	-1.441	0.001636	0.007079
ENSG00000235890	TSPEAR-AS1	5.81	1.353	0.003105	0.0122		ENSG00000196639	HRH1	1531	-1.441	3.253e-61	1.796e-58
ENSG00000267280	TBX2-AS1	44.43	1.35	1.753e-09	2.949e-08		ENSG00000145819	ARHGAP26	632	-1.44	1.302e-05	9.766e-05
ENSG00000154258	ABCA9	54.79	1.349	0.0006733	0.003253		ENSG00000122335	SERAC1	1043	-1.433	1.094e-11	2.627e-10
ENSG00000198901	PRC1	80.88	1.347	5.32e-05	0.0003456		ENSG00000145242	EPHA5	65.06	-1.432	1.061e-07	1.286e-06
ENSG00000101057	MYBL2	785.4	1.347	2.138e-06	1.935e-05		ENSG00000173918	C1QTNF1	794.7	-1.432	2.08e-35	3.762e-33
ENSG00000226259	ENSG00000226259	50.33	1.346	1.135e-07	1.365e-06		ENSG00000050344	NFE2L3	489.2	-1.431	7.029e-10	1.256e-08
ENSG00000226465	ENSG00000226465	5.156	1.346	0.002823	0.01127		ENSG00000165029	ABCA1	845.6	-1.431	9.909e-12	2.395e-10
ENSG00000136492	BRIP1	324	1.345	3.551e-07	3.852e-06		ENSG00000251550	ENSG00000251550	2.862	-1.43	0.002022	0.008461
ENSG00000111058	ACSS3	368.2	1.345	3.53e-07	3.834e-06		ENSG00000172159	FRMD3	8.074	-1.43	0.0001069	0.0006477
ENSG00000162894	FCMR	48.7	1.344	3.501e-07	3.807e-06		ENSG00000189339	SLC35E2B	1089	-1.429	1.027e-44	3.216e-42
ENSG00000091879	ANGPT2	39.82	1.343	0.002352	0.009627		ENSG00000138696	BMPR1B	262.1	-1.427	5.292e-22	3.586e-20
ENSG00000162551	ALPL	10780	1.343	8.419e-05	0.0005216		ENSG00000229017	ENSG00000229017	2.843	-1.424	0.00219	0.009055
ENSG00000156689	GLYATL2	46.34	1.342	3.932e-08	5.208e-07		ENSG00000130513	GDF15	414.7	-1.422	0.001895	0.00802
ENSG00000145335	SNCA	2.761	1.342	0.002747	0.011		ENSG00000228594	FNDC10	216.5	-1.421	2e-36	3.884e-34
ENSG00000120075	HOXB5	2.803	1.342	0.002905	0.01154		ENSG00000121039	RDH10	280.4	-1.42	1.478e-26	1.39e-24
ENSG00000134242	PTPN22	24.71	1.342	4.957e-06	4.112e-05		ENSG00000180332	KCTD4	6.445	-1.42	0.0005526	0.002743
ENSG00000006740	ARHGAP44	54.26	1.341	0.0003576	0.001867		ENSG00000277400	MAFIP	5.021	-1.415	0.001123	0.005112
ENSG00000214140	PRCD	17.53	1.34	0.0002319	0.001282		ENSG00000270412	ENSG00000270412	2.698	-1.414	0.002681	0.01077
ENSG00000279672	ENSG00000279672	51.59	1.336	4.997e-08	6.486e-07		ENSG00000279118	ENSG00000279118	300.5	-1.407	1.611e-15	6.099e-14
ENSG00000123485	HJURP	565.8	1.336	1.303e-06	1.239e-05		ENSG00000145779	TNFAIP8	664.7	-1.407	1.263e-57	6.464e-55
ENSG00000167771	RCOR2	144.8	1.336	0.0003048	0.001633		ENSG00000101230	ISM1	1481	-1.403	3.109e-28	3.327e-26
ENSG00000137135	ARHGEF39	55.84	1.334	0.0001506	0.0008774		ENSG00000156113	KCNMA1	4641	-1.399	1.21e-112	2.538e-109
ENSG00000166924	NYAP1	23.7	1.334	0.0001103	0.0006664		ENSG00000157399	ARSL	70.04	-1.399	1.789e-17	8.057e-16
ENSG00000274265	ENSG00000274265	106.1	1.332	5.9e-14	1.886e-12		ENSG00000270127	ENSG00000270127	11.28	-1.399	6.179e-05	0.0003952
ENSG00000138792	ENPEP	292.8	1.331	1.16e-05	8.804e-05		ENSG00000179598	PLD6	44.1	-1.398	2.953e-10	5.636e-09
ENSG00000254139	LOC286178	2.682	1.329	0.003161	0.0124		ENSG00000047936	ROS1	73.39	-1.397	4.72e-12	1.189e-10
ENSG00000100092	SH3BP1	44.88	1.329	6.519e-08	8.248e-07		ENSG00000175745	NR2F1	1864	-1.396	2.917e-09	4.715e-08
ENSG00000263142	ENSG00000263142	2.217	1.325	0.003215	0.01257		ENSG00000226757	PP12613	4.858	-1.393	0.0004148	0.002128
ENSG00000237879	LINC00398	1.134	1.324	0.003227	0.0126		ENSG00000105499	PLA2G4C	184.4	-1.393	0.001094	0.004997
ENSG00000228526	MIR34AHG	486.6	1.322	4.418e-05	0.0002938		ENSG00000164694	FNDC1	4980	-1.391	2.604e-06	2.301e-05
ENSG00000251600	LOC101927636	7.406	1.322	0.0008622	0.004061		ENSG00000211455	STK38L	1668	-1.39	8.064e-24	6.241e-22
ENSG00000083782	EPYC	13.76	1.321	0.0005119	0.002565		ENSG00000206190	ATP10A	3662	-1.388	8.001e-17	3.425e-15
ENSG00000133119	RFC3	311.4	1.32	7.493e-08	9.378e-07		ENSG00000189410	SH2D5	33.41	-1.384	2.349e-06	2.103e-05
ENSG00000171243	SOSTDC1	23.3	1.316	0.00327	0.01273		ENSG00000188549	CCDC9B	756	-1.384	1.828e-27	1.861e-25
ENSG00000137462	TLR2	9.761	1.316	0.0003422	0.001798		ENSG00000246228	CASC8	6.89	-1.383	0.0001511	0.0008797
ENSG00000143507	DUSP10	350.9	1.315	1.023e-05	7.823e-05		ENSG00000122367	LDB3	22.93	-1.383	3.07e-07	3.382e-06
ENSG00000139618	BRCA2	249	1.315	1.762e-08	2.467e-07		ENSG00000167972	ABCA3	277.8	-1.383	0.0002632	0.001431
ENSG00000117399	CDC20	1012	1.314	4.242e-05	0.0002832		ENSG00000011454	GPR21	3840	-1.376	1.62e-34	2.654e-32
ENSG00000135476	ESPL1	356.1	1.314	5.446e-06	4.468e-05		ENSG00000095713	CRTAC1	6.572	-1.376	0.0005144	0.002575
ENSG00000154920	EME1	113.9	1.314	4.957e-06	4.112e-05		ENSG00000133083	DCLK1	1927	-1.374	5.499e-08	7.073e-07
ENSG00000106560	GIMAP2	4.994	1.312	0.00264	0.01063		ENSG00000226053	LINC01776	18.92	-1.374	2.85e-07	3.155e-06
ENSG00000165891	E2F7	314.5	1.312	6.136e-10	1.109e-08		ENSG00000109743	BST1	325.2	-1.373	1.835e-08	2.556e-07
ENSG00000165490	DDIAS	175.1	1.312	1.18e-05	8.949e-05		ENSG00000164107	HAND2	609.8	-1.373	0.002747	0.011
ENSG00000125848	FLRT3	38.04	1.311	6.078e-07	6.216e-06		ENSG00000102452	NALCN	487.6	-1.373	3.563e-10	6.716e-09
ENSG00000162892	IL24	5.239	1.309	0.003306	0.01283		ENSG00000077157	PPP1R12B	800.9	-1.371	4.829e-16	1.922e-14
ENSG00000210195	ENSG00000210195	67.81	1.308	4.107e-08	5.415e-07		ENSG00000105989	WNT2	7.801	-1.369	0.001164	0.00528
ENSG00000178882	RFLNA	176.1	1.307	0.0006571	0.003186		ENSG00000187556	NANOS3	12.44	-1.367	3.368e-05	0.0002293
ENSG00000154839	SKA1	241.7	1.305	7.866e-06	6.222e-05		ENSG00000168269	FOXI1	14.23	-1.367	0.002	0.008388
ENSG00000171316	CHD7	40.7	1.304	7.525e-08	9.406e-07		ENSG00000001084	GCLC	2122	-1.362	3.627e-17	1.585e-15
ENSG00000168490	PHYHIP	16.91	1.303	0.0001673	0.0009638		ENSG00000219891	ENSG00000219891	17.38	-1.362	2.035e-05	0.0001461
ENSG00000003096	KLHL13	88	1.3	1.02e-07	1.24e-06		ENSG00000162407	PLPP3	4730	-1.36	1.706e-24	1.371e-22
ENSG00000161888	SPC24	272.9	1.3	7.663e-07	7.691e-06		ENSG00000163531	NFASC	3355	-1.359	2.254e-35	4.041e-33
ENSG00000183134	PTGDR2	2.729	1.299	0.003487	0.01343		ENSG00000175779	ENSG00000175779	3.134	-1.357	0.0008629	0.004064
ENSG00000171084	FAM86JP	93.06	1.299	6.155e-15	2.196e-13		ENSG00000187605	TET3	389.7	-1.357	2.364e-05	0.0001668
ENSG00000105486	LIG1	680.3	1.299	3.559e-08	4.743e-07		ENSG00000174348	PODN	3125	-1.356	0.0002938	0.00158
ENSG00000240280	TCAM1P	3.056	1.295	0.003539	0.01359		ENSG00000107738	VSIR	1977	-1.353	1.574e-06	1.464e-05
ENSG00000258545	RHOXF1-AS1	8.057	1.295	0.003052	0.01202		ENSG00000173705	SUSD5	699.1	-1.348	1.228e-32	1.764e-30
ENSG00000100162	CENPM	140.3	1.293	2.927e-05	0.0002019		ENSG00000122707	RECK	7237	-1.347	8.08e-37	1.662e-34
ENSG00000175287	PHYHD1	154.5	1.291	1.997e-27	2.024e-25		ENSG00000204520	MICA	665	-1.347	2.898e-12	7.497e-11
ENSG00000261373	VPS9D1-AS1	44.47	1.291	0.0002054	0.001154		ENSG00000137809	ITGA11	47040	-1.346	4.535e-06	3.791e-05
ENSG00000251144	ENSG00000251144	6.186	1.291	0.002825	0.01128		ENSG00000182261	NLRP10	172.3	-1.346	6.098e-33	9.079e-31
ENSG00000131470	PSMC3IP	311.1	1.29	5.518e-07	5.711e-06		ENSG00000139187	KLRG1	17.32	-1.345	4.655e-06	3.883e-05
ENSG00000140525	FANCI	880.6	1.29	4.878e-08	6.344e-07		ENSG00000151575	TEX9	113	-1.344	3.688e-27	3.632e-25
ENSG00000168404	MLKL	189.5	1.284	3.483e-09	5.577e-08		ENSG00000178531	CTXN1	179.4	-1.344	4.108e-10	7.688e-09
ENSG00000184445	KNTC1	732.6	1.284	4.238e-09	6.644e-08		ENSG00000272674	PCDHB16	57.57	-1.339	1.445e-11	3.426e-10
ENSG00000155849	ELMO1	14.8	1.283	0.000738	0.003536		ENSG00000106546	AHR	1148	-1.339	4.47e-45	1.465e-42
ENSG00000267532	MIR497HG	6.669	1.282	0.002282	0.009375		ENSG00000153071	DAB2	11930	-1.338	2.471e-16	1.002e-14
ENSG00000267336	ENSG00000267336	6.406	1.282	0.001627	0.007047		ENSG00000279138	ENSG00000279138	4.084	-1.337	0.001905	0.008059
ENSG00000100065	CARD10	262.2	1.281	6.193e-05	0.0003957		ENSG00000144488	ESPNL	131	-1.337	8.796e-26	7.918e-24
ENSG00000188610	FAM72B	47.2	1.279	5.122e-05	0.0003345		ENSG00000187479	C11orf96	69.64	-1.337	1.892e-08	2.624e-07
ENSG00000258839	MC1R	118.6	1.279	5.158e-11	1.129e-09		ENSG00000272398	CD24	847.2	-1.334	2.807e-25	2.394e-23
ENSG00000128340	RAC2	437.6	1.278	5.935e-05	0.0003813		ENSG00000170006	TMEM154	64.84	-1.333	4.756e-08	6.196e-07
ENSG00000179593	ALOX15B	129.2	1.277	0.0005242	0.002619		ENSG00000258520	ENSG00000258520	0.8546	-1.332	0.003221	0.01258
ENSG00000170293	CMTM8	158.8	1.276	2.105e-11	4.862e-10		ENSG00000144893	MED12L	20.71	-1.332	2.412e-06	2.152e-05
ENSG00000132821	VSTM2L	208.3	1.275	1.78e-08	2.488e-07		ENSG00000157554	ERG	310.4	-1.33	9.032e-06	7.007e-05
ENSG00000172197	MBOAT1	54.4	1.275	1.686e-07	1.958e-06		ENSG00000184985	SORCS2	2508	-1.329	0.0001638	0.0009451
ENSG00000175832	ETV4	154.6	1.275	4.406e-08	5.773e-07		ENSG00000214548	MEG3	8557	-1.329	4.426e-12	1.121e-10
ENSG00000158315	RHBDL2	158.3	1.275	4.775e-09	7.441e-08		ENSG00000203727	SAMD5	197.2	-1.327	1.656e-36	3.308e-34
ENSG00000253305	PCDHGB6	112.8	1.274	3.965e-12	1.014e-10		ENSG00000156463	SH3RF2	105.6	-1.323	2.515e-16	1.019e-14
ENSG00000108375	RNF43	2.462	1.274	0.00377	0.01432		ENSG00000065320	NTN1	95.5	-1.319	0.0001616	0.0009338
ENSG00000163814	CDCP1	527.1	1.271	1.652e-06	1.532e-05		ENSG00000170561	IRX2	6.605	-1.316	0.002559	0.01035
ENSG00000235098	ANKRD65	92.36	1.27	5.683e-06	4.644e-05		ENSG00000238005	LOC101927851	6.621	-1.316	0.001073	0.004916
ENSG00000159784	FAM131B	136.5	1.268	6.525e-05	0.0004147		ENSG00000139182	CLSTN3	622.3	-1.314	1.323e-21	8.699e-20
ENSG00000241472	PTPRG-AS1	25.3	1.267	3.544e-05	0.0002405		ENSG00000235649	ENSG00000235649	69.54	-1.314	0.0001054	0.0006394
ENSG00000111602	TIMELESS	846.5	1.267	3.597e-08	4.787e-07		ENSG00000218027	ENSG00000218027	3.398	-1.312	0.001491	0.006543
ENSG00000101945	SUV39H1	269.6	1.264	1.085e-07	1.312e-06		ENSG00000172935	MRGPRF	1465	-1.311	1.997e-71	1.676e-68
ENSG00000162073	PAQR4	591.1	1.264	7.768e-09	1.17e-07		ENSG00000116701	NCF2	24.26	-1.311	0.0002214	0.00123
ENSG00000153790	C7orf31	32.06	1.261	8.027e-06	6.322e-05		ENSG00000151150	ANK3	97.68	-1.311	4.344e-07	4.637e-06
ENSG00000242147	LINC02657	7.38	1.261	0.003705	0.0141		ENSG00000129467	ADCY4	201.9	-1.31	5.718e-13	1.64e-11
ENSG00000134830	C5AR2	199.2	1.26	0.0001931	0.001093		ENSG00000224940	PRRT4	2.716	-1.31	0.002668	0.01073
ENSG00000250479	CHCHD10	168.6	1.259	1.001e-20	6.087e-19		ENSG00000075223	SEMA3C	7401	-1.31	1.568e-25	1.365e-23
ENSG00000135298	ADGRB3	5.694	1.259	0.002543	0.0103		ENSG00000159217	IGF2BP1	600.6	-1.308	2.498e-37	5.346e-35
ENSG00000175697	GPR156	19.48	1.258	0.0002825	0.001524		ENSG00000272282	ENSG00000272282	2.801	-1.308	0.002791	0.01116
ENSG00000100003	SEC14L2	1107	1.256	5.151e-08	6.669e-07		ENSG00000108244	KRT23	55.19	-1.306	0.0003324	0.001753
ENSG00000172058	SERF1A	2.607	1.255	0.003959	0.01495		ENSG00000237491	LINC01409	19.86	-1.306	6.244e-06	5.049e-05
ENSG00000121898	CPXM2	364.2	1.253	0.0001229	0.0007332		ENSG00000101134	DOK5	477.9	-1.305	1.061e-11	2.555e-10
ENSG00000066382	MPPED2	14.84	1.252	0.00209	0.008724		ENSG00000138685	FGF2	2915	-1.303	6.797e-10	1.222e-08
ENSG00000144852	NR1I2	1.616	1.251	0.003907	0.01477		ENSG00000270953	ENSG00000270953	2.384	-1.301	0.003549	0.01362
ENSG00000081277	PKP1	60	1.251	0.001587	0.006895		ENSG00000205054	LINC01121	15.35	-1.301	7.681e-05	0.0004807
ENSG00000229214	LINC00242	14.07	1.25	0.000232	0.001282		ENSG00000152377	SPOCK1	13350	-1.298	2.912e-14	9.712e-13
ENSG00000269713	NBPF9	559.7	1.249	8.126e-32	1.072e-29		ENSG00000229848	ENSG00000229848	10.17	-1.297	0.001206	0.005456
ENSG00000112118	MCM3	1678	1.248	5.758e-08	7.392e-07		ENSG00000139973	SYT16	10.26	-1.296	7.783e-05	0.0004863
ENSG00000159224	GIP	2.623	1.247	0.00402	0.01513		ENSG00000198053	SIRPA	3301	-1.294	1.296e-37	2.892e-35
ENSG00000182578	CSF1R	34.88	1.247	0.0006346	0.003091		ENSG00000152137	HSPB8	144.2	-1.294	2.512e-15	9.292e-14
ENSG00000148773	MKI67	3399	1.246	2.901e-05	0.0002005		ENSG00000122877	EGR2	328.6	-1.293	0.0002422	0.001331
ENSG00000156398	SFXN2	118.9	1.243	6.015e-09	9.236e-08		ENSG00000128510	CPA4	977.2	-1.293	0.0005575	0.002762
ENSG00000231690	LINC00574	4.454	1.242	0.004071	0.0153		ENSG00000176771	NCKAP5	73.42	-1.291	0.0003518	0.001842
ENSG00000108932	SLC16A6	9.865	1.241	0.002657	0.01069		ENSG00000136859	ANGPTL2	2421	-1.29	1.53e-33	2.378e-31
ENSG00000160233	LRRC3	153.8	1.24	7.45e-06	5.915e-05		ENSG00000253616	ENSG00000253616	2.937	-1.289	0.002705	0.01086
ENSG00000011332	DPF1	47.43	1.239	2.832e-05	0.0001963		ENSG00000185090	MANEAL	22.42	-1.284	8.691e-07	8.608e-06
ENSG00000104804	TULP2	2.948	1.239	0.004085	0.01535		ENSG00000177283	FZD8	357.1	-1.283	3.198e-06	2.776e-05
ENSG00000062822	POLD1	483.4	1.239	4.61e-11	1.018e-09		ENSG00000137501	SYTL2	1913	-1.283	2.848e-16	1.149e-14
ENSG00000210196	ENSG00000210196	20.88	1.238	0.0002395	0.001318		ENSG00000114541	FRMD4B	190.8	-1.281	6.331e-11	1.369e-09
ENSG00000275793	RIMBP3	5.218	1.237	0.004158	0.01561		ENSG00000134548	SPX	8.928	-1.281	0.000654	0.003174
ENSG00000166508	MCM7	2375	1.237	5.337e-09	8.255e-08		ENSG00000067992	PDK3	143.7	-1.281	4.144e-09	6.519e-08
ENSG00000154914	USP43	2.838	1.236	0.003659	0.01397		ENSG00000119147	ECRG4	79.66	-1.28	0.0002527	0.001381
ENSG00000149599	DUSP15	15.9	1.235	0.0035	0.01347		ENSG00000185652	NTF3	371.2	-1.278	1.521e-13	4.651e-12
ENSG00000234177	LINC01114	7.784	1.235	0.004205	0.01575		ENSG00000198947	DMD	156.1	-1.278	0.000221	0.001228
ENSG00000149294	NCAM1	764.7	1.234	7.816e-05	0.0004881		ENSG00000111424	VDR	1424	-1.272	6.555e-10	1.181e-08
ENSG00000106462	EZH2	403.2	1.229	3.373e-08	4.509e-07		ENSG00000124635	H2BC11	24.28	-1.271	5.008e-07	5.258e-06
ENSG00000087586	AURKA	724.6	1.229	2.244e-06	2.018e-05		ENSG00000204969	PCDHA2	2.254	-1.269	0.003827	0.01451
ENSG00000223770	CACNA2D1-AS1	2.547	1.228	0.004044	0.01521		ENSG00000001617	SEMA3F	1210	-1.268	7.745e-12	1.902e-10
ENSG00000197275	RAD54B	27.64	1.228	3.34e-05	0.0002277		ENSG00000273084	ENSG00000273084	24.37	-1.267	3.56e-06	3.053e-05
ENSG00000223949	ROR1-AS1	7.863	1.227	0.001264	0.005686		ENSG00000261488	TBILA	2.671	-1.266	0.00315	0.01236
ENSG00000224769	ENSG00000224769	2.539	1.225	0.003544	0.01361		ENSG00000132321	IQCA1	55.74	-1.265	6.189e-08	7.882e-07
ENSG00000134917	ADAMTS8	26.5	1.223	0.001411	0.006249		ENSG00000132613	MTSS2	8603	-1.264	3.217e-09	5.175e-08
ENSG00000141574	SECTM1	84.43	1.223	0.0003803	0.001969		ENSG00000280219	ENSG00000280219	20.7	-1.262	0.0002205	0.001226
ENSG00000274767	ENSG00000274767	5.152	1.222	0.003257	0.01271		ENSG00000087258	GNAO1	22.97	-1.262	3.345e-06	2.891e-05
ENSG00000180096	SEPTIN1	55.32	1.221	4.784e-08	6.229e-07		ENSG00000171044	XKR6	61.33	-1.259	1.508e-07	1.771e-06
ENSG00000166292	TMEM100	74.97	1.218	1.262e-10	2.589e-09		ENSG00000122674	CCZ1	370.4	-1.258	1.055e-30	1.294e-28
ENSG00000188199	NUTM2B	3.977	1.218	0.004393	0.01632		ENSG00000163032	VSNL1	214.7	-1.257	0.0004583	0.002324
ENSG00000165244	ZNF367	285.2	1.217	3.85e-07	4.14e-06		ENSG00000189367	KIAA0408	4.072	-1.256	0.001468	0.006454
ENSG00000267666	ENSG00000267666	7.812	1.212	0.001918	0.008102		ENSG00000235899	LINC01564	8.663	-1.255	0.0002002	0.001129
ENSG00000215417	MIR17HG	12.1	1.21	0.0002691	0.00146		ENSG00000137393	RNF144B	389.8	-1.255	4.846e-14	1.573e-12
ENSG00000151632	AKR1C2	794.3	1.208	2.053e-09	3.41e-08		ENSG00000115419	GLS	9447	-1.254	9.813e-31	1.211e-28
ENSG00000108679	LGALS3BP	3265	1.208	3.98e-08	5.267e-07		ENSG00000101825	MXRA5	4853	-1.253	7.367e-06	5.858e-05
ENSG00000155542	SETD9	98.24	1.207	1.674e-12	4.473e-11		ENSG00000115084	SLC35F5	4718	-1.252	4.828e-85	6.752e-82
ENSG00000267653	ENSG00000267653	3.868	1.207	0.00382	0.01449		ENSG00000136205	TNS3	10190	-1.251	5.416e-20	3.054e-18
ENSG00000112742	TTK	396.4	1.207	5.266e-05	0.0003425		ENSG00000229236	TTTY10	1.071	-1.25	0.003554	0.01363
ENSG00000140323	DISP2	41.47	1.206	4.21e-05	0.0002816		ENSG00000164099	PRSS12	2862	-1.25	3.741e-19	1.962e-17
ENSG00000102349	KLF8	20.18	1.206	0.001926	0.008128		ENSG00000163376	KBTBD8	49.68	-1.248	1.194e-09	2.072e-08
ENSG00000225774	ENSG00000225774	4.254	1.205	0.003497	0.01347		ENSG00000214455	ENSG00000214455	218	-1.246	0.003796	0.01441
ENSG00000164318	EGFLAM	26.48	1.205	0.004063	0.01528		ENSG00000133056	PIK3C2B	95.38	-1.246	0.0002338	0.00129
ENSG00000258881	ENSG00000258881	2.878	1.204	0.004462	0.01655		ENSG00000164742	ADCY1	25.3	-1.244	4.609e-07	4.886e-06
ENSG00000012048	BRCA1	599.1	1.204	1.463e-07	1.724e-06		ENSG00000073464	CLCN4	559.5	-1.24	2.44e-18	1.201e-16
ENSG00000231156	ENSG00000231156	15.61	1.204	0.0001822	0.001037		ENSG00000155760	FZD7	3523	-1.238	2.377e-09	3.898e-08
ENSG00000150636	CCDC102B	97.33	1.204	4.496e-11	9.968e-10		ENSG00000251615	ENSG00000251615	39.31	-1.237	2.321e-07	2.625e-06
ENSG00000011426	ANLN	3485	1.202	1.558e-05	0.0001147		ENSG00000128165	ADM2	1117	-1.237	0.003604	0.0138
ENSG00000178977	LINC00324	38.72	1.198	1.115e-07	1.345e-06		ENSG00000170161	LOC728673	21.01	-1.236	5.3e-07	5.51e-06
ENSG00000163808	KIF15	375.2	1.198	9.05e-06	7.012e-05		ENSG00000178764	ZHX2	330.6	-1.236	1.36e-23	1.038e-21
ENSG00000205129	C4orf47	40.81	1.197	0.001011	0.004669		ENSG00000110693	SOX6	323.2	-1.234	1.485e-09	2.518e-08
ENSG00000159147	DONSON	374.1	1.197	1.964e-08	2.722e-07		ENSG00000189067	LITAF	4086	-1.233	7.123e-16	2.803e-14
ENSG00000165795	NDRG2	18.29	1.196	0.0008426	0.00398		ENSG00000153165	RGPD3	5.136	-1.23	0.001503	0.00659
ENSG00000129195	PIMREG	502.8	1.194	0.0003142	0.001677		ENSG00000235387	SPAAR	26.89	-1.23	8.45e-09	1.263e-07
ENSG00000188312	CENPP	272	1.194	8.988e-25	7.422e-23		ENSG00000013588	GPRC5A	89.31	-1.229	1.306e-08	1.887e-07
ENSG00000266709	MGC12916	22.43	1.192	0.001742	0.007466		ENSG00000139971	ARMH4	718	-1.228	5.85e-29	6.669e-27
ENSG00000005189	REXO5	206.7	1.189	6.183e-08	7.879e-07		ENSG00000197903	H2BC12	445.6	-1.227	9.223e-23	6.625e-21
ENSG00000180875	GREM2	994.3	1.189	2.203e-20	1.306e-18		ENSG00000130045	NXNL2	28.74	-1.226	6.228e-07	6.351e-06
ENSG00000272172	ENSG00000272172	7.446	1.188	0.001505	0.006593		ENSG00000151012	SLC7A11	1525	-1.225	0.00327	0.01273
ENSG00000197816	CCDC180	8.454	1.188	0.002305	0.009458		ENSG00000214688	C10orf105	2.46	-1.224	0.003776	0.01434
ENSG00000186891	TNFRSF18	3.458	1.188	0.004772	0.01752		ENSG00000123689	G0S2	249	-1.224	0.0007467	0.003571
ENSG00000133739	LRRCC1	335.4	1.187	5.363e-19	2.792e-17		ENSG00000169071	ROR2	746.9	-1.221	3.548e-06	3.047e-05
ENSG00000257167	TMPO-AS1	63.29	1.186	7.16e-06	5.712e-05		ENSG00000271133	LOC101927811	18.96	-1.221	1.45e-05	0.0001076
ENSG00000248869	LINC02511	25.49	1.185	4.166e-05	0.000279		ENSG00000033867	SLC4A7	1335	-1.22	3.755e-73	3.58e-70
ENSG00000237870	LOC102724434	5.223	1.184	0.003338	0.01292		ENSG00000101977	MCF2	6.071	-1.219	0.0008873	0.004159
ENSG00000175294	CATSPER1	10.33	1.184	0.001425	0.0063		ENSG00000160588	MPZL3	11.52	-1.216	0.000668	0.003231
ENSG00000276231	PIK3R6	3.488	1.183	0.00435	0.01621		ENSG00000196632	WNK3	53.29	-1.216	1.056e-08	1.55e-07
ENSG00000126787	DLGAP5	859.5	1.183	0.0001174	0.0007045		ENSG00000023909	GCLM	1321	-1.215	8.949e-17	3.8e-15
ENSG00000051180	RAD51	11.79	1.18	0.0008361	0.003952		ENSG00000072657	TRHDE	62.44	-1.212	0.002109	0.008777
ENSG00000142102	PGGHG	468.4	1.177	3.801e-14	1.246e-12		ENSG00000168528	SERINC2	2365	-1.211	2.212e-12	5.792e-11
ENSG00000162069	BICDL2	6.774	1.177	0.00461	0.01701		ENSG00000176046	NUPR1	4540	-1.211	0.001031	0.004746
ENSG00000154529	CNTNAP3B	103.8	1.177	4.115e-05	0.0002757		ENSG00000134508	CABLES1	360.1	-1.21	1.452e-08	2.072e-07
ENSG00000164109	MAD2L1	557.5	1.175	2.51e-05	0.0001762		ENSG00000133110	POSTN	41490	-1.209	8.743e-22	5.822e-20
ENSG00000134690	CDCA8	621.4	1.173	6.609e-05	0.0004196		ENSG00000064225	ST3GAL6	51.1	-1.209	0.003292	0.01279
ENSG00000128567	PODXL	304.3	1.173	0.002093	0.00873		ENSG00000128709	HOXD9	116.1	-1.208	2.41e-18	1.189e-16
ENSG00000013810	TACC3	1255	1.171	8.303e-06	6.504e-05		ENSG00000143110	C1orf162	10.89	-1.208	0.0003494	0.001833
ENSG00000198915	RASGEF1A	11.32	1.168	0.004796	0.01759		ENSG00000253330	ENSG00000253330	1.918	-1.204	0.004569	0.0169
ENSG00000245017	LINC02453	2.002	1.168	0.004764	0.0175		ENSG00000160161	CILP2	4172	-1.203	0.0001562	0.0009056
ENSG00000139629	GALNT6	171.5	1.167	1.05e-08	1.542e-07		ENSG00000166435	XRRA1	424.2	-1.203	2.073e-52	9.059e-50
ENSG00000179097	HTR1F	156.9	1.166	2.442e-06	2.172e-05		ENSG00000054392	HHAT	237	-1.202	7.143e-14	2.263e-12
ENSG00000106689	LHX2	4.547	1.165	0.003706	0.0141		ENSG00000109738	GLRB	595.7	-1.202	2.284e-14	7.727e-13
ENSG00000168952	STXBP6	203.5	1.165	1.843e-08	2.564e-07		ENSG00000262001	ENSG00000262001	33.7	-1.201	7.877e-07	7.883e-06
ENSG00000283696	ENSG00000283696	11.74	1.163	0.0008734	0.004106		ENSG00000197594	ENPP1	9909	-1.201	6.679e-07	6.771e-06
ENSG00000127329	PTPRB	15.62	1.161	0.0005169	0.002586		ENSG00000153982	GDPD1	37.34	-1.2	3.916e-07	4.202e-06
ENSG00000278023	RDM1	3.731	1.159	0.00506	0.01838		ENSG00000121101	TEX14	6.142	-1.193	0.001855	0.007879
ENSG00000210117	ENSG00000210117	2.886	1.159	0.00516	0.01867		ENSG00000184227	ACOT1	172.4	-1.193	9.204e-15	3.228e-13
ENSG00000014138	POLA2	602.2	1.158	4.119e-06	3.467e-05		ENSG00000267365	KCNJ2-AS1	3.653	-1.191	0.002557	0.01034
ENSG00000198826	ARHGAP11A	1354	1.156	5.1e-06	4.213e-05		ENSG00000162777	DENND2D	38.23	-1.191	1.674e-09	2.818e-08
ENSG00000156802	ATAD2	1321	1.154	5.897e-08	7.542e-07		ENSG00000155324	GRAMD2B	2388	-1.19	3.462e-20	2.012e-18
ENSG00000115107	STEAP3	1774	1.153	4.925e-81	6.457e-78		ENSG00000144476	ACKR3	927.1	-1.19	2.115e-05	0.0001513
ENSG00000160949	TONSL	304.7	1.151	2.572e-08	3.492e-07		ENSG00000099957	P2RX6	185.4	-1.188	7.807e-05	0.0004876
ENSG00000186918	ZNF395	1629	1.151	4.798e-05	0.0003161		ENSG00000138193	PLCE1	1383	-1.188	3.709e-09	5.904e-08
ENSG00000068489	PRR11	996.3	1.151	0.0001126	0.0006786		ENSG00000133805	AMPD3	193.1	-1.187	4.721e-21	2.992e-19
ENSG00000170379	TCAF2	98.23	1.151	2.668e-07	2.975e-06		ENSG00000198711	SSBP3-AS1	0.9781	-1.187	0.004649	0.01713
ENSG00000217624	ENSG00000217624	1.199	1.151	0.00503	0.0183		ENSG00000173175	ADCY5	12.42	-1.187	0.001473	0.006472
ENSG00000108001	EBF3	280	1.15	0.00342	0.01321		ENSG00000141429	GALNT1	26160	-1.186	5.675e-32	7.73e-30
ENSG00000112972	HMGCS1	1495	1.149	2.749e-11	6.24e-10		ENSG00000183421	RIPK4	25.32	-1.186	7.448e-05	0.0004681
ENSG00000126016	AMOT	637.6	1.146	2.911e-09	4.709e-08		ENSG00000108691	CCL2	1415	-1.185	0.0021	0.008749
ENSG00000207954	MIR138-1	2.226	1.145	0.005101	0.0185		ENSG00000150637	CD226	5.398	-1.182	0.001466	0.006449
ENSG00000150722	PPP1R1C	17.78	1.144	8.105e-05	0.0005042		ENSG00000148737	TCF7L2	765.8	-1.181	4.823e-11	1.062e-09
ENSG00000160255	ITGB2	1141	1.144	2.383e-06	2.128e-05		ENSG00000131746	TNS4	12.59	-1.18	0.0004416	0.002249
ENSG00000075218	GTSE1	530.9	1.144	8.937e-05	0.0005507		ENSG00000120594	PLXDC2	5064	-1.18	2.144e-29	2.498e-27
ENSG00000255874	LINC00346	125	1.143	1.453e-08	2.072e-07		ENSG00000175170	ENSG00000175170	3.523	-1.175	0.003005	0.01187
ENSG00000137812	KNL1	713.4	1.139	5.269e-05	0.0003426		ENSG00000276107	ENSG00000276107	545.9	-1.175	1.437e-14	4.981e-13
ENSG00000146938	NLGN4X	6.055	1.138	0.004927	0.01799		ENSG00000153012	LGI2	42.26	-1.174	1.219e-08	1.77e-07
ENSG00000166492	ENSG00000166492	1.41	1.137	0.005274	0.019		ENSG00000147650	LRP12	1650	-1.171	2.337e-26	2.169e-24
ENSG00000164611	PTTG1	749.2	1.137	3.954e-05	0.0002659		ENSG00000179163	FUCA1	419.9	-1.17	1.069e-14	3.738e-13
ENSG00000234129	ENSG00000234129	8.378	1.136	0.002441	0.009938		ENSG00000155269	GPR78	2.653	-1.166	0.004805	0.01761
ENSG00000253161	ENSG00000253161	261	1.134	5.934e-08	7.585e-07		ENSG00000267774	ENSG00000267774	12.08	-1.165	0.0002184	0.001216
ENSG00000248890	HHIP-AS1	82.06	1.134	2.029e-11	4.693e-10		ENSG00000127903	ZNF835	3.21	-1.163	0.004614	0.01702
ENSG00000102003	SYP	29.69	1.129	2.222e-05	0.0001579		ENSG00000128203	ASPHD2	241	-1.163	1.089e-10	2.262e-09
ENSG00000246898	ENSG00000246898	1.958	1.129	0.005244	0.01892		ENSG00000164845	ENSG00000164845	26.12	-1.163	8.279e-07	8.234e-06
ENSG00000206341	ENSG00000206341	493.7	1.125	3.391e-10	6.431e-09		ENSG00000104213	PDGFRL	1384	-1.162	0.001199	0.005424
ENSG00000125246	CLYBL	54.63	1.124	8.176e-06	6.423e-05		ENSG00000138316	ADAMTS14	648.7	-1.16	2.677e-05	0.0001866
ENSG00000185585	OLFML2A	13140	1.122	9.306e-12	2.259e-10		ENSG00000175106	TVP23C	73.32	-1.16	7.036e-13	1.994e-11
ENSG00000127423	AUNIP	50.71	1.122	0.0004747	0.002399		ENSG00000144644	GADL1	3.725	-1.159	0.003518	0.01352
ENSG00000137804	NUSAP1	917.7	1.121	6.986e-05	0.0004422		ENSG00000109472	CPE	3948	-1.159	0.0002436	0.001338
ENSG00000188229	TUBB4B	8862	1.12	4.905e-09	7.616e-08		ENSG00000164070	HSPA4L	429.4	-1.159	2.131e-08	2.929e-07
ENSG00000214401	KANSL1-AS1	27.5	1.119	1.307e-05	9.797e-05		ENSG00000119986	AVPI1	550.2	-1.158	2.414e-10	4.662e-09
ENSG00000138031	ADCY3	1972	1.119	1.528e-51	6.411e-49		ENSG00000154553	PDLIM3	503.5	-1.156	8.263e-11	1.763e-09
ENSG00000100526	CDKN3	369.8	1.118	0.0002714	0.001471		ENSG00000206052	DOK6	84.4	-1.156	0.001093	0.004995
ENSG00000112877	CEP72	71.05	1.118	8.061e-05	0.0005019		ENSG00000232082	RPS6KA2-IT1	10.86	-1.155	0.0002247	0.001246
ENSG00000117114	ADGRL2	352.7	1.117	0.003266	0.01273		ENSG00000260822	ENSG00000260822	250	-1.155	1.003e-05	7.686e-05
ENSG00000261428	ENSG00000261428	6.673	1.117	0.003063	0.01206		ENSG00000126861	OMG	8.181	-1.153	0.001388	0.006156
ENSG00000177602	HASPIN	98.66	1.117	2.558e-05	0.0001792		ENSG00000113532	ST8SIA4	79.71	-1.153	4.998e-12	1.254e-10
ENSG00000227615	ENSG00000227615	74.85	1.116	4.617e-07	4.891e-06		ENSG00000204055	ENSG00000204055	15.08	-1.153	3.407e-05	0.0002319
ENSG00000110921	MVK	376.4	1.116	2.171e-12	5.691e-11		ENSG00000112378	PERP	1640	-1.153	8.131e-35	1.421e-32
ENSG00000110799	VWF	23.72	1.115	2.687e-05	0.0001871		ENSG00000092421	SEMA6A	52.4	-1.153	0.0001343	0.0007941
ENSG00000269113	TRABD2B	14.6	1.114	0.002007	0.008411		ENSG00000164542	KIAA0895	101	-1.152	4.471e-10	8.314e-09
ENSG00000019549	SNAI2	2072	1.113	1.407e-09	2.393e-08		ENSG00000153064	BANK1	89.59	-1.152	2.385e-09	3.905e-08
ENSG00000027869	SH2D2A	29.89	1.113	0.0001034	0.0006287		ENSG00000235885	LOC101927661	2.31	-1.151	0.004901	0.01791
ENSG00000275185	ENSG00000275185	2.857	1.112	0.005537	0.01981		ENSG00000234807	ENSG00000234807	4.757	-1.151	0.002226	0.009179
ENSG00000259711	ENSG00000259711	4.528	1.112	0.005806	0.02062		ENSG00000244242	IFITM10	297.6	-1.151	9.324e-21	5.702e-19
ENSG00000267198	ENSG00000267198	5.503	1.112	0.005056	0.01838		ENSG00000229689	ENSG00000229689	43.62	-1.15	2.067e-08	2.854e-07
ENSG00000197083	ENSG00000197083	81.94	1.111	3.921e-05	0.0002638		ENSG00000169570	DTWD2	147.2	-1.149	2.943e-21	1.882e-19
ENSG00000118507	AKAP7	223.4	1.109	0.0008482	0.004003		ENSG00000155016	CYP2U1	1110	-1.149	1.153e-27	1.209e-25
ENSG00000118804	STBD1	41.68	1.109	1.337e-05	0.0001001		ENSG00000156466	GDF6	442.6	-1.148	7.941e-07	7.943e-06
ENSG00000176171	BNIP3	3727	1.108	0.0003142	0.001677		ENSG00000076258	FMO4	160.3	-1.145	2.128e-27	2.146e-25
ENSG00000008226	DLEC1	7.284	1.108	0.002654	0.01068		ENSG00000249790	ENSG00000249790	111.2	-1.145	2.419e-05	0.0001702
ENSG00000142856	ITGB3BP	294.9	1.107	7.449e-06	5.915e-05		ENSG00000187554	TLR5	41.46	-1.144	1.522e-07	1.786e-06
ENSG00000245498	LOC100507283	26.85	1.107	3.271e-05	0.0002235		ENSG00000165434	PGM2L1	627.3	-1.142	3.299e-51	1.331e-48
ENSG00000214193	SH3D21	218.5	1.106	0.0008991	0.004207		ENSG00000154803	FLCN	739.9	-1.141	1.625e-14	5.57e-13
ENSG00000008056	SYN1	35.95	1.105	1.091e-05	8.311e-05		ENSG00000102962	CCL22	1.724	-1.14	0.005422	0.01943
ENSG00000245904	ENSG00000245904	15.02	1.105	0.0003522	0.001843		ENSG00000259146	ENSG00000259146	25.64	-1.14	4.597e-07	4.877e-06
ENSG00000185551	NR2F2	2664	1.105	1.321e-34	2.182e-32		ENSG00000130487	KLHDC7B	3.561	-1.136	0.004568	0.0169
ENSG00000055813	CCDC85A	34.01	1.104	0.0001631	0.0009418		ENSG00000065809	FAM107B	1485	-1.135	5.793e-09	8.929e-08
ENSG00000006634	DBF4	332.8	1.103	8.634e-07	8.554e-06		ENSG00000139269	INHBE	237.5	-1.135	0.00506	0.01838
ENSG00000226383	LINC01876	2.862	1.1	0.005376	0.0193		ENSG00000134061	CD180	1.622	-1.134	0.005312	0.0191
ENSG00000167670	CHAF1A	593.5	1.098	1.151e-05	8.744e-05		ENSG00000233901	LINC01503	310.1	-1.134	7.345e-05	0.0004623
ENSG00000170312	CDK1	844.8	1.097	1.904e-05	0.0001375		ENSG00000236333	ENSG00000236333	9.185	-1.131	0.003759	0.01429
ENSG00000181104	F2R	2135	1.097	0.0001141	0.0006859		ENSG00000183742	MACC1	3.728	-1.13	0.005074	0.01842
ENSG00000149328	GLB1L2	2.188	1.095	0.005791	0.02057		ENSG00000135378	PRRG4	38.58	-1.13	1.462e-05	0.0001085
ENSG00000116883	ENSG00000116883	99.14	1.095	0.0005315	0.00265		ENSG00000147852	VLDLR	941.1	-1.129	0.003593	0.01376
ENSG00000123453	SARDH	87.85	1.093	1.108e-06	1.073e-05		ENSG00000226856	THORLNC	2.974	-1.128	0.003582	0.01372
ENSG00000138182	KIF20B	697.2	1.092	9.996e-06	7.666e-05		ENSG00000075643	MOCOS	815	-1.125	9.01e-06	6.992e-05
ENSG00000225762	ENSG00000225762	1.77	1.092	0.005966	0.02108		ENSG00000258777	HIF1A-AS1	32.44	-1.124	3.081e-06	2.684e-05
ENSG00000168779	SHOX2	702.9	1.09	1.216e-13	3.745e-12		ENSG00000170153	RNF150	1652	-1.121	1.797e-43	5.162e-41
ENSG00000133055	MYBPH	21.27	1.09	0.001822	0.007762		ENSG00000272501	ENSG00000272501	15.05	-1.12	0.00039	0.002013
ENSG00000061656	SPAG4	137.3	1.087	0.001529	0.006683		ENSG00000130540	SULT4A1	12.96	-1.118	0.00322	0.01258
ENSG00000242114	MTFP1	22.55	1.086	0.000564	0.00279		ENSG00000235109	ZSCAN31	131.7	-1.118	5.232e-10	9.601e-09
ENSG00000163535	SGO2	604.8	1.083	8.282e-06	6.49e-05		ENSG00000271978	ENSG00000271978	31.24	-1.114	1.821e-08	2.541e-07
ENSG00000112319	EYA4	148.4	1.083	0.004723	0.01737		ENSG00000107968	MAP3K8	155.4	-1.113	1.261e-09	2.173e-08
ENSG00000213214	ARHGEF35	45.2	1.082	0.0001001	0.0006106		ENSG00000143891	GALM	743.7	-1.111	7.561e-33	1.109e-30
ENSG00000155367	PPM1J	31.9	1.082	1.308e-05	9.804e-05		ENSG00000230333	ENSG00000230333	23.92	-1.109	5.964e-05	0.0003829
ENSG00000121068	TBX2	923.2	1.081	1.189e-12	3.261e-11		ENSG00000245522	LINC02709	87.51	-1.107	1.038e-09	1.808e-08
ENSG00000135314	KHDC1	68.78	1.081	7.792e-08	9.718e-07		ENSG00000143248	RGS5	130.3	-1.103	9.352e-08	1.147e-06
ENSG00000204540	PSORS1C1	53.83	1.08	1.418e-05	0.0001056		ENSG00000259205	ENSG00000259205	8.11	-1.102	0.002504	0.01016
ENSG00000221986	MYBPHL	6.996	1.08	0.002993	0.01184		ENSG00000170345	FOS	257.5	-1.102	1.782e-10	3.563e-09
ENSG00000154874	CCDC144B	24.7	1.079	0.0001301	0.000772		ENSG00000248596	LOC643201	22.2	-1.1	0.00144	0.006358
ENSG00000123473	STIL	426.8	1.079	2.038e-05	0.0001463		ENSG00000237471	ENSG00000237471	45.78	-1.1	1.105e-06	1.07e-05
ENSG00000159713	TPPP3	60.59	1.079	0.0004058	0.002085		ENSG00000268738	HSFX2	0.9718	-1.1	0.005002	0.01822
ENSG00000140807	NKD1	28.55	1.077	0.002501	0.01015		ENSG00000086062	B4GALT1	14780	-1.097	1.866e-13	5.64e-12
ENSG00000109674	NEIL3	134.6	1.076	0.0002778	0.001503		ENSG00000006652	IFRD1	1227	-1.096	4.319e-13	1.265e-11
ENSG00000236397	ENSG00000236397	28.24	1.075	0.006383	0.02234		ENSG00000213640	ENSG00000213640	1.231	-1.096	0.005645	0.02015
ENSG00000120802	TMPO	2265	1.074	3.716e-09	5.909e-08		ENSG00000022267	FHL1	12890	-1.095	4.339e-12	1.101e-10
ENSG00000112541	PDE10A	42.22	1.072	0.001101	0.005026		ENSG00000253966	ENSG00000253966	2.187	-1.093	0.006026	0.02126
ENSG00000214391	ENSG00000214391	8.099	1.07	0.004303	0.01606		ENSG00000078725	BRINP1	607	-1.092	0.0002494	0.001364
ENSG00000127124	HIVEP3	547	1.069	3.45e-12	8.846e-11		ENSG00000182636	NDN	473.4	-1.092	1.232e-06	1.179e-05
ENSG00000004777	ARHGAP33	176.1	1.067	6.262e-07	6.382e-06		ENSG00000144810	COL8A1	83100	-1.092	1.541e-48	5.67e-46
ENSG00000261371	PECAM1	35.21	1.066	8.945e-06	6.949e-05		ENSG00000147027	TMEM47	4268	-1.091	5.274e-08	6.804e-07
ENSG00000079616	KIF22	810.6	1.065	1.257e-05	9.454e-05		ENSG00000166289	PLEKHF1	1032	-1.089	1.397e-06	1.319e-05
ENSG00000103599	IQCH	66.92	1.064	7.31e-10	1.303e-08		ENSG00000081181	ARG2	103.3	-1.087	0.002114	0.008794
ENSG00000107518	ATRNL1	26.12	1.064	0.0002142	0.001196		ENSG00000203877	RIPPLY2	3.145	-1.087	0.006101	0.02149
ENSG00000163590	PPM1L	65.15	1.063	6.346e-09	9.702e-08		ENSG00000108821	COL1A1	1731000	-1.086	8.477e-09	1.266e-07
ENSG00000268573	ENSG00000268573	16.97	1.063	0.00127	0.005705		ENSG00000138944	SHISAL1	1967	-1.085	2.857e-12	7.399e-11
ENSG00000160838	LRRC71	9.162	1.063	0.001825	0.007767		ENSG00000230417	LINC00595	58.59	-1.084	2.008e-07	2.3e-06
ENSG00000266714	MYO15B	45.85	1.063	4.644e-05	0.0003077		ENSG00000174672	BRSK2	6.67	-1.084	0.003909	0.01478
ENSG00000267221	C17orf113	5.984	1.063	0.006431	0.02249		ENSG00000240219	ENSG00000240219	1.016	-1.082	0.006099	0.02149
ENSG00000072818	ACAP1	41.59	1.063	0.0001079	0.0006531		ENSG00000127324	TSPAN8	1.385	-1.082	0.005753	0.02047
ENSG00000006283	CACNA1G	51.12	1.063	4.004e-05	0.0002691		ENSG00000178301	AQP11	24.91	-1.082	4.795e-05	0.000316
ENSG00000186638	KIF24	157.2	1.062	2.969e-05	0.0002045		ENSG00000135069	PSAT1	8030	-1.081	0.005652	0.02017
ENSG00000253967	LOC101926892	2.873	1.059	0.005337	0.01917		ENSG00000229657	ENSG00000229657	4.595	-1.08	0.003962	0.01495
ENSG00000079257	LXN	481.9	1.059	6.656e-12	1.65e-10		ENSG00000235448	LURAP1L-AS1	1.616	-1.079	0.00637	0.02231
ENSG00000100749	VRK1	279.6	1.058	3.538e-06	3.041e-05		ENSG00000203685	STUM	17.19	-1.079	5.154e-05	0.0003362
ENSG00000159055	MIS18A	230.2	1.058	4.179e-07	4.472e-06		ENSG00000137198	GMPR	368.4	-1.078	7.115e-08	8.932e-07
ENSG00000163932	PRKCD	621.9	1.058	1.786e-36	3.501e-34		ENSG00000111962	UST	1007	-1.076	4.888e-10	8.994e-09
ENSG00000156687	UNC5D	3.023	1.057	0.005802	0.02061		ENSG00000158104	HPD	18.02	-1.075	0.0001066	0.0006461
ENSG00000116985	BMP8B	40.38	1.056	0.006244	0.02192		ENSG00000182366	FAM87A	7.164	-1.074	0.003005	0.01187
ENSG00000165304	MELK	994.9	1.056	2.375e-06	2.124e-05		ENSG00000136010	ALDH1L2	9138	-1.072	1.934e-05	0.0001394
ENSG00000146038	DCDC2	2.651	1.056	0.006504	0.0227		ENSG00000113805	CNTN3	729.7	-1.071	0.006519	0.02274
ENSG00000275437	ENSG00000275437	8.069	1.055	0.003557	0.01364		ENSG00000118515	SGK1	819	-1.071	8.28e-09	1.241e-07
ENSG00000126803	HSPA2	251.5	1.055	1.218e-07	1.454e-06		ENSG00000146021	KLHL3	292.9	-1.071	6.916e-21	4.305e-19
ENSG00000167157	PRRX2	1244	1.054	7.202e-16	2.829e-14		ENSG00000172458	IL17D	248.7	-1.07	8.789e-06	6.844e-05
ENSG00000170909	OSCAR	20.46	1.053	0.001511	0.006618		ENSG00000164692	COL1A2	1378000	-1.07	5.618e-09	8.665e-08
ENSG00000206535	LNP1	91.25	1.053	2.017e-10	3.983e-09		ENSG00000116299	KIAA1324	36.6	-1.07	1.718e-06	1.585e-05
ENSG00000128482	RNF112	67.34	1.053	4.962e-06	4.114e-05		ENSG00000164930	FZD6	2264	-1.07	1.923e-32	2.744e-30
ENSG00000152495	CAMK4	61.39	1.05	0.002671	0.01074		ENSG00000261040	WFDC21P	291.7	-1.069	0.0001829	0.001041
ENSG00000132016	C19orf57	36.26	1.05	5.274e-06	4.344e-05		ENSG00000112210	RAB23	3915	-1.068	8.675e-19	4.364e-17
ENSG00000159231	CBR3	435.4	1.049	1.696e-07	1.966e-06		ENSG00000269439	LOC100507551	133.8	-1.065	0.001107	0.005049
ENSG00000229694	LINC00484	2.301	1.048	0.006747	0.02342		ENSG00000242779	ZNF702P	76.76	-1.061	8.94e-08	1.1e-06
ENSG00000173210	ABLIM3	892.8	1.048	2.333e-08	3.192e-07		ENSG00000145632	PLK2	2228	-1.061	8.229e-10	1.453e-08
ENSG00000115919	KYNU	8.444	1.047	0.006962	0.02407		ENSG00000277075	H2AC8	4.754	-1.06	0.003259	0.01271
ENSG00000234814	ENSG00000234814	63.33	1.047	1.263e-06	1.206e-05		ENSG00000100058	CRYBB2P1	416.5	-1.06	1.051e-40	2.657e-38
ENSG00000165655	ZNF503	766.7	1.046	4.017e-06	3.39e-05		ENSG00000170485	NPAS2	1095	-1.06	0.0002104	0.001178
ENSG00000105131	EPHX3	3.553	1.046	0.006892	0.02386		ENSG00000113273	ARSB	1723	-1.06	9.569e-10	1.677e-08
ENSG00000185633	NDUFA4L2	444.5	1.045	0.004625	0.01705		ENSG00000103044	HAS3	139.2	-1.059	0.000368	0.001913
ENSG00000146918	NCAPG2	1299	1.045	2.428e-06	2.164e-05		ENSG00000255310	ENSG00000255310	88.69	-1.057	4.953e-05	0.000325
ENSG00000172543	CTSW	11.94	1.044	0.005919	0.02094		ENSG00000112852	PCDHB2	41.01	-1.054	3.102e-07	3.415e-06
ENSG00000273805	ENSG00000273805	5.454	1.043	0.004798	0.01759		ENSG00000261332	ENSG00000261332	4.63	-1.054	0.005561	0.01988
ENSG00000123374	CDK2	903.6	1.043	5.979e-07	6.136e-06		ENSG00000163751	CPA3	2.742	-1.052	0.006193	0.02177
ENSG00000107611	CUBN	135.5	1.041	1.311e-10	2.685e-09		ENSG00000064989	CALCRL	242	-1.051	4.309e-05	0.0002871
ENSG00000229245	ENSG00000229245	2	1.04	0.005724	0.02038		ENSG00000224712	NPIPA3	1.732	-1.05	0.006965	0.02407
ENSG00000215241	LINC02449	16.38	1.039	0.0005513	0.002737		ENSG00000227482	ENSG00000227482	29.36	-1.046	2.37e-07	2.672e-06
ENSG00000123416	TUBA1B	45030	1.039	2.297e-07	2.6e-06		ENSG00000160712	IL6R	143	-1.046	0.0007079	0.003406
ENSG00000156414	TDRD9	17.59	1.039	0.005961	0.02107		ENSG00000270001	ENSG00000270001	9.43	-1.044	0.000323	0.001716
ENSG00000004660	CAMKK1	398.4	1.039	2.487e-06	2.206e-05		ENSG00000165912	PACSIN3	760.9	-1.044	1.835e-11	4.276e-10
ENSG00000080986	NDC80	581.7	1.038	0.0001266	0.0007544		ENSG00000169213	RAB3B	3557	-1.043	2.837e-28	3.068e-26
ENSG00000188060	RAB42	95.6	1.038	1.78e-08	2.488e-07		ENSG00000114529	C3orf52	40.78	-1.043	3.953e-05	0.0002658
ENSG00000224982	TMEM233	10.31	1.038	0.004368	0.01625		ENSG00000119888	EPCAM	6.602	-1.042	0.003989	0.01504
ENSG00000163702	IL17RC	977.1	1.036	4.447e-07	4.731e-06		ENSG00000108684	ASIC2	0.9281	-1.042	0.006353	0.02225
ENSG00000177374	HIC1	488.6	1.036	1.127e-06	1.089e-05		ENSG00000233822	H2BC15	16.28	-1.041	8.432e-05	0.0005222
ENSG00000280670	CCDC163	44.59	1.033	0.0002183	0.001216		ENSG00000110987	BCL7A	490.7	-1.039	3.048e-11	6.875e-10
ENSG00000121236	TRIM6	127.5	1.033	1.67e-09	2.814e-08		ENSG00000166900	STX3	214.6	-1.039	1.703e-05	0.0001242
ENSG00000163507	CIP2A	491.6	1.032	7.886e-06	6.229e-05		ENSG00000213064	SFT2D2	2273	-1.037	6e-43	1.678e-40
ENSG00000113722	CDX1	12.82	1.032	0.002942	0.01167		ENSG00000105538	RASIP1	54.67	-1.036	0.001508	0.006606
ENSG00000274828	ENSG00000274828	42.6	1.032	1.574e-05	0.0001158		ENSG00000052795	FNIP2	780.9	-1.036	4.957e-36	9.367e-34
ENSG00000106089	STX1A	359.1	1.03	1.063e-10	2.218e-09		ENSG00000250995	ENSG00000250995	3.998	-1.034	0.005404	0.01938
ENSG00000080839	RBL1	489.3	1.03	1.095e-06	1.062e-05		ENSG00000256969	ENSG00000256969	2.168	-1.034	0.006823	0.02364
ENSG00000169946	ZFPM2	441	1.027	0.0003567	0.001863		ENSG00000100439	ABHD4	2648	-1.034	0.0003081	0.001646
ENSG00000100342	APOL1	402.4	1.026	0.004476	0.01658		ENSG00000205835	GMNC	8.062	-1.031	0.005401	0.01938
ENSG00000136541	ERMN	72.16	1.025	0.002454	0.009982		ENSG00000099338	CATSPERG	13.99	-1.031	0.0002752	0.00149
ENSG00000148488	ST8SIA6	5.761	1.025	0.005012	0.01826		ENSG00000183444	ENSG00000183444	141.3	-1.029	3.388e-17	1.484e-15
ENSG00000179899	ENSG00000179899	45.15	1.022	4.421e-07	4.71e-06		ENSG00000082497	SERTAD4	917.2	-1.029	1.102e-07	1.33e-06
ENSG00000102144	PGK1	17950	1.022	3.288e-05	0.0002245		ENSG00000152056	AP1S3	47.95	-1.029	2.091e-07	2.384e-06
ENSG00000233085	ENSG00000233085	2.033	1.02	0.007636	0.026		ENSG00000183775	KCTD16	79.19	-1.027	0.002604	0.01051
ENSG00000102879	CORO1A	31.11	1.02	0.002894	0.01151		ENSG00000078098	FAP	6345	-1.026	1.08e-10	2.25e-09
ENSG00000167553	TUBA1C	11830	1.02	7.783e-10	1.379e-08		ENSG00000197081	IGF2R	9471	-1.026	1.268e-19	6.979e-18
ENSG00000225756	DBH-AS1	9.318	1.018	0.002099	0.008747		ENSG00000126709	IFI6	948.5	-1.025	8.242e-06	6.468e-05
ENSG00000150594	ADRA2A	18.59	1.018	0.004944	0.01803		ENSG00000099889	ARVCF	454.3	-1.025	2.427e-06	2.164e-05
ENSG00000272269	LOC105374952	24.82	1.017	5.492e-05	0.0003559		ENSG00000172824	CES4A	67.63	-1.025	6.002e-07	6.149e-06
ENSG00000137857	DUOX1	30.89	1.017	0.0004181	0.002143		ENSG00000175197	DDIT3	707.6	-1.024	0.003614	0.01383
ENSG00000170579	DLGAP1	5.953	1.016	0.007377	0.0253		ENSG00000183691	NOG	485	-1.022	3.82e-05	0.0002575
ENSG00000047648	ARHGAP6	203.3	1.016	0.001812	0.007723		ENSG00000111371	SLC38A1	4304	-1.022	0.005785	0.02056
ENSG00000025772	TOMM34	1783	1.016	9.041e-21	5.578e-19		ENSG00000168038	ULK4	146.5	-1.017	2.385e-17	1.056e-15
ENSG00000213445	SIPA1	646.3	1.015	1.109e-28	1.231e-26		ENSG00000159314	ARHGAP27	41.13	-1.017	1.783e-05	0.0001297
ENSG00000171208	NETO2	1166	1.013	0.002924	0.01161		ENSG00000100505	TRIM9	48.93	-1.016	8.42e-05	0.0005216
ENSG00000280693	SH3PXD2A-AS1	1.786	1.012	0.006915	0.02393		ENSG00000145685	LHFPL2	1226	-1.016	6.402e-15	2.272e-13
ENSG00000040608	RTN4R	5.532	1.012	0.007021	0.02422		ENSG00000266916	ZNF793-AS1	15.66	-1.016	0.0002219	0.001232
ENSG00000181544	FANCB	88.3	1.012	0.0001515	0.0008817		ENSG00000168003	SLC3A2	4422	-1.016	0.00196	0.00824
ENSG00000079337	RAPGEF3	77.72	1.011	1.878e-08	2.609e-07		ENSG00000138829	FBN2	13610	-1.015	8.992e-18	4.248e-16
ENSG00000151849	CENPJ	350.7	1.01	1.748e-06	1.608e-05		ENSG00000132840	BHMT2	257.6	-1.015	2.748e-09	4.458e-08
ENSG00000100629	CEP128	186.2	1.009	5.869e-06	4.777e-05		ENSG00000135083	CCNJL	64.85	-1.014	2.953e-05	0.0002035
ENSG00000213889	PPM1N	10.45	1.008	0.001466	0.006449		ENSG00000175946	KLHL38	7.562	-1.011	0.003866	0.01464
ENSG00000262655	SPON1	781.5	1.008	0.005839	0.02071		ENSG00000178235	SLITRK1	25.39	-1.008	0.007063	0.02434
ENSG00000162063	CCNF	582.2	1.008	2.018e-05	0.000145		ENSG00000278291	ENSG00000278291	174	-1.007	1.097e-06	1.065e-05
ENSG00000265763	ZNF488	1.711	1.007	0.007508	0.02566		ENSG00000149256	TENM4	1956	-1.007	1.302e-05	9.767e-05
ENSG00000175899	A2M	3963	1.006	0.0002346	0.001293		ENSG00000260230	FRRS1L	23.56	-1.006	0.005254	0.01895
ENSG00000155093	PTPRN2	6.135	1.005	0.007772	0.02635		ENSG00000269292	ENSG00000269292	4.384	-1.003	0.003545	0.01361
ENSG00000141448	GATA6	38.91	1.005	0.002624	0.01058		ENSG00000255920	CCND2-AS1	11.17	-1.003	0.005732	0.0204
ENSG00000145423	SFRP2	6.858	1.005	0.006547	0.02282		ENSG00000174804	FZD4	751.5	-1.003	8.877e-13	2.466e-11
ENSG00000234405	ENSG00000234405	23.49	1.004	0.0002067	0.00116		ENSG00000185271	KLHL33	22.86	-1.001	0.000535	0.002662
ENSG00000272758	LOC102723582	32.16	1.003	1.538e-05	0.0001135		ENSG00000169231	THBS3	3641	-1	2.11e-05	0.000151
ENSG00000178878	APOLD1	314.8	1.001	2.023e-11	4.685e-10

## Sheet: Day 21
log2fold value >1, FDR = 0.05
Day 21 Differentially Expressed Genes - Upregulated (1237)							Day 21 Differentially Expressed Genes - Downregulated (936)
gene	symbol	baseMean	log2FoldChange	p-value	p-adj		gene	symbol	baseMean	log2FoldChange	p-value	p-adj
ENSG00000229807	XIST	6381	14.05	1.863e-34	2.004e-32		ENSG00000129824	RPS4Y1	2436	-15.03	6.758e-75	4.725e-72
ENSG00000107159	CA9	328.2	9.839	6.705e-11	9.664e-10		ENSG00000067048	DDX3Y	960.8	-13.54	4.153e-61	1.894e-58
ENSG00000163568	AIM2	45.79	7.34	5.134e-12	8.547e-11		ENSG00000114374	USP9Y	501.4	-12.59	4.156e-53	1.263e-50
ENSG00000129521	EGLN3	47.5	7.207	3.399e-15	7.993e-14		ENSG00000012817	KDM5D	391.5	-12.28	1.188e-50	3.367e-48
ENSG00000087250	MT3	23.45	7.089	1.556e-07	1.392e-06		ENSG00000165246	NLGN4Y	347.7	-11.95	5.014e-48	1.237e-45
ENSG00000250535	ENSG00000250535	30.66	7.032	1.629e-11	2.563e-10		ENSG00000131002	TXLNGY	169.4	-11.27	1.221e-42	2.287e-40
ENSG00000276345	LOC107987373	111.3	7.022	8.751e-13	1.592e-11		ENSG00000067646	ZFY	166.3	-11.02	5.026e-41	8.367e-39
ENSG00000115138	POMC	52.91	6.843	4.618e-11	6.827e-10		ENSG00000198692	EIF1AY	161.5	-10.93	1.941e-40	3.156e-38
ENSG00000134463	ECHDC3	86.29	6.51	2.673e-17	7.619e-16		ENSG00000183878	UTY	135.3	-10.87	6.4e-40	1.017e-37
ENSG00000213025	ENSG00000213025	83.5	6.412	4.763e-15	1.101e-13		ENSG00000233864	ENSG00000233864	128.6	-10.36	2.388e-36	2.981e-34
ENSG00000173262	SLC2A14	15.86	6.08	1.097e-09	1.346e-08		ENSG00000099725	PRKY	86.86	-9.1	1.492e-28	1.155e-26
ENSG00000157782	CABP1	23.58	5.904	7.34e-08	6.964e-07		ENSG00000226278	ENSG00000226278	39.06	-8.931	2.158e-27	1.494e-25
ENSG00000198771	RCSD1	115.3	5.519	5.557e-13	1.03e-11		ENSG00000176728	TTTY14	23.2	-8.236	1.269e-23	6.491e-22
ENSG00000077092	RARB	203.9	5.358	6.696e-18	2.021e-16		ENSG00000234665	ENSG00000234665	21.15	-7.495	3.131e-20	1.158e-18
ENSG00000130600	H19	251.1	5.297	1.862e-10	2.533e-09		ENSG00000268568	ENSG00000268568	11.96	-7.033	2.995e-18	9.391e-17
ENSG00000187288	CIDEC	367.5	5.231	3.909e-15	9.12e-14		ENSG00000235563	ENSG00000235563	6.745	-6.87	1.154e-16	3.144e-15
ENSG00000054356	PTPRN	76.81	5.187	1.645e-12	2.89e-11		ENSG00000274333	LOC102724219	13.86	-6.8	2.401e-17	6.9e-16
ENSG00000170893	TRH	52.95	5.185	3.767e-07	3.138e-06		ENSG00000267506	ENSG00000267506	5.611	-6.72	2.955e-15	6.981e-14
ENSG00000182463	TSHZ2	11.47	5.027	3.347e-07	2.809e-06		ENSG00000280145	ENSG00000280145	6.866	-6.335	2.359e-15	5.603e-14
ENSG00000275004	ZNF280B	30.37	5	6.175e-07	4.94e-06		ENSG00000128713	HOXD11	30.53	-5.904	3.135e-25	1.847e-23
ENSG00000145506	NKD2	52.57	4.96	1.99e-14	4.308e-13		ENSG00000160321	ZNF208	8.801	-5.753	1.016e-13	2.032e-12
ENSG00000187688	TRPV2	457.2	4.927	1.002e-56	3.623e-54		ENSG00000054938	CHRDL2	138.6	-5.336	4.442e-84	4.051e-81
ENSG00000151640	DPYSL4	235.7	4.913	3.985e-43	7.599e-41		ENSG00000123572	NRK	201.9	-5.254	4.509e-128	1.051e-124
ENSG00000278530	CHMP1B2P	10.03	4.811	1.694e-07	1.504e-06		ENSG00000114200	BCHE	5.5	-5.111	5.842e-11	8.492e-10
ENSG00000107438	PDLIM1	1275	4.752	3.342e-45	7.082e-43		ENSG00000278903	ENSG00000278903	10.89	-5.098	1.497e-11	2.373e-10
ENSG00000163394	CCKAR	548.4	4.713	1.252e-15	3.101e-14		ENSG00000120057	SFRP5	4.452	-4.986	1.611e-11	2.538e-10
ENSG00000152253	SPC25	160.1	4.609	4.596e-22	2.021e-20		ENSG00000104435	STMN2	360.4	-4.985	9.245e-116	1.763e-112
ENSG00000127472	PLA2G5	121.7	4.569	2.552e-42	4.537e-40		ENSG00000126861	OMG	8.181	-4.942	5.028e-20	1.828e-18
ENSG00000124159	MATN4	27.92	4.566	2.436e-07	2.104e-06		ENSG00000168843	FSTL5	9.684	-4.896	7.148e-12	1.17e-10
ENSG00000048545	GUCA1A	8.633	4.563	3.146e-06	2.234e-05		ENSG00000186472	PCLO	10.52	-4.817	9.781e-11	1.379e-09
ENSG00000162511	LAPTM5	179.6	4.546	7.24e-17	2.012e-15		ENSG00000128710	HOXD10	52.24	-4.81	2.449e-42	4.391e-40
ENSG00000100336	APOL4	44.13	4.484	8.998e-14	1.811e-12		ENSG00000119283	TRIM67	11.62	-4.628	7.652e-23	3.623e-21
ENSG00000154839	SKA1	241.7	4.477	1.755e-28	1.349e-26		ENSG00000111536	IL26	8.925	-4.627	2.983e-09	3.464e-08
ENSG00000187773	DIPK1C	11.01	4.45	7.908e-06	5.192e-05		ENSG00000170275	CRTAP	4374	-4.562	6.828e-157	7.161e-153
ENSG00000210140	ENSG00000210140	9.755	4.437	7.772e-07	6.097e-06		ENSG00000235077	ENSG00000235077	2.943	-4.49	7.395e-09	8.164e-08
ENSG00000077943	ITGA8	669.8	4.377	6.849e-44	1.343e-41		ENSG00000260197	ENSG00000260197	2.645	-4.402	3.055e-08	3.092e-07
ENSG00000124134	KCNS1	340.6	4.371	1.337e-26	8.989e-25		ENSG00000186081	KRT5	7.612	-4.4	4.158e-16	1.089e-14
ENSG00000232725	ENSG00000232725	19.34	4.328	1.445e-06	1.088e-05		ENSG00000154620	TMSB4Y	2.543	-4.365	3.368e-08	3.385e-07
ENSG00000175063	UBE2C	631.9	4.293	1.536e-31	1.377e-29		ENSG00000279377	ENSG00000279377	3.6	-4.285	1.449e-07	1.302e-06
ENSG00000093072	ADA2	127.2	4.285	9.131e-14	1.836e-12		ENSG00000126217	MCF2L	2.398	-4.279	5.532e-06	3.741e-05
ENSG00000152592	DMP1	33.6	4.281	1.067e-08	1.154e-07		ENSG00000226496	LINC00323	28.42	-4.156	1.081e-35	1.274e-33
ENSG00000171848	RRM2	1167	4.278	1.073e-35	1.271e-33		ENSG00000108688	CCL7	38.92	-4.148	4.289e-23	2.097e-21
ENSG00000173267	SNCG	15.11	4.27	7.636e-07	5.999e-06		ENSG00000227582	ENSG00000227582	2.341	-4.12	4.848e-07	3.956e-06
ENSG00000066248	NGEF	322.7	4.261	1.642e-35	1.903e-33		ENSG00000172799	ENSG00000172799	2.886	-4.063	5.25e-07	4.264e-06
ENSG00000186871	ERCC6L	173.6	4.259	2.967e-22	1.327e-20		ENSG00000171234	UGT2B7	6.74	-4.051	1.32e-12	2.358e-11
ENSG00000140534	TICRR	185.9	4.253	2.751e-21	1.114e-19		ENSG00000168955	TM4SF20	327.2	-4.034	3.078e-11	4.665e-10
ENSG00000129810	SGO1	121	4.236	2.141e-17	6.195e-16		ENSG00000206159	GYG2P1	5.163	-4.012	2.525e-07	2.174e-06
ENSG00000185304	RGPD2	7.089	4.215	2.666e-06	1.916e-05		ENSG00000188856	ENSG00000188856	13	-4.004	5.078e-13	9.443e-12
ENSG00000169607	CKAP2L	602.8	4.209	2.204e-35	2.526e-33		ENSG00000055732	MCOLN3	7.601	-3.997	8.564e-11	1.216e-09
ENSG00000148773	MKI67	3399	4.209	3.152e-37	4.185e-35		ENSG00000153253	SCN3A	178.8	-3.907	6.655e-17	1.854e-15
ENSG00000121075	TBX4	38.19	4.196	1.667e-17	4.837e-16		ENSG00000169758	TMEM266	18.82	-3.906	1.366e-30	1.184e-28
ENSG00000002745	WNT16	108	4.193	5.233e-32	4.878e-30		ENSG00000164112	TMEM155	6.896	-3.899	6.694e-15	1.515e-13
ENSG00000178999	AURKB	341.9	4.191	1.846e-27	1.295e-25		ENSG00000065320	NTN1	95.5	-3.897	6.204e-21	2.414e-19
ENSG00000221818	EBF2	701.9	4.183	2.267e-37	3.029e-35		ENSG00000214776	ENSG00000214776	3.244	-3.89	1.947e-06	1.433e-05
ENSG00000259828	ENSG00000259828	11.65	4.182	4.873e-08	4.772e-07		ENSG00000128052	KDR	30.3	-3.825	7.864e-14	1.598e-12
ENSG00000142178	SIK1	11.17	4.179	2.962e-05	0.0001728		ENSG00000164708	PGAM2	25.43	-3.783	2.862e-14	6.09e-13
ENSG00000226816	ENSG00000226816	11.24	4.168	2.191e-06	1.594e-05		ENSG00000141934	PLPP2	23.82	-3.772	1.626e-11	2.56e-10
ENSG00000180574	EIF2S3B	60.09	4.148	9.013e-17	2.481e-15		ENSG00000131771	PPP1R1B	3.984	-3.702	1.774e-07	1.571e-06
ENSG00000189058	APOD	816.4	4.139	4.205e-16	1.1e-14		ENSG00000260695	ENSG00000260695	7.531	-3.67	9.35e-18	2.766e-16
ENSG00000163701	IL17RE	154	4.138	9.914e-15	2.198e-13		ENSG00000232949	ENSG00000232949	3.438	-3.67	4.347e-06	3.003e-05
ENSG00000126787	DLGAP5	859.5	4.13	3.246e-29	2.589e-27		ENSG00000006747	SCIN	58.04	-3.626	1.205e-12	2.16e-11
ENSG00000157303	SUSD3	132.5	4.119	6.997e-30	5.848e-28		ENSG00000010932	FMO1	165.9	-3.611	3.653e-11	5.469e-10
ENSG00000186185	KIF18B	455.1	4.118	5.975e-32	5.497e-30		ENSG00000159251	ACTC1	5.311	-3.606	8.418e-09	9.23e-08
ENSG00000117650	NEK2	318.1	4.117	8.468e-22	3.647e-20		ENSG00000072858	SIDT1	7.277	-3.6	2.293e-10	3.089e-09
ENSG00000104267	CA2	49.31	4.114	4.441e-06	3.06e-05		ENSG00000183770	FOXL2	4.044	-3.594	4.275e-06	2.959e-05
ENSG00000000938	FGR	9.5	4.084	1.059e-06	8.125e-06		ENSG00000275325	ENSG00000275325	3.014	-3.584	8.116e-06	5.318e-05
ENSG00000158486	DNAH3	6.395	4.019	8.24e-06	5.389e-05		ENSG00000139200	PIANP	108.9	-3.563	3.262e-59	1.342e-56
ENSG00000130720	FIBCD1	95.17	4.008	1.922e-14	4.173e-13		ENSG00000182132	KCNIP1	7.105	-3.543	8.29e-13	1.516e-11
ENSG00000156970	BUB1B	657.3	3.988	1.86e-34	2.004e-32		ENSG00000142973	CYP4B1	5.734	-3.531	1.002e-13	2.007e-12
ENSG00000181652	ATG9B	14.39	3.964	3.34e-06	2.362e-05		ENSG00000185924	RTN4RL1	84.7	-3.526	6.633e-97	8.695e-94
ENSG00000134201	GSTM5	183.8	3.964	1.362e-60	5.951e-58		ENSG00000100368	CSF2RB	43.94	-3.522	2.393e-24	1.306e-22
ENSG00000159167	STC1	355.4	3.949	1.194e-24	6.751e-23		ENSG00000056291	NPFFR2	2.194	-3.479	9.24e-06	5.991e-05
ENSG00000024526	DEPDC1	554.7	3.942	9.424e-29	7.376e-27		ENSG00000261377	ENSG00000261377	9.662	-3.468	9.096e-11	1.289e-09
ENSG00000132932	ATP8A2	52.6	3.932	4.889e-12	8.191e-11		ENSG00000143469	SYT14	54.51	-3.467	5.489e-22	2.384e-20
ENSG00000185008	ROBO2	27.06	3.931	3.427e-09	3.952e-08		ENSG00000182263	FIGN	47.63	-3.459	2.509e-26	1.645e-24
ENSG00000129173	E2F8	122.6	3.921	8.78e-21	3.355e-19		ENSG00000196611	MMP1	67.36	-3.457	3.303e-08	3.33e-07
ENSG00000128285	MCHR1	19.16	3.916	4.669e-06	3.2e-05		ENSG00000179869	ABCA13	424.8	-3.428	2.711e-44	5.469e-42
ENSG00000143228	NUF2	341.4	3.865	2.033e-25	1.225e-23		ENSG00000162817	C1orf115	99.1	-3.418	1.047e-12	1.883e-11
ENSG00000187546	AGMO	35.03	3.863	3.1e-05	0.0001799		ENSG00000109625	CPZ	12.5	-3.39	1.117e-08	1.203e-07
ENSG00000123485	HJURP	565.8	3.847	6.339e-35	7.149e-33		ENSG00000231760	ENSG00000231760	10.22	-3.384	1.548e-15	3.771e-14
ENSG00000150540	HNMT	684.3	3.825	1.517e-26	1.01e-24		ENSG00000127954	STEAP4	2446	-3.374	1.461e-18	4.715e-17
ENSG00000183856	IQGAP3	1157	3.802	1.91e-18	6.117e-17		ENSG00000205002	AARD	19.98	-3.353	1.075e-13	2.146e-12
ENSG00000136573	BLK	9.39	3.771	2.261e-05	0.0001356		ENSG00000141401	IMPA2	334.9	-3.351	6.642e-143	2.322e-139
ENSG00000239335	LLPH-DT	7.779	3.77	1.178e-05	7.487e-05		ENSG00000251161	ENSG00000251161	5.969	-3.348	4.855e-08	4.757e-07
ENSG00000179750	APOBEC3B	206.2	3.768	1.221e-19	4.281e-18		ENSG00000136928	GABBR2	29.41	-3.347	3.521e-14	7.422e-13
ENSG00000233491	LOC100128317	10.99	3.761	8.809e-06	5.731e-05		ENSG00000231231	ENSG00000231231	69.74	-3.284	7.88e-28	5.779e-26
ENSG00000189056	RELN	13.46	3.76	1.154e-05	7.355e-05		ENSG00000168329	CX3CR1	9.041	-3.28	3.592e-15	8.429e-14
ENSG00000160111	CPAMD8	37.07	3.757	3.188e-07	2.687e-06		ENSG00000170561	IRX2	6.605	-3.276	1.94e-05	0.0001182
ENSG00000141750	STAC2	12.92	3.75	1.183e-05	7.515e-05		ENSG00000230498	ENSG00000230498	1.643	-3.275	1.105e-05	7.074e-05
ENSG00000138180	CEP55	800.1	3.747	2.377e-32	2.277e-30		ENSG00000152939	MARVELD2	34.66	-3.273	4.116e-39	6.167e-37
ENSG00000129195	PIMREG	502.8	3.741	9.915e-20	3.513e-18		ENSG00000183508	TENT5C	41.77	-3.253	8.455e-08	7.939e-07
ENSG00000100593	ISM2	4.44	3.736	4.637e-05	0.0002593		ENSG00000214688	C10orf105	2.46	-3.249	2.153e-05	0.0001301
ENSG00000168078	PBK	536	3.732	1.322e-29	1.087e-27		ENSG00000170458	CD14	101.6	-3.243	6.965e-28	5.126e-26
ENSG00000101447	FAM83D	414.5	3.72	9.821e-24	5.087e-22		ENSG00000116990	MYCL	18.67	-3.23	6.125e-12	1.013e-10
ENSG00000259520	LOC101928414	14.22	3.715	6.444e-08	6.178e-07		ENSG00000048740	CELF2	315.5	-3.214	2.382e-88	2.498e-85
ENSG00000007968	E2F2	68.27	3.701	5.795e-11	8.429e-10		ENSG00000152208	GRID2	4.883	-3.211	4.748e-08	4.661e-07
ENSG00000051341	POLQ	232.1	3.691	1.249e-21	5.291e-20		ENSG00000215910	C1orf167	13.69	-3.204	9.719e-19	3.2e-17
ENSG00000171241	SHCBP1	874.1	3.683	7.17e-30	5.969e-28		ENSG00000235288	ENSG00000235288	3.442	-3.193	2.496e-06	1.803e-05
ENSG00000154451	GBP5	20.99	3.68	2.787e-08	2.838e-07		ENSG00000183421	RIPK4	25.32	-3.185	1.883e-14	4.092e-13
ENSG00000075218	GTSE1	530.9	3.678	1.415e-25	8.755e-24		ENSG00000120328	PCDHB12	34.89	-3.183	8.517e-38	1.16e-35
ENSG00000174371	EXO1	248.3	3.676	5.509e-23	2.656e-21		ENSG00000181092	ADIPOQ	2.877	-3.156	7.363e-07	5.802e-06
ENSG00000184139	ENSG00000184139	8.423	3.658	9.897e-06	6.39e-05		ENSG00000203805	PLPP4	146.6	-3.153	4.137e-20	1.512e-18
ENSG00000131747	TOP2A	4142	3.654	2.093e-28	1.597e-26		ENSG00000186462	NAP1L2	1.548	-3.145	6.794e-05	0.0003642
ENSG00000117399	CDC20	1012	3.646	2.676e-23	1.33e-21		ENSG00000069535	MAOB	42.81	-3.142	5.049e-11	7.411e-10
ENSG00000135451	TROAP	272	3.632	5.624e-18	1.71e-16		ENSG00000117226	GBP3	769.2	-3.118	3.278e-259	6.875e-255
ENSG00000137812	KNL1	713.4	3.61	4.498e-28	3.322e-26		ENSG00000221866	PLXNA4	1034	-3.112	8.356e-32	7.654e-30
ENSG00000149596	JPH2	53.47	3.605	2.79e-14	5.948e-13		ENSG00000225178	ENSG00000225178	305.1	-3.083	1.132e-134	3.394e-131
ENSG00000181885	CLDN7	39.42	3.604	2.723e-29	2.18e-27		ENSG00000196730	DAPK1	970.2	-3.077	8.339e-86	8.33e-83
ENSG00000157388	CACNA1D	14.36	3.604	6.818e-06	4.539e-05		ENSG00000124249	KCNK15	203.1	-3.073	8.435e-08	7.923e-07
ENSG00000065328	MCM10	269.1	3.591	4.803e-16	1.252e-14		ENSG00000226757	PP12613	4.858	-3.071	9.073e-10	1.128e-08
ENSG00000179455	MKRN3	6.017	3.587	2.57e-05	0.0001519		ENSG00000146374	RSPO3	17.31	-3.065	1.548e-11	2.446e-10
ENSG00000152785	BMP3	53.25	3.587	9.44e-08	8.785e-07		ENSG00000095713	CRTAC1	6.572	-3.052	9.29e-12	1.504e-10
ENSG00000127564	PKMYT1	323.7	3.575	2.285e-19	7.87e-18		ENSG00000174669	SLC29A2	5.133	-3.047	4.966e-05	0.0002759
ENSG00000125851	PCSK2	21.08	3.571	1.99e-05	0.000121		ENSG00000103888	CEMIP	51010	-3.043	1.213e-25	7.572e-24
ENSG00000101057	MYBL2	785.4	3.566	1.662e-28	1.282e-26		ENSG00000197479	PCDHB11	33.82	-3.042	1.97e-42	3.593e-40
ENSG00000105011	ASF1B	370.5	3.566	2.075e-29	1.674e-27		ENSG00000133392	MYH11	85.29	-3.039	1.129e-30	9.827e-29
ENSG00000165480	SKA3	301.3	3.561	1.334e-24	7.504e-23		ENSG00000247498	GPRC5D-AS1	85.52	-3.024	5.041e-09	5.7e-08
ENSG00000072571	HMMR	436.2	3.56	1.803e-21	7.46e-20		ENSG00000158683	PKD1L1	14.17	-3.018	5.742e-11	8.358e-10
ENSG00000107485	GATA3	3.527	3.548	3.732e-05	0.0002125		ENSG00000177570	SAMD12	40.72	-3.008	1.82e-24	1.01e-22
ENSG00000189057	FAM111B	328.3	3.547	1.517e-17	4.424e-16		ENSG00000106484	MEST	2567	-2.995	2.461e-19	8.435e-18
ENSG00000159263	SIM2	22.65	3.545	5.976e-05	0.0003249		ENSG00000120322	PCDHB8	18.86	-2.988	1.244e-19	4.355e-18
ENSG00000242147	LINC02657	7.38	3.538	4.564e-05	0.0002554		ENSG00000198744	ENSG00000198744	32.72	-2.962	3.613e-36	4.432e-34
ENSG00000117724	CENPF	2316	3.536	2.397e-24	1.306e-22		ENSG00000155269	GPR78	2.653	-2.96	7.275e-05	0.0003867
ENSG00000116141	MARK1	16.2	3.512	1.013e-07	9.363e-07		ENSG00000006210	CX3CL1	666.3	-2.929	1.182e-149	4.961e-146
ENSG00000101017	CD40	51.57	3.51	2.728e-21	1.107e-19		ENSG00000274276	CBSL	55.67	-2.923	1.065e-06	8.162e-06
ENSG00000204128	C2orf72	10.41	3.507	5.086e-05	0.0002816		ENSG00000109819	PPARGC1A	22.26	-2.922	1.426e-18	4.608e-17
ENSG00000166851	PLK1	936	3.497	3.678e-20	1.354e-18		ENSG00000144644	GADL1	3.725	-2.912	6.45e-06	4.311e-05
ENSG00000123560	PLP1	44.84	3.496	2.156e-16	5.769e-15		ENSG00000117069	ST6GALNAC5	111.8	-2.903	2.704e-14	5.77e-13
ENSG00000175305	CCNE2	198.8	3.477	7.583e-21	2.924e-19		ENSG00000214402	LCNL1	9.709	-2.898	5.478e-10	7.028e-09
ENSG00000111057	KRT18	308.3	3.476	2.996e-11	4.55e-10		ENSG00000162738	VANGL2	90.41	-2.876	3.066e-16	8.152e-15
ENSG00000134917	ADAMTS8	26.5	3.475	7.402e-09	8.168e-08		ENSG00000113212	PCDHB7	98.39	-2.867	1.183e-57	4.43e-55
ENSG00000186193	SAPCD2	264.7	3.472	2.309e-15	5.517e-14		ENSG00000215030	ENSG00000215030	553.9	-2.865	1.396e-63	7.142e-61
ENSG00000257242	LINC01619	8.797	3.47	2.384e-06	1.727e-05		ENSG00000230836	ENSG00000230836	3.611	-2.863	3.228e-05	0.0001866
ENSG00000170312	CDK1	844.8	3.46	3.054e-33	3.11e-31		ENSG00000228997	ENSG00000228997	5.396	-2.858	7.952e-07	6.228e-06
ENSG00000013293	SLC7A14	29.01	3.45	4.282e-11	6.356e-10		ENSG00000113263	ITK	1.954	-2.842	4.485e-05	0.0002515
ENSG00000149506	ZP1	9.255	3.45	4.821e-06	3.292e-05		ENSG00000154930	ACSS1	477.8	-2.839	4.252e-69	2.478e-66
ENSG00000198915	RASGEF1A	11.32	3.442	2.067e-05	0.0001255		ENSG00000198732	SMOC1	914.8	-2.834	4.655e-33	4.717e-31
ENSG00000234449	ENSG00000234449	26.01	3.44	1.133e-08	1.219e-07		ENSG00000225790	ENSG00000225790	19.08	-2.832	1.724e-19	5.987e-18
ENSG00000171320	ESCO2	181.7	3.43	4.629e-23	2.248e-21		ENSG00000169432	SCN9A	429.8	-2.82	6.717e-09	7.475e-08
ENSG00000078114	NEBL	85.44	3.422	1.142e-17	3.359e-16		ENSG00000091129	NRCAM	498	-2.811	1.411e-40	2.312e-38
ENSG00000214357	NEURL1B	322.6	3.42	8.406e-22	3.628e-20		ENSG00000157322	CLEC18A	4.691	-2.809	2.925e-06	2.089e-05
ENSG00000109674	NEIL3	134.6	3.42	1.193e-16	3.246e-15		ENSG00000136167	LCP1	3.125	-2.798	0.0001779	0.000862
ENSG00000141255	SPATA22	5.321	3.415	4.244e-05	0.0002386		ENSG00000278212	ENSG00000278212	1.916	-2.794	0.0002251	0.001066
ENSG00000120708	TGFBI	50010	3.413	4.857e-22	2.127e-20		ENSG00000247627	ENSG00000247627	30.24	-2.785	8.054e-24	4.213e-22
ENSG00000172724	CCL19	27.33	3.411	1.113e-07	1.022e-06		ENSG00000196358	NTNG2	207	-2.772	1.706e-27	1.201e-25
ENSG00000121152	NCAPH	373.5	3.407	2.256e-24	1.242e-22		ENSG00000184492	FOXD4L1	1.442	-2.766	0.0002203	0.001045
ENSG00000106327	TFR2	21.76	3.401	5.326e-08	5.179e-07		ENSG00000253958	CLDN23	22.21	-2.75	7.616e-25	4.365e-23
ENSG00000124343	XG	448.1	3.394	1.137e-27	8.164e-26		ENSG00000090339	ICAM1	1413	-2.742	1.185e-33	1.242e-31
ENSG00000137804	NUSAP1	917.7	3.393	8.188e-26	5.189e-24		ENSG00000267397	ENSG00000267397	90.64	-2.738	1.984e-54	6.404e-52
ENSG00000093009	CDC45	254.9	3.391	1.156e-19	4.063e-18		ENSG00000165694	FRMD7	29.28	-2.735	1.115e-18	3.655e-17
ENSG00000142621	FHAD1	209.2	3.377	8.245e-81	6.405e-78		ENSG00000187372	PCDHB13	106	-2.732	3.007e-71	1.855e-68
ENSG00000137726	FXYD6	17.55	3.371	8.934e-05	0.0004657		ENSG00000075035	WSCD2	1.655	-2.73	5.143e-05	0.0002843
ENSG00000237649	KIFC1	912.6	3.371	1.884e-26	1.25e-24		ENSG00000157601	MX1	283.6	-2.729	1.147e-17	3.369e-16
ENSG00000275895	U2AF1L5	10.72	3.366	4.686e-05	0.0002618		ENSG00000255741	ENSG00000255741	1.816	-2.717	3.624e-05	0.0002071
ENSG00000169679	BUB1	768.6	3.363	4.817e-27	3.28e-25		ENSG00000278771	RN7SL3	14.12	-2.698	5.443e-07	4.403e-06
ENSG00000163017	ACTG2	1124	3.361	1.811e-07	1.6e-06		ENSG00000082074	FYB1	1.302	-2.69	0.0002218	0.001051
ENSG00000115163	CENPA	190.6	3.355	3.461e-16	9.167e-15		ENSG00000276386	ENSG00000276386	6.553	-2.686	3.774e-07	3.143e-06
ENSG00000089685	BIRC5	1293	3.354	1.264e-21	5.345e-20		ENSG00000165105	RASEF	7.623	-2.643	3.478e-05	0.0001996
ENSG00000118193	KIF14	426.6	3.354	2.395e-21	9.811e-20		ENSG00000198624	CCDC69	369.9	-2.626	2.943e-30	2.499e-28
ENSG00000171772	SYCE1	8.41	3.345	5.102e-05	0.0002824		ENSG00000254251	ENSG00000254251	1.43	-2.623	0.000304	0.001391
ENSG00000167191	GPRC5B	30.45	3.344	2.761e-09	3.22e-08		ENSG00000136014	USP44	37.22	-2.621	2.344e-29	1.883e-27
ENSG00000134690	CDCA8	621.4	3.331	2.534e-22	1.148e-20		ENSG00000110203	FOLR3	7.67	-2.62	4.073e-07	3.372e-06
ENSG00000247516	MIR4458HG	68.67	3.323	3.906e-21	1.557e-19		ENSG00000198010	DLGAP2	4.103	-2.617	2.904e-06	2.076e-05
ENSG00000068489	PRR11	996.3	3.322	2.48e-22	1.126e-20		ENSG00000182771	GRID1	5.651	-2.613	1.753e-05	0.0001079
ENSG00000237513	ENSG00000237513	72.18	3.319	7.961e-19	2.646e-17		ENSG00000203685	STUM	17.19	-2.609	9.764e-24	5.07e-22
ENSG00000116574	RHOU	210.9	3.317	5.738e-47	1.308e-44		ENSG00000169218	RSPO1	84.15	-2.605	1.175e-24	6.661e-23
ENSG00000188859	FAM78B	25.72	3.315	1.34e-11	2.139e-10		ENSG00000151490	PTPRO	16.37	-2.598	2.463e-18	7.747e-17
ENSG00000170891	CYTL1	109	3.29	1.905e-06	1.405e-05		ENSG00000179542	SLITRK4	3.242	-2.593	8.957e-05	0.0004666
ENSG00000112984	KIF20A	1140	3.286	1.769e-16	4.77e-15		ENSG00000259676	ENSG00000259676	24.93	-2.593	7.533e-12	1.232e-10
ENSG00000249378	LINC01060	26.94	3.286	8.734e-05	0.0004563		ENSG00000136040	PLXNC1	135.9	-2.584	2.56e-17	7.316e-16
ENSG00000179403	VWA1	158	3.285	5.106e-51	1.467e-48		ENSG00000076258	FMO4	160.3	-2.579	2.075e-155	1.088e-151
ENSG00000109805	NCAPG	849.4	3.283	2.822e-30	2.406e-28		ENSG00000058335	RASGRF1	2.311	-2.568	0.0001507	0.0007443
ENSG00000213087	ENSG00000213087	7.917	3.282	3.051e-05	0.0001775		ENSG00000228340	MIR646HG	37.04	-2.555	2.441e-24	1.326e-22
ENSG00000149926	TLCD3B	6.451	3.282	8.143e-05	0.0004281		ENSG00000105664	COMP	102400	-2.553	4.706e-11	6.942e-10
ENSG00000253404	LOC105379194	7.838	3.274	4.804e-06	3.284e-05		ENSG00000225383	SFTA1P	138	-2.55	3.579e-07	2.99e-06
ENSG00000168918	INPP5D	11.27	3.272	3.436e-05	0.0001974		ENSG00000277149	TYW1B	129.7	-2.549	2.429e-94	2.997e-91
ENSG00000140798	ABCC12	5.138	3.271	3.959e-05	0.0002238		ENSG00000102683	SGCG	2.91	-2.549	0.0002659	0.001236
ENSG00000112742	TTK	396.4	3.269	1.377e-20	5.225e-19		ENSG00000170477	KRT4	1.54	-2.538	0.0002357	0.001113
ENSG00000121211	MND1	64.92	3.26	2.958e-13	5.667e-12		ENSG00000128645	HOXD1	10.18	-2.536	5.339e-08	5.187e-07
ENSG00000100162	CENPM	140.3	3.257	1.627e-15	3.949e-14		ENSG00000164128	NPY1R	3.584	-2.532	2.313e-05	0.0001385
ENSG00000157456	CCNB2	592.6	3.252	5.586e-18	1.701e-16		ENSG00000235997	ENSG00000235997	23.1	-2.528	6.166e-06	4.141e-05
ENSG00000066279	ASPM	1492	3.242	6.401e-20	2.315e-18		ENSG00000178222	RNF212	89.29	-2.512	1.095e-56	3.894e-54
ENSG00000164935	DCSTAMP	7.032	3.237	2.539e-05	0.0001503		ENSG00000198838	RYR3	2.336	-2.501	0.0001461	0.0007243
ENSG00000163909	HEYL	46.63	3.228	2.437e-09	2.862e-08		ENSG00000249937	ENSG00000249937	9.722	-2.5	1.826e-14	3.978e-13
ENSG00000180921	FAM83H	84.74	3.224	3.294e-21	1.326e-19		ENSG00000198729	PPP1R14C	49.26	-2.498	2.148e-07	1.87e-06
ENSG00000149294	NCAM1	764.7	3.218	4.316e-20	1.575e-18		ENSG00000073849	ST6GAL1	319.3	-2.496	3.501e-10	4.599e-09
ENSG00000152495	CAMK4	61.39	3.2	2.507e-07	2.161e-06		ENSG00000174697	LEP	1146	-2.469	3.338e-23	1.647e-21
ENSG00000164440	TXLNB	67.37	3.196	2.161e-28	1.636e-26		ENSG00000187134	AKR1C1	787.6	-2.465	5.801e-156	4.056e-152
ENSG00000185633	NDUFA4L2	444.5	3.191	5.635e-08	5.452e-07		ENSG00000211818	ENSG00000211818	4.72	-2.461	6.274e-06	4.205e-05
ENSG00000144354	CDCA7	206.6	3.183	1.42e-21	5.944e-20		ENSG00000144285	SCN1A	7.699	-2.46	0.0003103	0.001418
ENSG00000280241	ENSG00000280241	10.35	3.175	6.28e-08	6.032e-07		ENSG00000129422	MTUS1	151.4	-2.455	3.196e-20	1.18e-18
ENSG00000189420	ZFP92	3.563	3.175	0.0001242	0.0006259		ENSG00000166448	TMEM130	55.13	-2.454	2.54e-13	4.905e-12
ENSG00000237686	LOC101929705	8.599	3.173	0.0001014	0.0005204		ENSG00000157766	ACAN	8426	-2.446	3.279e-08	3.308e-07
ENSG00000135476	ESPL1	356.1	3.169	3.437e-21	1.38e-19		ENSG00000231574	LINC02015	75.75	-2.436	8.839e-13	1.607e-11
ENSG00000205809	KLRC2	44.87	3.166	1.602e-14	3.514e-13		ENSG00000174348	PODN	3125	-2.432	2.28e-08	2.355e-07
ENSG00000170374	SP7	64.63	3.161	3.928e-06	2.736e-05		ENSG00000169031	COL4A3	23.11	-2.432	1.586e-19	5.527e-18
ENSG00000109107	ALDOC	786	3.159	4.09e-12	6.896e-11		ENSG00000225783	MIAT	100	-2.43	1.125e-09	1.376e-08
ENSG00000085999	RAD54L	165	3.156	8.969e-21	3.414e-19		ENSG00000146530	VWDE	3.452	-2.424	0.00049	0.002135
ENSG00000123219	CENPK	256.5	3.147	9.465e-35	1.056e-32		ENSG00000101098	RIMS4	14.8	-2.42	5.746e-06	3.88e-05
ENSG00000162706	CADM3	966.6	3.129	6.992e-05	0.0003738		ENSG00000128594	LRRC4	38.17	-2.414	1.143e-22	5.293e-21
ENSG00000167900	TK1	1271	3.125	8.077e-22	3.493e-20		ENSG00000104055	TGM5	7.29	-2.411	2.236e-08	2.311e-07
ENSG00000261039	LINC02544	14.58	3.118	1.084e-07	9.966e-07		ENSG00000123496	IL13RA2	6.603	-2.41	1.213e-07	1.106e-06
ENSG00000156509	FBXO43	22.5	3.107	4.943e-08	4.838e-07		ENSG00000177363	LRRN4CL	331.4	-2.407	2.905e-12	4.983e-11
ENSG00000171462	DLK2	18.09	3.106	3.419e-12	5.803e-11		ENSG00000137975	CLCA2	29.45	-2.4	3.502e-26	2.274e-24
ENSG00000141448	GATA6	38.91	3.103	6.521e-07	5.193e-06		ENSG00000158406	H4C8	52.04	-2.4	4.873e-38	6.907e-36
ENSG00000236200	ENSG00000236200	6.339	3.1	0.0001209	0.0006108		ENSG00000224940	PRRT4	2.716	-2.398	2.341e-05	0.00014
ENSG00000132688	NES	2947	3.094	1.614e-47	3.892e-45		ENSG00000276223	ENSG00000276223	10.71	-2.393	2.521e-07	2.171e-06
ENSG00000131094	C1QL1	33.14	3.093	6.567e-16	1.686e-14		ENSG00000165084	C8orf34	9.489	-2.392	2.837e-11	4.321e-10
ENSG00000159763	PIP	21.05	3.09	4.887e-21	1.927e-19		ENSG00000129009	ISLR	1326	-2.377	4.432e-17	1.251e-15
ENSG00000145777	TSLP	32.13	3.088	3.453e-11	5.185e-10		ENSG00000198794	SCAMP5	93.63	-2.371	1.072e-16	2.927e-15
ENSG00000247095	MIR210HG	321.1	3.088	1.609e-06	1.198e-05		ENSG00000204894	ENSG00000204894	1.488	-2.363	0.000717	0.002987
ENSG00000164251	F2RL1	129.9	3.088	2.379e-09	2.796e-08		ENSG00000100626	GALNT16	590.9	-2.349	1.613e-06	1.201e-05
ENSG00000184599	TAFA3	9.581	3.086	7.906e-05	0.0004165		ENSG00000253858	ENSG00000253858	2.271	-2.349	0.0002621	0.001222
ENSG00000181773	GPR3	23.32	3.085	6.875e-07	5.452e-06		ENSG00000163884	KLF15	105.2	-2.336	9.883e-16	2.48e-14
ENSG00000134955	SLC37A2	22.94	3.072	6.944e-05	0.0003716		ENSG00000079841	RIMS1	374.9	-2.336	7.237e-49	1.851e-46
ENSG00000143850	PLEKHA6	131	3.065	4.096e-19	1.388e-17		ENSG00000169220	RGS14	64.94	-2.332	2.252e-18	7.167e-17
ENSG00000132749	TESMIN	3.473	3.062	0.0001497	0.0007405		ENSG00000171476	HOPX	78.91	-2.331	4.151e-09	4.737e-08
ENSG00000235454	ENSG00000235454	4.085	3.06	0.0001414	0.0007035		ENSG00000249346	LINC01016	2.419	-2.323	0.0002622	0.001222
ENSG00000163808	KIF15	375.2	3.06	2.999e-23	1.487e-21		ENSG00000162777	DENND2D	38.23	-2.321	2.257e-32	2.172e-30
ENSG00000181031	RPH3AL	83.49	3.059	1.564e-25	9.652e-24		ENSG00000205861	PCOTH	115.6	-2.311	8.723e-83	7.624e-80
ENSG00000058866	DGKG	11.36	3.057	1.495e-06	1.124e-05		ENSG00000135914	HTR2B	72.49	-2.31	5.832e-07	4.698e-06
ENSG00000121621	KIF18A	251	3.053	4.329e-16	1.131e-14		ENSG00000107105	ELAVL2	5.202	-2.31	0.0003538	0.001597
ENSG00000100526	CDKN3	369.8	3.051	2.059e-16	5.522e-15		ENSG00000273802	H2BC8	11.52	-2.307	4.696e-10	6.095e-09
ENSG00000122952	ZWINT	611.6	3.046	2.62e-26	1.712e-24		ENSG00000231806	ENSG00000231806	6.939	-2.299	1.389e-06	1.048e-05
ENSG00000170439	METTL7B	240.9	3.043	4.28e-22	1.89e-20		ENSG00000166473	PKD1L2	1.618	-2.298	0.0003887	0.001739
ENSG00000236209	ENSG00000236209	2.853	3.038	0.000143	0.0007106		ENSG00000225704	ENSG00000225704	3.07	-2.297	0.0002318	0.001095
ENSG00000087586	AURKA	724.6	3.031	7.008e-27	4.757e-25		ENSG00000238009	LOC100996442	3.373	-2.293	3.841e-05	0.0002177
ENSG00000230847	ENSG00000230847	3.954	3.03	0.0001454	0.0007208		ENSG00000103811	CTSH	110.2	-2.29	1.415e-18	4.588e-17
ENSG00000011426	ANLN	3485	3.018	8.89e-24	4.627e-22		ENSG00000205662	ENSG00000205662	2.23	-2.289	0.0007281	0.003028
ENSG00000138160	KIF11	1093	3.008	9.341e-25	5.324e-23		ENSG00000173838	MARCHF10	23.51	-2.286	7.206e-09	7.98e-08
ENSG00000158402	CDC25C	122.7	3.007	5.001e-12	8.351e-11		ENSG00000108602	ALDH3A1	8.225	-2.282	1.296e-08	1.385e-07
ENSG00000160963	COL26A1	8.862	3.005	0.0001764	0.0008557		ENSG00000187837	H1-2	233.9	-2.279	2.156e-18	6.872e-17
ENSG00000104783	KCNN4	323.7	2.999	3.792e-10	4.962e-09		ENSG00000253537	PCDHGA7	421.9	-2.277	1.142e-59	4.79e-57
ENSG00000089225	TBX5	16.64	2.992	2.144e-05	0.0001296		ENSG00000112096	SOD2	10630	-2.273	3.837e-34	4.106e-32
ENSG00000148671	ADIRF	416.3	2.99	7.073e-29	5.556e-27		ENSG00000163827	LRRC2	94.04	-2.27	2.996e-24	1.62e-22
ENSG00000100985	MMP9	3.378	2.989	0.0001684	0.0008213		ENSG00000229891	LINC01315	2.68	-2.269	1.474e-05	9.22e-05
ENSG00000131153	GINS2	287.2	2.986	3.427e-22	1.52e-20		ENSG00000181374	CCL13	26.23	-2.266	0.0008035	0.003306
ENSG00000081277	PKP1	60	2.986	1.244e-07	1.131e-06		ENSG00000137673	MMP7	233.5	-2.265	1.664e-11	2.614e-10
ENSG00000113368	LMNB1	1054	2.978	6.02e-26	3.826e-24		ENSG00000115252	PDE1A	95.7	-2.261	3.583e-08	3.586e-07
ENSG00000019991	HGF	1254	2.976	6.726e-08	6.436e-07		ENSG00000111110	PPM1H	282	-2.258	7.904e-111	1.382e-107
ENSG00000104903	LYL1	11.52	2.971	5.162e-08	5.032e-07		ENSG00000183615	FAM167B	32.12	-2.256	4.448e-21	1.764e-19
ENSG00000076382	SPAG5	701.3	2.968	7.212e-19	2.401e-17		ENSG00000165507	DEPP1	3304	-2.25	2.002e-36	2.545e-34
ENSG00000176387	HSD11B2	4.85	2.965	3.146e-05	0.0001822		ENSG00000245532	NEAT1	7259	-2.241	2.382e-24	1.306e-22
ENSG00000154133	ROBO4	27.53	2.963	1.866e-09	2.233e-08		ENSG00000172137	CALB2	21.41	-2.229	7.842e-10	9.868e-09
ENSG00000143476	DTL	392.2	2.962	7.94e-21	3.056e-19		ENSG00000168309	FAM107A	24.65	-2.226	1.245e-18	4.06e-17
ENSG00000162373	BEND5	70.15	2.961	1.352e-09	1.639e-08		ENSG00000139874	SSTR1	11.39	-2.225	1.059e-07	9.76e-07
ENSG00000162069	BICDL2	6.774	2.96	0.0001638	0.000801		ENSG00000119508	NR4A3	23.79	-2.222	1.756e-21	7.28e-20
ENSG00000135100	HNF1A	3.75	2.957	0.0002297	0.001086		ENSG00000246430	LINC00968	724.6	-2.216	1.003e-57	3.826e-55
ENSG00000226864	ATE1-AS1	19.33	2.954	8.41e-09	9.226e-08		ENSG00000135116	HRK	0.8544	-2.214	0.000994	0.003991
ENSG00000257167	TMPO-AS1	63.29	2.954	4.555e-15	1.055e-13		ENSG00000163491	NEK10	57.05	-2.213	4.12e-20	1.508e-18
ENSG00000092853	CLSPN	385.3	2.948	7.592e-14	1.545e-12		ENSG00000172159	FRMD3	8.074	-2.213	3.788e-09	4.337e-08
ENSG00000161958	FGF11	20.82	2.948	3.945e-07	3.272e-06		ENSG00000170396	ZNF804A	24.61	-2.204	8.217e-06	5.376e-05
ENSG00000089199	CHGB	11.55	2.933	6.176e-06	4.147e-05		ENSG00000224397	SMIM25	2.549	-2.203	0.0003563	0.001608
ENSG00000068976	PYGM	15.64	2.925	1.174e-10	1.64e-09		ENSG00000165269	AQP7	8.761	-2.195	1.974e-06	1.452e-05
ENSG00000175264	CHST1	162.2	2.91	2.011e-32	1.953e-30		ENSG00000268575	ENSG00000268575	28.83	-2.194	5.697e-23	2.741e-21
ENSG00000068078	FGFR3	38.2	2.906	9.374e-06	6.069e-05		ENSG00000256050	ENSG00000256050	12.47	-2.185	3.014e-10	3.999e-09
ENSG00000183114	FAM43B	43.14	2.906	1.63e-21	6.797e-20		ENSG00000254681	PKD1P5-LOC105376752	246.9	-2.181	6.412e-20	2.315e-18
ENSG00000172927	MYEOV	68.77	2.906	1.265e-10	1.76e-09		ENSG00000239268	ENSG00000239268	42.84	-2.179	1.323e-08	1.41e-07
ENSG00000008118	CAMK1G	26.65	2.904	3.642e-05	0.0002081		ENSG00000081052	COL4A4	289	-2.177	3.877e-07	3.222e-06
ENSG00000269954	ENSG00000269954	3.866	2.904	0.0001935	0.0009302		ENSG00000205835	GMNC	8.062	-2.166	4.002e-05	0.000226
ENSG00000091879	ANGPT2	39.82	2.902	2.163e-05	0.0001305		ENSG00000233087	RAB6D	1.783	-2.158	0.0007926	0.003269
ENSG00000159713	TPPP3	60.59	2.899	1.005e-13	2.012e-12		ENSG00000115221	ITGB6	3.084	-2.156	8.436e-05	0.0004416
ENSG00000232788	ITGA6-AS1	7.552	2.894	0.0001717	0.000836		ENSG00000163762	TM4SF18	10.84	-2.153	2.545e-06	1.836e-05
ENSG00000081059	TCF7	568.5	2.893	3.698e-51	1.077e-48		ENSG00000108244	KRT23	55.19	-2.151	2.156e-05	0.0001302
ENSG00000102935	ZNF423	62.97	2.887	3.697e-10	4.841e-09		ENSG00000213626	LBH	3238	-2.148	3.414e-19	1.161e-17
ENSG00000111665	CDCA3	382.5	2.886	5.628e-16	1.454e-14		ENSG00000185565	LSAMP	626.6	-2.146	4.526e-13	8.484e-12
ENSG00000171388	APLN	330.2	2.877	3.55e-16	9.367e-15		ENSG00000155511	GRIA1	715.8	-2.145	3.551e-08	3.559e-07
ENSG00000223770	CACNA2D1-AS1	2.547	2.873	0.0002531	0.001185		ENSG00000154118	JPH3	2.253	-2.145	0.0002754	0.001275
ENSG00000185527	PDE6G	3.707	2.868	0.0002216	0.001051		ENSG00000251216	ENSG00000251216	1.163	-2.136	0.001137	0.004484
ENSG00000261143	ENSG00000261143	8.576	2.868	3.86e-05	0.0002187		ENSG00000226526	ENSG00000226526	14.57	-2.131	2.076e-09	2.464e-08
ENSG00000090889	KIF4A	736.9	2.868	1.166e-21	4.95e-20		ENSG00000274376	ADAMTS7P1	5.176	-2.128	1.229e-05	7.781e-05
ENSG00000168081	PNOC	3.933	2.865	0.0002651	0.001234		ENSG00000268894	PLCE1-AS1	37.39	-2.125	5.575e-14	1.152e-12
ENSG00000149575	SCN2B	21.1	2.864	0.0001886	0.00091		ENSG00000226067	ENSG00000226067	52.49	-2.114	9.775e-26	6.157e-24
ENSG00000094963	FMO2	158.1	2.851	7.193e-09	7.971e-08		ENSG00000231873	ENSG00000231873	5.057	-2.113	3.349e-06	2.366e-05
ENSG00000249853	HS3ST5	2.685	2.849	0.000265	0.001233		ENSG00000108639	SYNGR2	213.5	-2.11	6.828e-15	1.54e-13
ENSG00000104879	CKM	24.53	2.849	9.406e-10	1.165e-08		ENSG00000143028	SYPL2	51.41	-2.103	6.237e-15	1.421e-13
ENSG00000197299	BLM	166.4	2.83	5.452e-14	1.128e-12		ENSG00000102962	CCL22	1.724	-2.102	0.001075	0.004272
ENSG00000158089	GALNT14	75.12	2.83	4.72e-07	3.858e-06		ENSG00000164483	SAMD3	13.35	-2.097	3.646e-12	6.168e-11
ENSG00000184661	CDCA2	372.7	2.813	2.365e-19	8.118e-18		ENSG00000230390	LINC01048	3.522	-2.096	3.552e-05	0.0002034
ENSG00000035499	DEPDC1B	91.16	2.808	9.769e-13	1.762e-11		ENSG00000188153	COL4A5	6.785	-2.089	0.0001237	0.0006235
ENSG00000146670	CDCA5	533.7	2.807	2.839e-21	1.145e-19		ENSG00000166897	ELFN2	5.18	-2.084	0.000784	0.003238
ENSG00000101670	LIPG	18.35	2.806	2.229e-06	1.62e-05		ENSG00000204740	MALRD1	18.87	-2.083	5.055e-14	1.047e-12
ENSG00000173698	ADGRG2	14.04	2.802	7.929e-05	0.0004174		ENSG00000115380	EFEMP1	7261	-2.083	1.635e-05	0.0001012
ENSG00000149599	DUSP15	15.9	2.799	0.000278	0.001284		ENSG00000283982	LOC101929563	43.07	-2.081	0.001292	0.005012
ENSG00000146410	MTFR2	64.58	2.79	2.393e-10	3.209e-09		ENSG00000278384	ENSG00000278384	3.414	-2.078	0.0003072	0.001404
ENSG00000143631	FLG	295.1	2.788	0.0001213	0.0006123		ENSG00000152137	HSPB8	144.2	-2.077	6.641e-38	9.164e-36
ENSG00000120093	HOXB3	12.96	2.785	9.796e-05	0.0005049		ENSG00000236197	ENSG00000236197	2.275	-2.076	0.0004878	0.002127
ENSG00000255399	TBX5-AS1	28.2	2.785	0.0001349	0.0006736		ENSG00000160145	KALRN	215.9	-2.073	3.525e-79	2.55e-76
ENSG00000146197	SCUBE3	15330	2.783	8.145e-05	0.0004281		ENSG00000091490	SEL1L3	1214	-2.068	1.702e-21	7.083e-20
ENSG00000105131	EPHX3	3.553	2.782	0.0002708	0.001256		ENSG00000230563	ENSG00000230563	1.575	-2.066	0.001309	0.005067
ENSG00000147255	IGSF1	129.1	2.779	0.0002718	0.00126		ENSG00000104953	TLE6	7.683	-2.057	7.616e-06	5.021e-05
ENSG00000238287	ENSG00000238287	11.89	2.776	1.704e-06	1.266e-05		ENSG00000141655	TNFRSF11A	13.19	-2.051	1.874e-05	0.0001146
ENSG00000135298	ADGRB3	5.694	2.775	0.0002963	0.00136		ENSG00000169122	FAM110B	268.4	-2.051	7.203e-19	2.401e-17
ENSG00000119630	PGF	31.15	2.77	1.64e-06	1.22e-05		ENSG00000188211	NCR3LG1	270.9	-2.043	1.883e-133	4.938e-130
ENSG00000088325	TPX2	2169	2.766	8.257e-19	2.74e-17		ENSG00000185860	CCDC190	66.28	-2.042	2.484e-17	7.118e-16
ENSG00000162723	SLAMF9	6.998	2.766	0.0002613	0.001218		ENSG00000144648	ACKR2	14.58	-2.04	7.164e-13	1.319e-11
ENSG00000152583	SPARCL1	18.82	2.764	6.012e-12	9.961e-11		ENSG00000277420	ENSG00000277420	2.55	-2.027	0.00113	0.004461
ENSG00000103710	RASL12	6.05	2.761	6.566e-05	0.0003532		ENSG00000164694	FNDC1	4980	-2.024	2.707e-11	4.148e-10
ENSG00000197943	PLCG2	3.319	2.757	0.0003134	0.00143		ENSG00000215302	ENSG00000215302	24.14	-2.02	1.068e-10	1.5e-09
ENSG00000166803	PCLAF	124.7	2.756	7.662e-16	1.948e-14		ENSG00000100767	PAPLN	331.7	-2.012	1.098e-59	4.701e-57
ENSG00000134057	CCNB1	1610	2.747	1.951e-15	4.71e-14		ENSG00000072657	TRHDE	62.44	-2.01	7.499e-05	0.0003969
ENSG00000099937	SERPIND1	3.709	2.745	0.0003426	0.00155		ENSG00000152402	GUCY1A2	89.21	-2.003	4.909e-05	0.000273
ENSG00000133985	TTC9	15.84	2.744	8.34e-06	5.451e-05		ENSG00000156966	B3GNT7	6.307	-2.001	1.165e-05	7.416e-05
ENSG00000157542	KCNJ6	21.51	2.743	7.067e-08	6.735e-07		ENSG00000175946	KLHL38	7.562	-1.998	1.747e-05	0.0001075
ENSG00000158315	RHBDL2	158.3	2.738	1.344e-27	9.555e-26		ENSG00000160712	IL6R	143	-1.988	4.057e-08	4.035e-07
ENSG00000167771	RCOR2	144.8	2.736	8.215e-10	1.029e-08		ENSG00000127328	RAB3IP	99.77	-1.988	4.254e-23	2.085e-21
ENSG00000267272	LINC01140	21.64	2.734	1.522e-07	1.362e-06		ENSG00000104043	ATP8B4	23.28	-1.986	9.551e-11	1.348e-09
ENSG00000263513	FAM72C	10.88	2.731	5.386e-06	3.647e-05		ENSG00000251003	ENSG00000251003	77.38	-1.985	2.311e-42	4.179e-40
ENSG00000061656	SPAG4	137.3	2.729	1.166e-09	1.422e-08		ENSG00000204792	LINC01291	1.642	-1.985	0.001355	0.005216
ENSG00000176890	TYMS	1491	2.728	2.59e-22	1.171e-20		ENSG00000123700	KCNJ2	29.15	-1.983	9.093e-16	2.295e-14
ENSG00000138435	CHRNA1	57.06	2.723	1.174e-09	1.43e-08		ENSG00000137463	MGARP	39.58	-1.981	6.197e-11	8.996e-10
ENSG00000151725	CENPU	362.9	2.722	2.515e-24	1.363e-22		ENSG00000150556	LYPD6B	28.67	-1.978	2.885e-14	6.132e-13
ENSG00000205221	VIT	592.5	2.705	6.086e-23	2.921e-21		ENSG00000166265	CYYR1	79.2	-1.977	1.785e-07	1.58e-06
ENSG00000116985	BMP8B	40.38	2.7	5.002e-05	0.0002777		ENSG00000164107	HAND2	609.8	-1.977	0.001058	0.004207
ENSG00000167513	CDT1	264.8	2.69	2.531e-19	8.661e-18		ENSG00000135931	ARMC9	1200	-1.976	3.484e-30	2.947e-28
ENSG00000142731	PLK4	330.7	2.685	8.411e-18	2.517e-16		ENSG00000064886	CHI3L2	36.41	-1.974	3.885e-14	8.117e-13
ENSG00000188933	USP32P1	13.12	2.682	2.415e-05	0.0001438		ENSG00000259422	LOC101929439	2.229	-1.97	0.0008441	0.003458
ENSG00000284946	ENSG00000284946	37.03	2.668	2.481e-07	2.14e-06		ENSG00000112218	GPR63	13.27	-1.966	2.951e-06	2.106e-05
ENSG00000155897	ADCY8	6.589	2.656	0.0002366	0.001116		ENSG00000136859	ANGPTL2	2421	-1.964	7.68e-80	5.753e-77
ENSG00000163395	IGFN1	13.92	2.655	1.028e-08	1.114e-07		ENSG00000129946	SHC2	13.02	-1.96	0.0001128	0.000572
ENSG00000173269	MMRN2	27.32	2.643	4.688e-06	3.21e-05		ENSG00000189410	SH2D5	33.41	-1.959	2.529e-09	2.959e-08
ENSG00000260807	LMF1	8.388	2.635	4.187e-06	2.906e-05		ENSG00000266995	ENSG00000266995	3.089	-1.956	0.0002849	0.001313
ENSG00000226465	ENSG00000226465	5.156	2.623	0.0001479	0.0007322		ENSG00000272221	ENSG00000272221	23.54	-1.954	4.65e-07	3.81e-06
ENSG00000254480	LINC02749	3.274	2.62	0.0003937	0.001756		ENSG00000106123	EPHB6	402	-1.95	7.876e-14	1.599e-12
ENSG00000108375	RNF43	2.462	2.619	0.0004014	0.001787		ENSG00000143494	VASH2	21.69	-1.948	8.666e-07	6.748e-06
ENSG00000165891	E2F7	314.5	2.616	2.033e-27	1.412e-25		ENSG00000113600	C9	1.718	-1.947	0.00135	0.005199
ENSG00000162746	FCRLB	42.06	2.607	6.006e-08	5.792e-07		ENSG00000270055	ENSG00000270055	75.06	-1.945	1.024e-34	1.137e-32
ENSG00000279117	ENSG00000279117	55.98	2.602	2.334e-15	5.558e-14		ENSG00000256612	CYP2B7P	6.777	-1.945	5.778e-07	4.656e-06
ENSG00000125089	SH3TC1	49.67	2.598	4.993e-06	3.403e-05		ENSG00000101230	ISM1	1481	-1.943	1.121e-55	3.792e-53
ENSG00000075702	WDR62	279.8	2.596	1.522e-13	3.006e-12		ENSG00000185742	C11orf87	250.6	-1.939	1.937e-08	2.015e-07
ENSG00000101412	E2F1	404	2.586	2.073e-18	6.627e-17		ENSG00000107317	PTGDS	45.42	-1.934	0.0001554	0.0007645
ENSG00000085840	ORC1	149.7	2.576	1.117e-09	1.369e-08		ENSG00000236333	ENSG00000236333	9.185	-1.932	0.0003314	0.001506
ENSG00000076641	PAG1	195.8	2.575	4.211e-50	1.162e-47		ENSG00000260196	ENSG00000260196	53.41	-1.929	1.498e-36	1.94e-34
ENSG00000166292	TMEM100	74.97	2.573	4.206e-35	4.768e-33		ENSG00000167646	DNAAF3	5.59	-1.923	4.419e-05	0.000248
ENSG00000227827	ENSG00000227827	705	2.559	1.403e-18	4.563e-17		ENSG00000188783	PRELP	1398	-1.922	6.736e-10	8.558e-09
ENSG00000138778	CENPE	1005	2.558	1.237e-15	3.068e-14		ENSG00000073464	CLCN4	559.5	-1.919	3.453e-44	6.832e-42
ENSG00000101842	VSIG1	1.314	2.558	0.0004864	0.002121		ENSG00000220785	ENSG00000220785	259.1	-1.919	4.309e-19	1.458e-17
ENSG00000144554	FANCD2	290.4	2.556	9.019e-18	2.683e-16		ENSG00000179163	FUCA1	419.9	-1.913	6.131e-38	8.516e-36
ENSG00000138347	MYPN	588.9	2.556	7.822e-16	1.986e-14		ENSG00000108700	CCL8	3.289	-1.912	0.001439	0.0055
ENSG00000170421	KRT8	135.8	2.553	3.689e-14	7.769e-13		ENSG00000243953	LOC105374171	1.81	-1.904	0.001191	0.004667
ENSG00000234883	MIR155HG	35.71	2.551	3.675e-06	2.574e-05		ENSG00000100292	HMOX1	1034	-1.899	2.139e-12	3.718e-11
ENSG00000253570	ENSG00000253570	33.48	2.547	4.344e-08	4.286e-07		ENSG00000204580	DDR1	1155	-1.895	2.599e-39	3.979e-37
ENSG00000214193	SH3D21	218.5	2.547	7.94e-10	9.967e-09		ENSG00000164776	PHKG1	112.1	-1.88	4.268e-37	5.63e-35
ENSG00000160886	LY6K	167.2	2.543	1.994e-06	1.463e-05		ENSG00000129467	ADCY4	201.9	-1.877	7.934e-24	4.16e-22
ENSG00000253626	EIF5AL1	70.14	2.539	2.312e-14	4.973e-13		ENSG00000280604	ENSG00000280604	9.044	-1.877	4.547e-07	3.733e-06
ENSG00000185149	NPY2R	68.37	2.533	9.949e-40	1.546e-37		ENSG00000136275	C7orf69	12.22	-1.874	2.454e-06	1.775e-05
ENSG00000120156	TEK	203	2.528	9.412e-31	8.226e-29		ENSG00000100299	ARSA	1106	-1.874	8.367e-28	6.115e-26
ENSG00000101605	MYOM1	60.45	2.527	7.935e-15	1.78e-13		ENSG00000260693	ENSG00000260693	5.806	-1.866	5.198e-05	0.0002868
ENSG00000080986	NDC80	581.7	2.523	4.726e-16	1.233e-14		ENSG00000253853	ENSG00000253853	3.106	-1.862	0.0006023	0.002562
ENSG00000112297	CRYBG1	1996	2.521	1.546e-42	2.87e-40		ENSG00000227482	ENSG00000227482	29.36	-1.855	3.864e-18	1.194e-16
ENSG00000187764	SEMA4D	23.3	2.52	2.348e-11	3.622e-10		ENSG00000115041	KCNIP3	497.8	-1.853	1.742e-41	3.021e-39
ENSG00000237515	SHISA9	8.906	2.514	7.738e-05	0.0004084		ENSG00000102445	RUBCNL	182.8	-1.842	3.198e-31	2.842e-29
ENSG00000207425	ENSG00000207425	4.404	2.511	0.0005427	0.002336		ENSG00000158104	HPD	18.02	-1.841	1.365e-10	1.89e-09
ENSG00000176998	ENSG00000176998	1.955	2.506	0.0005528	0.002376		ENSG00000132874	SLC14A2	18.16	-1.839	1.721e-09	2.069e-08
ENSG00000077152	UBE2T	289.8	2.505	1.005e-21	4.3e-20		ENSG00000204103	MAFB	423.9	-1.838	1.251e-08	1.341e-07
ENSG00000137807	KIF23	1108	2.504	6.885e-17	1.915e-15		ENSG00000168477	TNXB	89.64	-1.834	2.341e-19	8.05e-18
ENSG00000145864	GABRB2	19.06	2.502	5.251e-06	3.561e-05		ENSG00000182985	CADM1	2474	-1.833	2.61e-14	5.581e-13
ENSG00000198901	PRC1	80.88	2.502	1.805e-09	2.164e-08		ENSG00000254319	LOC101927815	8.947	-1.831	6.739e-06	4.493e-05
ENSG00000261934	PCDHGA9	73.49	2.5	1.635e-30	1.406e-28		ENSG00000158528	PPP1R9A	38.91	-1.83	3.467e-18	1.081e-16
ENSG00000226592	ENSG00000226592	4.678	2.497	0.0005065	0.002198		ENSG00000256969	ENSG00000256969	2.168	-1.828	0.0009966	0.004
ENSG00000127423	AUNIP	50.71	2.492	9.664e-08	8.973e-07		ENSG00000129204	USP6	1.581	-1.827	0.001943	0.007126
ENSG00000013810	TACC3	1255	2.489	1.419e-18	4.595e-17		ENSG00000102996	MMP15	117.3	-1.825	7.438e-30	6.166e-28
ENSG00000137310	TCF19	1389	2.487	4.669e-23	2.262e-21		ENSG00000135525	MAP7	24.81	-1.822	1.248e-11	1.995e-10
ENSG00000183760	ACP7	13.11	2.478	6.197e-05	0.0003357		ENSG00000166900	STX3	214.6	-1.821	6.059e-13	1.12e-11
ENSG00000166840	GLYATL1	7.402	2.475	8.258e-05	0.0004333		ENSG00000183570	PCBP3	189	-1.818	1.517e-54	4.971e-52
ENSG00000250731	ENSG00000250731	5.841	2.473	0.0005123	0.002218		ENSG00000113248	PCDHB15	28.53	-1.817	4.436e-14	9.222e-13
ENSG00000164611	PTTG1	749.2	2.468	8.076e-16	2.048e-14		ENSG00000253357	ENSG00000253357	4.094	-1.813	0.0005675	0.002433
ENSG00000230561	CCDC192	4.273	2.465	0.0002466	0.00116		ENSG00000253520	ENSG00000253520	24.91	-1.811	7.244e-13	1.333e-11
ENSG00000156689	GLYATL2	46.34	2.458	1.605e-17	4.676e-16		ENSG00000144868	TMEM108	212.2	-1.811	9.118e-18	2.709e-16
ENSG00000135063	FAM189A2	10.32	2.457	9.444e-06	6.108e-05		ENSG00000149488	TMC2	1.489	-1.81	0.002185	0.007914
ENSG00000071539	TRIP13	528.4	2.455	7.708e-20	2.764e-18		ENSG00000101336	HCK	9.443	-1.804	1.077e-06	8.251e-06
ENSG00000151025	GPR158	13.6	2.454	4.397e-06	3.032e-05		ENSG00000121101	TEX14	6.142	-1.798	9.705e-05	0.0005009
ENSG00000145736	GTF2H2	120.8	2.45	8.928e-21	3.405e-19		ENSG00000280276	ENSG00000280276	10.66	-1.798	2.423e-05	0.0001441
ENSG00000230432	ENSG00000230432	4.641	2.443	0.0005259	0.002272		ENSG00000107968	MAP3K8	155.4	-1.798	1.832e-23	9.302e-22
ENSG00000088340	FER1L4	112.8	2.442	8.673e-07	6.75e-06		ENSG00000140511	HAPLN3	686.6	-1.797	9.194e-13	1.668e-11
ENSG00000104147	OIP5	86.12	2.439	2.88e-10	3.828e-09		ENSG00000119147	ECRG4	79.66	-1.796	2.007e-06	1.471e-05
ENSG00000137486	ARRB1	120.2	2.427	5.968e-15	1.362e-13		ENSG00000235885	LOC101927661	2.31	-1.783	0.000524	0.002265
ENSG00000137285	TUBB2B	118.1	2.426	6.29e-25	3.635e-23		ENSG00000172156	CCL11	1.118	-1.782	0.0023	0.008269
ENSG00000111206	FOXM1	1706	2.423	6.42e-14	1.319e-12		ENSG00000003147	ICA1	101	-1.78	3.431e-23	1.689e-21
ENSG00000185215	TNFAIP2	326.5	2.421	2.445e-14	5.239e-13		ENSG00000112139	MDGA1	584.7	-1.78	1.081e-109	1.619e-106
ENSG00000164109	MAD2L1	557.5	2.419	3.46e-15	8.127e-14		ENSG00000219642	ENSG00000219642	1.14	-1.78	0.002136	0.007761
ENSG00000267374	MIR924HG	20.1	2.416	1.017e-05	6.553e-05		ENSG00000258077	ENSG00000258077	4.35	-1.774	0.0001187	0.0005997
ENSG00000240280	TCAM1P	3.056	2.404	0.0006532	0.002754		ENSG00000250508	LINC02701	8.075	-1.773	7.442e-05	0.0003943
ENSG00000062038	CDH3	10.98	2.4	3.219e-06	2.283e-05		ENSG00000219201	ENSG00000219201	10.5	-1.769	1.407e-06	1.061e-05
ENSG00000105509	HAS1	247.9	2.399	0.0004999	0.002173		ENSG00000087076	HSD17B14	67.3	-1.761	1.654e-07	1.471e-06
ENSG00000184860	SDR42E1	31.85	2.398	7.437e-08	7.049e-07		ENSG00000174899	SLC66A1L	90.31	-1.761	7.239e-09	8.013e-08
ENSG00000080031	PTPRH	12.51	2.396	0.0002652	0.001234		ENSG00000084674	APOB	83.67	-1.759	5.001e-13	9.309e-12
ENSG00000077420	APBB1IP	98.79	2.391	1.823e-14	3.975e-13		ENSG00000182240	BACE2	8165	-1.756	1.913e-26	1.266e-24
ENSG00000132185	FCRLA	12.54	2.376	0.0006483	0.002736		ENSG00000073150	PANX2	45.2	-1.745	8.959e-10	1.115e-08
ENSG00000166922	SCG5	172	2.371	1.089e-28	8.461e-27		ENSG00000280073	ENSG00000280073	3.358	-1.743	0.0004897	0.002134
ENSG00000221986	MYBPHL	6.996	2.364	0.0001423	0.0007074		ENSG00000188549	CCDC9B	756	-1.743	6.801e-45	1.413e-42
ENSG00000129910	CDH15	19.72	2.355	9.545e-05	0.000494		ENSG00000148948	LRRC4C	42.25	-1.738	4.983e-12	8.328e-11
ENSG00000147813	NAPRT	242.9	2.343	3.967e-14	8.271e-13		ENSG00000261625	ENSG00000261625	63.02	-1.736	2.647e-22	1.194e-20
ENSG00000064195	DLX3	34.86	2.338	1.581e-05	9.83e-05		ENSG00000254614	LOC728975	23.44	-1.734	2.922e-13	5.613e-12
ENSG00000275591	XKR5	24.46	2.335	2.196e-05	0.0001323		ENSG00000143382	ADAMTSL4	1978	-1.734	3.293e-32	3.126e-30
ENSG00000164035	EMCN	12.6	2.333	1.436e-07	1.291e-06		ENSG00000127903	ZNF835	3.21	-1.731	0.0009503	0.003844
ENSG00000112541	PDE10A	42.22	2.328	9.803e-08	9.087e-07		ENSG00000117594	HSD11B1	57.5	-1.725	0.001245	0.004852
ENSG00000105376	ICAM5	54.96	2.323	1.531e-06	1.147e-05		ENSG00000179082	ENSG00000179082	10.68	-1.717	7.259e-06	4.806e-05
ENSG00000187741	FANCA	414.8	2.322	5.646e-16	1.457e-14		ENSG00000283023	ENSG00000283023	1.215	-1.714	0.002735	0.009668
ENSG00000142945	KIF2C	841.4	2.318	1.682e-12	2.947e-11		ENSG00000116016	EPAS1	6681	-1.712	2.433e-07	2.103e-06
ENSG00000160191	PDE9A	5.931	2.313	0.0003999	0.001781		ENSG00000001617	SEMA3F	1210	-1.712	5.27e-21	2.07e-19
ENSG00000176171	BNIP3	3727	2.303	8.117e-11	1.154e-09		ENSG00000262585	LINC01979	2.428	-1.711	0.0009582	0.003873
ENSG00000213225	ENSG00000213225	7.213	2.301	0.0008309	0.00341		ENSG00000271133	LOC101927811	18.96	-1.705	2.704e-09	3.159e-08
ENSG00000175832	ETV4	154.6	2.301	8.809e-20	3.132e-18		ENSG00000182366	FAM87A	7.164	-1.705	9.312e-05	0.0004834
ENSG00000267013	LINC01929	48.03	2.295	6.472e-14	1.328e-12		ENSG00000049540	ELN	6990	-1.702	1.645e-10	2.256e-09
ENSG00000139734	DIAPH3	856.5	2.288	2.086e-18	6.66e-17		ENSG00000231407	ENSG00000231407	36.57	-1.701	1.372e-11	2.187e-10
ENSG00000172543	CTSW	11.94	2.258	0.0001333	0.0006669		ENSG00000042062	RIPOR3	67.23	-1.697	6.762e-06	4.506e-05
ENSG00000164283	ESM1	50.06	2.256	6.229e-10	7.958e-09		ENSG00000248610	ENSG00000248610	15.29	-1.696	6.408e-07	5.105e-06
ENSG00000163814	CDCP1	527.1	2.255	3.293e-16	8.732e-15		ENSG00000120324	PCDHB10	60.46	-1.692	1.902e-27	1.33e-25
ENSG00000100065	CARD10	262.2	2.252	3.104e-10	4.114e-09		ENSG00000271978	ENSG00000271978	31.24	-1.689	2.945e-17	8.37e-16
ENSG00000153044	CENPH	246.5	2.249	7.359e-16	1.873e-14		ENSG00000099338	CATSPERG	13.99	-1.685	2.213e-09	2.617e-08
ENSG00000101003	GINS1	239.1	2.248	4.665e-17	1.313e-15		ENSG00000149970	CNKSR2	35.42	-1.684	2.457e-15	5.831e-14
ENSG00000082196	C1QTNF3	973.2	2.243	0.0003358	0.001524		ENSG00000132465	JCHAIN	171.2	-1.679	1.127e-19	3.968e-18
ENSG00000265574	ENSG00000265574	1.825	2.236	0.000927	0.003759		ENSG00000048540	LMO3	23.44	-1.676	6.089e-11	8.845e-10
ENSG00000067057	PFKP	3455	2.233	5.205e-52	1.56e-49		ENSG00000144057	ST6GAL2	45	-1.675	9.52e-06	6.156e-05
ENSG00000152076	CCDC74B	99.78	2.226	8.441e-23	3.97e-21		ENSG00000138829	FBN2	13610	-1.671	3.172e-47	7.394e-45
ENSG00000171208	NETO2	1166	2.226	1.673e-06	1.244e-05		ENSG00000121361	KCNJ8	57.18	-1.668	1.464e-10	2.023e-09
ENSG00000145428	RNF175	5.193	2.225	0.0009745	0.003925		ENSG00000215788	TNFRSF25	90.77	-1.668	3.208e-08	3.241e-07
ENSG00000111247	RAD51AP1	210.8	2.219	4.944e-16	1.287e-14		ENSG00000233901	LINC01503	310.1	-1.667	2.672e-08	2.726e-07
ENSG00000162892	IL24	5.239	2.217	0.0009916	0.003984		ENSG00000221890	NPTXR	431.9	-1.664	7.58e-09	8.355e-08
ENSG00000124479	NDP	13.63	2.208	1.539e-06	1.152e-05		ENSG00000260088	DDX59-AS1	2.668	-1.659	0.00104	0.004149
ENSG00000240747	KRBOX1	8.998	2.205	0.0002992	0.001372		ENSG00000182612	TSPAN10	104.6	-1.656	7.346e-15	1.653e-13
ENSG00000237945	LINC00649	37.97	2.202	1.757e-09	2.11e-08		ENSG00000115290	GRB14	15.26	-1.654	3.398e-06	2.399e-05
ENSG00000165474	GJB2	129.7	2.201	0.0008796	0.00359		ENSG00000145824	CXCL14	23.63	-1.653	0.001713	0.006371
ENSG00000112936	C7	189.9	2.197	0.001029	0.004112		ENSG00000108947	EFNB3	69.21	-1.65	4.957e-10	6.414e-09
ENSG00000102383	ZDHHC15	5.633	2.197	0.0008906	0.003627		ENSG00000183067	IGSF5	2.284	-1.645	0.002829	0.009955
ENSG00000094804	CDC6	580.4	2.188	1.628e-14	3.568e-13		ENSG00000140470	ADAMTS17	46.75	-1.643	0.0001182	0.0005975
ENSG00000258137	LOC102724050	1.913	2.185	0.001036	0.004133		ENSG00000125657	TNFSF9	28.67	-1.642	1.567e-08	1.655e-07
ENSG00000152953	STK32B	175.8	2.175	7.985e-21	3.068e-19		ENSG00000120594	PLXDC2	5064	-1.641	1.34e-58	5.407e-56
ENSG00000183066	WBP2NL	10.35	2.175	4.321e-06	2.988e-05		ENSG00000205054	LINC01121	15.35	-1.639	6.604e-07	5.255e-06
ENSG00000106003	LFNG	491.9	2.158	2.149e-11	3.332e-10		ENSG00000198300	PEG3	50.49	-1.638	7.321e-10	9.262e-09
ENSG00000148344	PTGES	725.9	2.154	1.164e-32	1.146e-30		ENSG00000197406	DIO3	13.49	-1.632	2.977e-07	2.518e-06
ENSG00000196460	RFX8	344.5	2.154	1.507e-34	1.656e-32		ENSG00000180596	H2BC4	38.34	-1.627	4.882e-10	6.322e-09
ENSG00000102384	CENPI	272.8	2.154	4.212e-13	7.93e-12		ENSG00000246273	SBF2-AS1	214.1	-1.625	4.093e-36	4.991e-34
ENSG00000146678	IGFBP1	6.686	2.153	0.0002012	0.0009637		ENSG00000214814	FER1L6	18.37	-1.624	3.436e-08	3.452e-07
ENSG00000154146	NRGN	27.3	2.151	7.686e-05	0.0004061		ENSG00000249984	ENSG00000249984	3.923	-1.622	0.0003141	0.001432
ENSG00000058404	CAMK2B	20.83	2.139	1.847e-09	2.213e-08		ENSG00000187098	MITF	225.5	-1.619	6.348e-15	1.443e-13
ENSG00000261786	ENSG00000261786	220.6	2.137	2.336e-10	3.139e-09		ENSG00000229160	ENSG00000229160	18.41	-1.619	2.825e-05	0.0001659
ENSG00000270714	ENSG00000270714	2.59	2.136	0.001114	0.004406		ENSG00000161011	SQSTM1	10830	-1.617	6.122e-12	1.013e-10
ENSG00000237940	LINC01238	6.835	2.135	0.000141	0.0007016		ENSG00000173535	TNFRSF10C	17.75	-1.612	3.02e-11	4.583e-10
ENSG00000128408	RIBC2	33.68	2.133	1.445e-05	9.055e-05		ENSG00000133048	CHI3L1	3792	-1.608	0.0002576	0.001204
ENSG00000213145	CRIP1	13.09	2.132	5.263e-05	0.0002901		ENSG00000157399	ARSL	70.04	-1.601	6.198e-23	2.968e-21
ENSG00000114378	HYAL1	15.25	2.131	0.0001155	0.000585		ENSG00000171819	ANGPTL7	49.57	-1.6	6.365e-05	0.0003437
ENSG00000144668	ITGA9	15.81	2.13	4.377e-09	4.971e-08		ENSG00000204767	INSYN2B	138.9	-1.6	1.65e-05	0.0001021
ENSG00000178075	GRAMD1C	77.58	2.129	9.307e-22	3.992e-20		ENSG00000248491	ENSG00000248491	1.807	-1.6	0.001543	0.005832
ENSG00000205129	C4orf47	40.81	2.127	1.997e-06	1.464e-05		ENSG00000171873	ADRA1D	110.2	-1.597	7.826e-07	6.135e-06
ENSG00000160233	LRRC3	153.8	2.119	4.45e-12	7.48e-11		ENSG00000099864	PALM	778.3	-1.597	7.479e-05	0.000396
ENSG00000167772	ANGPTL4	752.6	2.117	8.37e-20	2.996e-18		ENSG00000104213	PDGFRL	1384	-1.591	9.079e-05	0.0004723
ENSG00000073282	TP63	54.64	2.115	3.087e-11	4.675e-10		ENSG00000227292	ENSG00000227292	18.71	-1.589	9.455e-05	0.00049
ENSG00000112299	VNN1	16.81	2.115	3.294e-05	0.0001902		ENSG00000139178	C1RL	2209	-1.588	4.144e-14	8.623e-13
ENSG00000241945	PWP2	38.21	2.113	0.001089	0.004322		ENSG00000138944	SHISAL1	1967	-1.585	2.721e-25	1.612e-23
ENSG00000250305	TRMT9B	30.36	2.104	7.177e-07	5.668e-06		ENSG00000165124	SVEP1	7004	-1.583	3.05e-07	2.577e-06
ENSG00000188487	INSC	482.9	2.1	4.951e-14	1.027e-12		ENSG00000233117	ENSG00000233117	245.7	-1.583	3.866e-15	9.03e-14
ENSG00000178878	APOLD1	314.8	2.098	1.004e-37	1.35e-35		ENSG00000167549	CORO6	355.8	-1.582	1.658e-17	4.816e-16
ENSG00000234177	LINC01114	7.784	2.096	0.001261	0.00491		ENSG00000082438	COBLL1	429.3	-1.581	8.128e-18	2.436e-16
ENSG00000144339	TMEFF2	38.01	2.095	3.449e-11	5.182e-10		ENSG00000148082	SHC3	20.29	-1.577	7.644e-06	5.037e-05
ENSG00000241472	PTPRG-AS1	25.3	2.094	1.936e-06	1.426e-05		ENSG00000285205	ENSG00000285205	3.872	-1.577	0.0006005	0.002556
ENSG00000175874	CREG2	6.346	2.093	0.0007896	0.003259		ENSG00000128917	DLL4	2.22	-1.577	0.002188	0.00792
ENSG00000142149	HUNK	16.28	2.087	0.001095	0.004338		ENSG00000151623	NR3C2	39.43	-1.575	4.773e-10	6.192e-09
ENSG00000157087	ATP2B2	2.394	2.086	0.001281	0.004975		ENSG00000141458	NPC1	2149	-1.575	5.219e-36	6.328e-34
ENSG00000259207	ITGB3	165.2	2.085	1.746e-32	1.704e-30		ENSG00000010438	PRSS3	11.81	-1.573	7.095e-06	4.707e-05
ENSG00000100092	SH3BP1	44.88	2.084	3.427e-11	5.154e-10		ENSG00000065717	TLE2	245.1	-1.572	1.329e-64	6.969e-62
ENSG00000204228	HSD17B8	34.9	2.079	4.963e-10	6.418e-09		ENSG00000138741	TRPC3	15.9	-1.571	1.58e-07	1.412e-06
ENSG00000177602	HASPIN	98.66	2.077	1.049e-10	1.475e-09		ENSG00000118526	TCF21	9.825	-1.566	0.0003054	0.001397
ENSG00000225205	ENSG00000225205	19.39	2.076	0.0001348	0.0006736		ENSG00000092068	SLC7A8	1395	-1.566	6.931e-16	1.773e-14
ENSG00000163535	SGO2	604.8	2.072	1.867e-15	4.511e-14		ENSG00000175084	DES	392.8	-1.566	3.315e-05	0.0001913
ENSG00000162415	ZSWIM5	18.63	2.072	8.738e-08	8.182e-07		ENSG00000136231	IGF2BP3	413.4	-1.562	2.594e-20	9.681e-19
ENSG00000142583	SLC2A5	24.8	2.071	7.725e-10	9.732e-09		ENSG00000238228	ENSG00000238228	9.342	-1.56	6.05e-07	4.856e-06
ENSG00000103056	SMPD3	2.745	2.069	0.001313	0.005079		ENSG00000171680	PLEKHG5	522.1	-1.559	1.574e-09	1.898e-08
ENSG00000128482	RNF112	67.34	2.057	6.302e-16	1.622e-14		ENSG00000177839	PCDHB9	27.28	-1.558	1.372e-12	2.439e-11
ENSG00000118507	AKAP7	223.4	2.057	2.319e-07	2.011e-06		ENSG00000111907	TPD52L1	350.5	-1.556	5.716e-05	0.0003121
ENSG00000175643	RMI2	138.3	2.053	7.438e-20	2.672e-18		ENSG00000146021	KLHL3	292.9	-1.554	3.101e-47	7.309e-45
ENSG00000144681	STAC	180.6	2.051	9.401e-08	8.752e-07		ENSG00000204055	ENSG00000204055	15.08	-1.552	8.113e-08	7.648e-07
ENSG00000205362	MT1A	14.44	2.047	6.76e-05	0.0003625		ENSG00000256288	LINC02617	3.805	-1.55	0.001212	0.004735
ENSG00000141198	TOM1L1	274.6	2.044	2.831e-14	6.028e-13		ENSG00000203814	H2BC18	5.912	-1.547	7.184e-05	0.0003823
ENSG00000120332	TNN	10.19	2.041	0.0001427	0.0007089		ENSG00000109743	BST1	325.2	-1.546	8.223e-11	1.169e-09
ENSG00000145569	OTULINL	23.76	2.04	8.243e-07	6.437e-06		ENSG00000171877	FRMD5	168	-1.544	2.977e-07	2.518e-06
ENSG00000188672	RHCE	27.66	2.031	8.563e-12	1.389e-10		ENSG00000234719	NPIPB2	45.97	-1.544	8.687e-14	1.754e-12
ENSG00000162551	ALPL	10780	2.031	3.679e-08	3.673e-07		ENSG00000232759	LOC100506178	18.02	-1.543	1.464e-05	9.166e-05
ENSG00000176208	ATAD5	119.9	2.03	4.223e-11	6.273e-10		ENSG00000163032	VSNL1	214.7	-1.541	5.47e-05	0.0003
ENSG00000197935	ZNF311	25.92	2.023	1.182e-10	1.651e-09		ENSG00000232528	LOC100289473	3.305	-1.54	0.001131	0.004465
ENSG00000171847	FAM90A1	5.613	2.022	0.0007589	0.003142		ENSG00000162066	AMDHD2	443.6	-1.538	5.168e-50	1.407e-47
ENSG00000223756	TSSC2	25.4	2.018	2.23e-09	2.635e-08		ENSG00000229589	ACVR2B-AS1	14.62	-1.536	2.009e-07	1.757e-06
ENSG00000198417	MT1F	2.261	2.017	0.001461	0.005568		ENSG00000270127	ENSG00000270127	11.28	-1.535	1.049e-05	6.735e-05
ENSG00000114268	PFKFB4	516	2.015	2.209e-14	4.763e-13		ENSG00000224376	ENSG00000224376	9.462	-1.533	0.0001093	0.0005556
ENSG00000237989	LINC01679	4.339	2.011	0.0001896	0.0009138		ENSG00000164093	PITX2	50.02	-1.533	2.225e-05	0.0001338
ENSG00000183092	BEGAIN	15.66	2.008	0.00149	0.005664		ENSG00000001561	ENPP4	186	-1.533	1.654e-44	3.402e-42
ENSG00000180448	ARHGAP45	5.733	2.006	0.001501	0.005699		ENSG00000197301	HMGA2-AS1	137.1	-1.529	4.297e-07	3.544e-06
ENSG00000124507	PACSIN1	3.027	2.006	0.001464	0.005574		ENSG00000172673	THEMIS	7.353	-1.528	0.0005943	0.002534
ENSG00000123416	TUBA1B	45030	2.005	1.31e-22	6e-21		ENSG00000164484	TMEM200A	1626	-1.528	6.097e-69	3.457e-66
ENSG00000226259	ENSG00000226259	50.33	2	1.334e-12	2.377e-11		ENSG00000175538	KCNE3	51.45	-1.528	2.841e-07	2.414e-06
ENSG00000166924	NYAP1	23.7	1.997	2.303e-08	2.377e-07		ENSG00000138821	SLC39A8	158.6	-1.528	3.888e-39	5.867e-37
ENSG00000197147	LRRC8B	416.1	1.995	2.959e-44	5.911e-42		ENSG00000161249	DMKN	37.57	-1.527	0.0005277	0.002279
ENSG00000040608	RTN4R	5.532	1.995	0.0005922	0.002527		ENSG00000253159	PCDHGA12	1676	-1.527	1.079e-74	7.301e-72
ENSG00000280734	ENSG00000280734	55.1	1.991	6.364e-20	2.306e-18		ENSG00000162669	HFM1	2.754	-1.522	0.002233	0.008058
ENSG00000115648	MLPH	709.4	1.99	2.989e-11	4.547e-10		ENSG00000279148	ENSG00000279148	21.11	-1.521	6.922e-08	6.602e-07
ENSG00000120217	CD274	127.4	1.987	4.949e-06	3.375e-05		ENSG00000140285	FGF7	7356	-1.518	4.369e-38	6.234e-36
ENSG00000137135	ARHGEF39	55.84	1.985	1.586e-06	1.183e-05		ENSG00000227496	ENSG00000227496	119.6	-1.516	8.404e-28	6.121e-26
ENSG00000240065	PSMB9	256.4	1.984	1.839e-20	6.889e-19		ENSG00000175048	ZDHHC14	196.4	-1.515	1.46e-29	1.196e-27
ENSG00000128340	RAC2	437.6	1.982	1.184e-08	1.271e-07		ENSG00000228436	LOC105378663	43.6	-1.513	3.121e-11	4.719e-10
ENSG00000278023	RDM1	3.731	1.98	0.001557	0.005873		ENSG00000166923	GREM1	45930	-1.512	2.186e-08	2.261e-07
ENSG00000182010	RTKN2	106.7	1.977	6.053e-14	1.246e-12		ENSG00000112852	PCDHB2	41.01	-1.511	9.207e-15	2.05e-13
ENSG00000160867	FGFR4	4.915	1.969	0.001608	0.006034		ENSG00000109610	SOD3	387.4	-1.509	7.186e-11	1.032e-09
ENSG00000127329	PTPRB	15.62	1.968	2.435e-06	1.762e-05		ENSG00000157554	ERG	310.4	-1.504	4.408e-07	3.631e-06
ENSG00000002587	HS3ST1	85.54	1.967	0.001147	0.004518		ENSG00000007341	ST7L	583.2	-1.503	3.156e-110	5.093e-107
ENSG00000111674	ENO2	1974	1.967	9.328e-09	1.016e-07		ENSG00000124635	H2BC11	24.28	-1.502	5.336e-10	6.863e-09
ENSG00000123338	NCKAP1L	1.821	1.967	0.001632	0.006106		ENSG00000254418	ENSG00000254418	3.198	-1.5	0.003136	0.01088
ENSG00000134013	LOXL2	26120	1.966	6.935e-25	3.996e-23		ENSG00000186493	C5orf38	5.815	-1.497	0.001035	0.00413
ENSG00000177679	SRRM3	39.16	1.965	2.213e-13	4.301e-12		ENSG00000258498	DIO3OS	16.81	-1.495	2.091e-07	1.824e-06
ENSG00000256546	LOC100506691	13.91	1.963	2.921e-07	2.474e-06		ENSG00000182752	PAPPA	750.1	-1.495	1.234e-16	3.353e-15
ENSG00000144152	FBLN7	241.9	1.963	3.448e-27	2.371e-25		ENSG00000216316	ENSG00000216316	1.172	-1.492	0.004114	0.01385
ENSG00000119969	HELLS	295.2	1.958	2.233e-13	4.331e-12		ENSG00000250120	PCDHA10	8.176	-1.491	8.95e-05	0.0004663
ENSG00000013297	CLDN11	97.32	1.957	5.569e-11	8.112e-10		ENSG00000284709	ENSG00000284709	0.9249	-1.49	0.004148	0.01396
ENSG00000117394	SLC2A1	3719	1.956	2.271e-18	7.217e-17		ENSG00000123358	NR4A1	479.3	-1.489	3.685e-11	5.506e-10
ENSG00000248329	APELA	21.24	1.955	0.0001635	0.0008001		ENSG00000174004	NRROS	7.354	-1.489	0.0003837	0.00172
ENSG00000152595	MEPE	4.037	1.952	0.000369	0.001658		ENSG00000153064	BANK1	89.59	-1.487	1.94e-16	5.216e-15
ENSG00000184160	ADRA2C	56.68	1.951	0.0001046	0.000535		ENSG00000183196	CHST6	419	-1.487	3.961e-13	7.497e-12
ENSG00000205639	MFSD2B	10.22	1.95	2.874e-05	0.0001685		ENSG00000279656	ENSG00000279656	10.98	-1.486	1.106e-05	7.074e-05
ENSG00000213654	GPSM3	44.41	1.946	1.703e-12	2.982e-11		ENSG00000197520	FAM177B	4.479	-1.486	0.0002984	0.001369
ENSG00000100095	SEZ6L	7.111	1.946	0.001653	0.00617		ENSG00000223345	ENSG00000223345	9.552	-1.485	1.552e-05	9.683e-05
ENSG00000080573	COL5A3	5142	1.943	2.092e-11	3.251e-10		ENSG00000100385	IL2RB	7.043	-1.485	0.0001381	0.0006887
ENSG00000260549	MT1L	329.4	1.94	2.069e-15	4.972e-14		ENSG00000120327	PCDHB14	125.9	-1.482	8.82e-16	2.232e-14
ENSG00000214110	ENSG00000214110	581.4	1.936	7.214e-35	8.092e-33		ENSG00000270194	LOC152048	60.84	-1.479	3.957e-17	1.119e-15
ENSG00000118849	RARRES1	36.06	1.935	3.357e-08	3.377e-07		ENSG00000159314	ARHGAP27	41.13	-1.473	1.132e-09	1.385e-08
ENSG00000267364	ENSG00000267364	3.874	1.934	0.00103	0.004115		ENSG00000103154	NECAB2	16.5	-1.471	0.0001124	0.00057
ENSG00000159674	SPON2	370.1	1.934	3.658e-24	1.947e-22		ENSG00000113389	NPR3	6187	-1.469	1.003e-22	4.695e-21
ENSG00000170579	DLGAP1	5.953	1.931	0.0007962	0.00328		ENSG00000143110	C1orf162	10.89	-1.468	1.52e-05	9.499e-05
ENSG00000137309	HMGA1	17590	1.929	7.089e-38	9.719e-36		ENSG00000230753	ZNF341-AS1	3.075	-1.467	0.0007581	0.00314
ENSG00000165244	ZNF367	285.2	1.928	5.732e-14	1.182e-12		ENSG00000216901	ENSG00000216901	1.254	-1.466	0.004405	0.01468
ENSG00000121797	CCRL2	8.316	1.922	0.0009451	0.003825		ENSG00000131746	TNS4	12.59	-1.462	2.88e-05	0.0001688
ENSG00000159640	ACE	235.4	1.922	4.41e-32	4.167e-30		ENSG00000105855	ITGB8	543.9	-1.459	2.495e-10	3.34e-09
ENSG00000179300	RTL3	7.699	1.922	0.0006523	0.002751		ENSG00000154277	UCHL1	3547	-1.459	1.231e-15	3.057e-14
ENSG00000188610	FAM72B	47.2	1.918	1.496e-07	1.342e-06		ENSG00000145242	EPHA5	65.06	-1.459	9.818e-08	9.096e-07
ENSG00000213694	S1PR3	1380	1.906	0.0001013	0.0005204		ENSG00000238045	ENSG00000238045	32.11	-1.459	1.652e-13	3.253e-12
ENSG00000154920	EME1	113.9	1.903	1.811e-09	2.171e-08		ENSG00000138769	CDKL2	3.82	-1.456	0.001007	0.004035
ENSG00000136944	LMX1B	11.15	1.903	0.001783	0.0066		ENSG00000172935	MRGPRF	1465	-1.455	4.154e-94	4.841e-91
ENSG00000152256	PDK1	805	1.899	4.993e-07	4.063e-06		ENSG00000272168	ENSG00000272168	23.36	-1.455	5.223e-05	0.0002881
ENSG00000267653	ENSG00000267653	3.868	1.899	0.001858	0.006844		ENSG00000113532	ST8SIA4	79.71	-1.454	1.71e-21	7.104e-20
ENSG00000165304	MELK	994.9	1.897	6.412e-16	1.648e-14		ENSG00000113645	WWC1	369.5	-1.454	3.513e-17	9.943e-16
ENSG00000161940	BCL6B	5.749	1.892	0.001322	0.005104		ENSG00000173705	SUSD5	699.1	-1.454	3.488e-39	5.301e-37
ENSG00000196584	XRCC2	96.09	1.891	8.699e-09	9.519e-08		ENSG00000175746	C15orf54	40.9	-1.451	1.197e-05	7.595e-05
ENSG00000139354	GAS2L3	432.7	1.89	1.1e-10	1.543e-09		ENSG00000168528	SERINC2	2365	-1.447	7.176e-18	2.156e-16
ENSG00000136492	BRIP1	324	1.89	1.846e-11	2.884e-10		ENSG00000219693	ENSG00000219693	9.616	-1.445	1.784e-06	1.321e-05
ENSG00000236397	ENSG00000236397	28.24	1.889	0.001361	0.005236		ENSG00000136531	SCN2A	33.73	-1.443	2.947e-08	2.992e-07
ENSG00000116883	ENSG00000116883	99.14	1.886	1.53e-07	1.369e-06		ENSG00000181754	AMIGO1	175.8	-1.442	2.309e-18	7.284e-17
ENSG00000099822	HCN2	131.9	1.886	4.403e-13	8.268e-12		ENSG00000156427	FGF18	48.5	-1.438	0.0002476	0.001164
ENSG00000111348	ARHGDIB	141.6	1.885	0.0004841	0.002113		ENSG00000135378	PRRG4	38.58	-1.435	3.795e-08	3.781e-07
ENSG00000162063	CCNF	582.2	1.885	1.825e-13	3.591e-12		ENSG00000184678	H2BC21	155.1	-1.435	6.74e-15	1.522e-13
ENSG00000223764	LINC02593	93.86	1.876	2.693e-08	2.747e-07		ENSG00000114948	ADAM23	472.2	-1.431	4.113e-20	1.508e-18
ENSG00000140323	DISP2	41.47	1.871	2.186e-08	2.261e-07		ENSG00000163815	CLEC3B	1729	-1.429	8.631e-34	9.098e-32
ENSG00000184363	PKP3	27.95	1.868	1.025e-05	6.596e-05		ENSG00000088836	SLC4A11	16.88	-1.427	9.14e-07	7.077e-06
ENSG00000160957	RECQL4	409.2	1.866	4.703e-12	7.886e-11		ENSG00000227733	LOC101927468	24.85	-1.426	3.32e-10	4.382e-09
ENSG00000004777	ARHGAP33	176.1	1.864	3.113e-16	8.265e-15		ENSG00000113552	GNPDA1	1247	-1.424	9.949e-56	3.421e-53
ENSG00000198826	ARHGAP11A	1354	1.863	1.42e-12	2.512e-11		ENSG00000225096	ENSG00000225096	9.535	-1.423	0.0001341	0.0006704
ENSG00000164161	HHIP	248.7	1.862	2.719e-09	3.174e-08		ENSG00000144488	ESPNL	131	-1.421	3.936e-31	3.484e-29
ENSG00000111405	ENDOU	1.991	1.86	0.002031	0.007421		ENSG00000261332	ENSG00000261332	4.63	-1.421	0.001708	0.006356
ENSG00000099958	DERL3	15.95	1.857	2.819e-05	0.0001656		ENSG00000268592	RAET1E-AS1	2.87	-1.418	0.001392	0.00534
ENSG00000130812	ANGPTL6	5.735	1.856	0.0009569	0.003868		ENSG00000163751	CPA3	2.742	-1.418	0.003057	0.01065
ENSG00000072818	ACAP1	41.59	1.854	5.557e-11	8.101e-10		ENSG00000228594	FNDC10	216.5	-1.417	5.43e-33	5.476e-31
ENSG00000139318	DUSP6	1415	1.853	1.079e-11	1.735e-10		ENSG00000276107	ENSG00000276107	545.9	-1.414	1.293e-21	5.448e-20
ENSG00000244479	ENSG00000244479	8.627	1.849	0.0006598	0.002775		ENSG00000172824	CES4A	67.63	-1.414	1.137e-11	1.824e-10
ENSG00000143416	SELENBP1	468.1	1.848	3.068e-12	5.233e-11		ENSG00000047617	ANO2	68.44	-1.413	8.847e-07	6.866e-06
ENSG00000278962	ENSG00000278962	51.79	1.847	1.873e-11	2.924e-10		ENSG00000128709	HOXD9	116.1	-1.413	3.009e-27	2.076e-25
ENSG00000161638	ITGA5	40300	1.845	3.671e-16	9.661e-15		ENSG00000164742	ADCY1	25.3	-1.412	1.469e-08	1.557e-07
ENSG00000267666	ENSG00000267666	7.812	1.845	0.0001374	0.0006857		ENSG00000180573	H2AC6	793.1	-1.408	1.123e-31	1.015e-29
ENSG00000164045	CDC25A	154.3	1.845	4.519e-07	3.712e-06		ENSG00000254477	ENSG00000254477	2.231	-1.408	0.004179	0.01405
ENSG00000231245	ENSG00000231245	6.169	1.845	0.001737	0.006449		ENSG00000173083	HPSE	69.11	-1.404	8.602e-08	8.066e-07
ENSG00000125531	FNDC11	4.399	1.84	0.002108	0.007668		ENSG00000101333	PLCB4	1186	-1.397	3.148e-19	1.072e-17
ENSG00000126218	F10	3.99	1.837	0.002124	0.007726		ENSG00000257732	ENSG00000257732	7.228	-1.395	0.0001356	0.0006771
ENSG00000106511	MEOX2	581.2	1.831	0.0007265	0.003022		ENSG00000160161	CILP2	4172	-1.394	1.668e-05	0.000103
ENSG00000160221	GATD3A	31.1	1.83	0.001806	0.006674		ENSG00000117501	MROH9	3.931	-1.393	0.00132	0.005101
ENSG00000169129	AFAP1L2	4.002	1.826	0.001372	0.005276		ENSG00000157404	KIT	11.4	-1.389	0.0002513	0.001179
ENSG00000081985	IL12RB2	4.97	1.824	0.001632	0.006106		ENSG00000250644	ENSG00000250644	41.04	-1.388	6.357e-08	6.097e-07
ENSG00000155849	ELMO1	14.8	1.823	2.08e-05	0.0001262		ENSG00000170006	TMEM154	64.84	-1.388	6.759e-09	7.518e-08
ENSG00000123473	STIL	426.8	1.821	2.319e-11	3.579e-10		ENSG00000127241	MASP1	324.6	-1.387	1.774e-08	1.861e-07
ENSG00000102144	PGK1	17950	1.82	3.022e-12	5.158e-11		ENSG00000235109	ZSCAN31	131.7	-1.387	1.803e-15	4.373e-14
ENSG00000283633	ENSG00000283633	11.71	1.819	0.001189	0.004659		ENSG00000189067	LITAF	4086	-1.386	7.18e-21	2.779e-19
ENSG00000168952	STXBP6	203.5	1.818	3.627e-18	1.124e-16		ENSG00000119986	AVPI1	550.2	-1.386	5.839e-15	1.334e-13
ENSG00000137474	MYO7A	5.14	1.815	0.0009111	0.0037		ENSG00000214548	MEG3	8557	-1.384	8.217e-14	1.665e-12
ENSG00000276043	UHRF1	1064	1.813	5.34e-12	8.884e-11		ENSG00000163485	ADORA1	89.11	-1.383	0.0008352	0.003425
ENSG00000026559	KCNG1	470.9	1.812	9.893e-09	1.074e-07		ENSG00000185090	MANEAL	22.42	-1.383	6.789e-08	6.491e-07
ENSG00000091651	ORC6	221.5	1.811	8.275e-14	1.675e-12		ENSG00000261115	TMEM178B	103.9	-1.382	1.837e-05	0.0001126
ENSG00000176406	RIMS2	5.646	1.809	0.002237	0.008069		ENSG00000141429	GALNT1	26160	-1.381	1.754e-45	3.755e-43
ENSG00000206013	IFITM5	1.548	1.809	0.001911	0.007021		ENSG00000127324	TSPAN8	1.385	-1.377	0.005614	0.01807
ENSG00000230623	ENSG00000230623	3.486	1.807	0.002248	0.008102		ENSG00000168427	KLHL30	8.382	-1.376	0.0005514	0.002371
ENSG00000165490	DDIAS	175.1	1.805	2.658e-08	2.714e-07		ENSG00000163599	CTLA4	12.22	-1.373	1.886e-05	0.0001152
ENSG00000159784	FAM131B	136.5	1.805	8.41e-08	7.907e-07		ENSG00000189269	DRICH1	2.575	-1.373	0.003041	0.01061
ENSG00000004838	ZMYND10	43	1.804	8.507e-06	5.55e-05		ENSG00000248479	ENSG00000248479	1.793	-1.37	0.005095	0.01662
ENSG00000100003	SEC14L2	1107	1.798	6.347e-15	1.443e-13		ENSG00000170161	LOC728673	21.01	-1.37	6.232e-08	5.99e-07
ENSG00000068615	REEP1	10.22	1.797	0.00219	0.007922		ENSG00000162687	KCNT2	170.9	-1.369	2.885e-05	0.000169
ENSG00000138669	PRKG2	6.271	1.793	0.0003872	0.001734		ENSG00000229236	TTTY10	1.071	-1.368	0.005561	0.01794
ENSG00000263812	ENSG00000263812	13.16	1.787	7.908e-05	0.0004166		ENSG00000172738	TMEM217	30.92	-1.368	1.878e-08	1.956e-07
ENSG00000277135	ENSG00000277135	1.182	1.779	0.002394	0.008573		ENSG00000153002	CPB1	9.033	-1.366	7.029e-06	4.664e-05
ENSG00000160801	PTH1R	430.3	1.776	9.375e-09	1.02e-07		ENSG00000111319	SCNN1A	38.09	-1.363	9.354e-12	1.513e-10
ENSG00000076864	RAP1GAP	8.301	1.77	0.000523	0.002261		ENSG00000245848	CEBPA	12.52	-1.362	6.846e-06	4.556e-05
ENSG00000182742	HOXB4	7.868	1.769	0.001305	0.005052		ENSG00000203727	SAMD5	197.2	-1.362	1.862e-41	3.202e-39
ENSG00000082397	EPB41L3	1044	1.765	1.412e-18	4.585e-17		ENSG00000159023	EPB41	430.8	-1.361	2.383e-14	5.116e-13
ENSG00000157570	TSPAN18	2779	1.762	4.677e-21	1.851e-19		ENSG00000196220	SRGAP3	114.6	-1.358	2.74e-10	3.649e-09
ENSG00000087589	CASS4	48.61	1.761	1.766e-05	0.0001086		ENSG00000279254	ENSG00000279254	4.243	-1.358	0.00128	0.004972
ENSG00000138759	FRAS1	158.6	1.756	2.154e-05	0.0001301		ENSG00000279108	ENSG00000279108	24.57	-1.358	6.051e-07	4.856e-06
ENSG00000267336	ENSG00000267336	6.406	1.756	0.0006583	0.002772		ENSG00000234614	ENSG00000234614	18.07	-1.356	4.608e-06	3.164e-05
ENSG00000121858	TNFSF10	32.03	1.756	0.0004318	0.001906		ENSG00000154639	CXADR	2.806	-1.353	0.003067	0.01068
ENSG00000161888	SPC24	272.9	1.754	8.671e-11	1.231e-09		ENSG00000253508	ENSG00000253508	1.001	-1.352	0.005868	0.0188
ENSG00000111913	RIPOR2	132.1	1.749	5.341e-08	5.187e-07		ENSG00000164122	ASB5	22.57	-1.351	8.408e-05	0.0004404
ENSG00000176928	GCNT4	14.89	1.746	0.0006159	0.002615		ENSG00000136048	DRAM1	1886	-1.348	9.281e-10	1.152e-08
ENSG00000250538	LOC107986321	3.595	1.746	0.0006809	0.002853		ENSG00000269292	ENSG00000269292	4.384	-1.346	0.00148	0.005631
ENSG00000146555	SDK1	58.5	1.742	2.88e-12	4.944e-11		ENSG00000008735	MAPK8IP2	5.718	-1.344	0.0007154	0.002982
ENSG00000122884	P4HA1	8764	1.74	4.198e-06	2.912e-05		ENSG00000229628	ENSG00000229628	38.18	-1.342	5.941e-08	5.738e-07
ENSG00000055813	CCDC85A	34.01	1.74	9.984e-07	7.688e-06		ENSG00000213777	ENSG00000213777	1.253	-1.34	0.005159	0.0168
ENSG00000179097	HTR1F	156.9	1.736	3.1e-11	4.692e-10		ENSG00000138696	BMPR1B	262.1	-1.339	4.878e-21	1.927e-19
ENSG00000128298	BAIAP2L2	31.3	1.734	1.352e-07	1.223e-06		ENSG00000285336	LOC101928882	14.11	-1.339	1.797e-06	1.329e-05
ENSG00000080007	DDX43	9.455	1.734	0.0009523	0.003852		ENSG00000120549	KIAA1217	6015	-1.339	3.61e-21	1.445e-19
ENSG00000147536	GINS4	378.7	1.734	1.174e-11	1.879e-10		ENSG00000227359	ENSG00000227359	11.44	-1.337	6.976e-06	4.632e-05
ENSG00000123453	SARDH	87.85	1.732	2.446e-12	4.233e-11		ENSG00000274642	ENSG00000274642	9.388	-1.337	3.644e-05	0.0002081
ENSG00000164087	POC1A	341.2	1.729	8.222e-10	1.029e-08		ENSG00000162631	NTNG1	1115	-1.336	6.909e-47	1.558e-44
ENSG00000165966	PDZRN4	18.1	1.729	0.001594	0.005988		ENSG00000156463	SH3RF2	105.6	-1.336	1.234e-17	3.615e-16
ENSG00000249846	LINC02021	4.986	1.728	0.00224	0.008077		ENSG00000259188	ENSG00000259188	0.8529	-1.334	0.006147	0.01961
ENSG00000260401	ENSG00000260401	15.54	1.728	2.478e-08	2.54e-07		ENSG00000124749	COL21A1	1412	-1.334	5.732e-05	0.0003128
ENSG00000170961	HAS2	7756	1.727	8.22e-39	1.223e-36		ENSG00000136546	SCN7A	1.591	-1.334	0.004694	0.0155
ENSG00000169246	NPIPB3	33.09	1.726	3.197e-07	2.692e-06		ENSG00000174804	FZD4	751.5	-1.334	1.342e-22	6.135e-21
ENSG00000203499	FAM83H-AS1	4.331	1.723	0.00267	0.009457		ENSG00000268738	HSFX2	0.9718	-1.334	0.005869	0.0188
ENSG00000164749	HNF4G	8.245	1.722	0.0009672	0.003903		ENSG00000178764	ZHX2	330.6	-1.329	2.036e-29	1.649e-27
ENSG00000137331	IER3	1069	1.72	1.102e-15	2.752e-14		ENSG00000233237	LINC00472	25.25	-1.328	4.376e-10	5.704e-09
ENSG00000151572	ANO4	1.342	1.72	0.002619	0.009299		ENSG00000069696	DRD4	9.498	-1.326	7.52e-05	0.0003978
ENSG00000132821	VSTM2L	208.3	1.719	2.369e-14	5.092e-13		ENSG00000074527	NTN4	1600	-1.326	1.617e-30	1.396e-28
ENSG00000138792	ENPEP	292.8	1.719	2.481e-08	2.542e-07		ENSG00000165029	ABCA1	845.6	-1.324	4.712e-11	6.946e-10
ENSG00000149403	GRIK4	7.67	1.719	0.000513	0.002221		ENSG00000145779	TNFAIP8	664.7	-1.322	4.513e-55	1.503e-52
ENSG00000131470	PSMC3IP	311.1	1.718	6.912e-11	9.95e-10		ENSG00000265750	ENSG00000265750	1.89	-1.32	0.006094	0.01945
ENSG00000255624	ENSG00000255624	10.06	1.717	7.285e-05	0.0003871		ENSG00000162461	SLC25A34	21.82	-1.319	2.552e-07	2.195e-06
ENSG00000187678	SPRY4	1220	1.715	8.347e-13	1.524e-11		ENSG00000184232	OAF	668.5	-1.318	9.05e-48	2.207e-45
ENSG00000169946	ZFPM2	441	1.713	1.07e-07	9.848e-07		ENSG00000143153	ATP1B1	1341	-1.317	2.822e-11	4.304e-10
ENSG00000118307	CASC1	8.711	1.712	0.0002777	0.001284		ENSG00000141232	TOB1	1102	-1.315	3.563e-24	1.912e-22
ENSG00000278266	ENSG00000278266	14.08	1.707	0.0001985	0.000953		ENSG00000117280	RAB29	900	-1.314	5.088e-23	2.459e-21
ENSG00000100479	POLE2	122.4	1.704	8.948e-08	8.36e-07		ENSG00000149043	SYT8	7.141	-1.314	0.0003981	0.001774
ENSG00000260528	ENSG00000260528	5.357	1.704	0.001603	0.006017		ENSG00000076716	GPC4	5045	-1.314	1.874e-08	1.953e-07
ENSG00000266302	ENSG00000266302	5.016	1.703	0.001907	0.00701		ENSG00000105538	RASIP1	54.67	-1.312	0.0002235	0.001059
ENSG00000120318	ARAP3	288.8	1.702	1.92e-16	5.169e-15		ENSG00000099957	P2RX6	185.4	-1.312	1.152e-05	7.344e-05
ENSG00000253873	PCDHGA11	497.3	1.7	1.317e-38	1.932e-36		ENSG00000255471	ENSG00000255471	20	-1.309	8.702e-10	1.085e-08
ENSG00000135333	EPHA7	5.445	1.699	0.00266	0.009426		ENSG00000121039	RDH10	280.4	-1.307	5.139e-25	2.986e-23
ENSG00000231050	ENSG00000231050	5.758	1.697	0.002465	0.008809		ENSG00000215183	MSMP	0.8762	-1.306	0.005862	0.01879
ENSG00000162630	B3GALT2	309.2	1.693	1.117e-07	1.025e-06		ENSG00000255310	ENSG00000255310	88.69	-1.306	6.767e-07	5.372e-06
ENSG00000106034	CPED1	1615	1.692	9.328e-65	5.017e-62		ENSG00000152990	ADGRA3	999.2	-1.305	4.28e-48	1.069e-45
ENSG00000187634	SAMD11	202.8	1.691	3.829e-06	2.674e-05		ENSG00000136378	ADAMTS7	3039	-1.305	1.121e-15	2.795e-14
ENSG00000164659	KIAA1324L	59.16	1.689	0.0003239	0.001475		ENSG00000163536	SERPINI1	286.1	-1.3	0.0007348	0.003052
ENSG00000123146	ADGRE5	3609	1.687	1.413e-31	1.272e-29		ENSG00000273730	ENSG00000273730	1.051	-1.296	0.006753	0.02125
ENSG00000008056	SYN1	35.95	1.686	1.568e-10	2.158e-09		ENSG00000143036	SLC44A3	76.76	-1.294	4.547e-12	7.636e-11
ENSG00000165323	FAT3	173.7	1.684	7.27e-05	0.0003866		ENSG00000206561	COLQ	37.77	-1.294	3.434e-10	4.522e-09
ENSG00000183929	ENSG00000183929	11.09	1.683	9.659e-05	0.0004989		ENSG00000254838	GVINP1	7.34	-1.293	0.0009624	0.003888
ENSG00000224132	ENSG00000224132	9.36	1.683	6.267e-05	0.0003389		ENSG00000272674	PCDHB16	57.57	-1.292	5.595e-12	9.285e-11
ENSG00000154678	PDE1C	102.7	1.683	5.577e-07	4.507e-06		ENSG00000143772	ITPKB	439.5	-1.29	4.635e-31	4.085e-29
ENSG00000273350	ENSG00000273350	6.024	1.681	0.0004951	0.002155		ENSG00000206262	FOXL2NB	1.18	-1.288	0.006836	0.02148
ENSG00000282021	ENSG00000282021	3.008	1.679	0.002611	0.009276		ENSG00000138678	GPAT3	4.951	-1.285	0.002673	0.009465
ENSG00000213088	ACKR1	27.33	1.679	0.002912	0.01022		ENSG00000236086	ENSG00000236086	1.048	-1.283	0.006827	0.02145
ENSG00000170801	HTRA3	463.5	1.675	8.551e-10	1.068e-08		ENSG00000103994	ZNF106	6334	-1.281	3.595e-69	2.154e-66
ENSG00000010327	STAB1	31.19	1.675	0.0009776	0.003937		ENSG00000136869	TLR4	734	-1.281	8.901e-05	0.0004641
ENSG00000168004	PLAAT5	3.153	1.674	0.00225	0.008107		ENSG00000151468	CCDC3	698.4	-1.28	7.712e-10	9.722e-09
ENSG00000197083	ENSG00000197083	81.94	1.674	7.262e-09	8.03e-08		ENSG00000131737	KRT34	386.5	-1.28	2.66e-06	1.912e-05
ENSG00000158714	SLAMF8	45.13	1.67	0.0004809	0.0021		ENSG00000170571	EMB	707.9	-1.28	1.271e-09	1.545e-08
ENSG00000229334	ENSG00000229334	78.89	1.666	3.782e-06	2.643e-05		ENSG00000233682	ENSG00000233682	26.87	-1.277	1.1e-05	7.044e-05
ENSG00000124882	EREG	51.75	1.665	0.0002972	0.001363		ENSG00000125872	LRRN4	4.379	-1.274	0.005118	0.01669
ENSG00000169258	GPRIN1	260.2	1.665	1.539e-13	3.035e-12		ENSG00000005108	THSD7A	4.997	-1.274	0.001174	0.00461
ENSG00000130988	RGN	99.61	1.664	3.757e-14	7.88e-13		ENSG00000067992	PDK3	143.7	-1.271	8.583e-10	1.071e-08
ENSG00000182836	PLCXD3	1.492	1.662	0.002926	0.01026		ENSG00000189339	SLC35E2B	1089	-1.27	5.856e-38	8.189e-36
ENSG00000177508	IRX3	1722	1.662	2.336e-36	2.935e-34		ENSG00000151790	TDO2	11.05	-1.269	0.000179	0.000867
ENSG00000224237	ENSG00000224237	1.712	1.66	0.003049	0.01063		ENSG00000095587	TLL2	41.81	-1.267	8.204e-08	7.723e-07
ENSG00000066827	ZFAT	2342	1.66	0.002694	0.009528		ENSG00000248360	LINC00504	3.36	-1.265	0.002416	0.008643
ENSG00000144395	CCDC150	41.37	1.66	1.478e-07	1.326e-06		ENSG00000166246	C16orf71	35.34	-1.265	1.02e-09	1.257e-08
ENSG00000170379	TCAF2	98.23	1.658	7.056e-13	1.302e-11		ENSG00000242960	ENSG00000242960	9.285	-1.263	0.001478	0.005624
ENSG00000257642	KCCAT198	6.099	1.657	0.002769	0.009776		ENSG00000087494	PTHLH	25.6	-1.263	0.0001605	0.0007877
ENSG00000079616	KIF22	810.6	1.653	7.746e-11	1.105e-09		ENSG00000114923	SLC4A3	123.7	-1.263	4.211e-15	9.781e-14
ENSG00000261371	PECAM1	35.21	1.652	5.16e-11	7.554e-10		ENSG00000174332	GLIS1	267.1	-1.261	5.46e-19	1.835e-17
ENSG00000130595	TNNT3	24.83	1.65	5.182e-05	0.0002861		ENSG00000277400	MAFIP	5.021	-1.259	0.002835	0.009976
ENSG00000184445	KNTC1	732.6	1.649	3.79e-14	7.941e-13		ENSG00000141753	IGFBP4	86340	-1.258	6.579e-12	1.083e-10
ENSG00000169026	SLC49A3	181.4	1.649	8.495e-20	3.032e-18		ENSG00000103042	SLC38A7	1110	-1.257	2.015e-58	7.828e-56
ENSG00000106809	OGN	3922	1.645	0.001387	0.005326		ENSG00000155016	CYP2U1	1110	-1.256	2.94e-35	3.351e-33
ENSG00000166106	ADAMTS15	151.1	1.643	0.001155	0.004546		ENSG00000197903	H2BC12	445.6	-1.253	1.03e-25	6.469e-24
ENSG00000106366	SERPINE1	93740	1.641	2.041e-12	3.556e-11		ENSG00000198053	SIRPA	3301	-1.253	9.446e-38	1.278e-35
ENSG00000267264	ENSG00000267264	1.786	1.641	0.003177	0.01101		ENSG00000232363	ENSG00000232363	2.594	-1.252	0.002598	0.009234
ENSG00000253746	ENSG00000253746	43.45	1.638	5.87e-09	6.591e-08		ENSG00000133805	AMPD3	193.1	-1.251	2.393e-24	1.306e-22
ENSG00000265702	LOC105371855	7.804	1.636	0.0002472	0.001162		ENSG00000261594	TPBGL	2.743	-1.25	0.004994	0.01633
ENSG00000180875	GREM2	994.3	1.635	2.832e-38	4.097e-36		ENSG00000116652	ENSG00000116652	6.056	-1.248	0.0006162	0.002616
ENSG00000123975	CKS2	640.1	1.633	5.261e-10	6.775e-09		ENSG00000163710	PCOLCE2	271.9	-1.247	3.9e-06	2.719e-05
ENSG00000149571	KIRREL3	252.1	1.633	7.905e-12	1.288e-10		ENSG00000164099	PRSS12	2862	-1.245	2.866e-20	1.066e-18
ENSG00000248874	C5orf17	6.167	1.632	0.002992	0.01047		ENSG00000117507	FMO6P	2.007	-1.245	0.005233	0.01702
ENSG00000183971	NPW	11.16	1.631	0.0005902	0.00252		ENSG00000277531	ENSG00000277531	8.112	-1.244	0.0001828	0.0008834
ENSG00000107518	ATRNL1	26.12	1.631	9.968e-08	9.215e-07		ENSG00000177459	ERICH5	10.91	-1.242	0.001295	0.005023
ENSG00000115919	KYNU	8.444	1.63	0.003075	0.0107		ENSG00000133466	C1QTNF6	1003	-1.24	5.88e-36	7.089e-34
ENSG00000143061	IGSF3	14.43	1.628	8.679e-06	5.654e-05		ENSG00000149451	ADAM33	1912	-1.24	0.0001107	0.000562
ENSG00000112029	FBXO5	374	1.626	1.392e-15	3.427e-14		ENSG00000112183	RBM24	83.69	-1.24	6.291e-09	7.023e-08
ENSG00000145335	SNCA	2.761	1.622	0.003081	0.01072		ENSG00000065809	FAM107B	1485	-1.238	5.511e-11	8.039e-10
ENSG00000205578	ENSG00000205578	25.87	1.616	1.826e-07	1.612e-06		ENSG00000228794	LINC01128	416.3	-1.237	3.775e-57	1.389e-54
ENSG00000204632	HLA-G	25.15	1.616	9.409e-07	7.253e-06		ENSG00000176761	ENSG00000176761	1.019	-1.236	0.007476	0.02318
ENSG00000127533	F2RL3	6.228	1.613	0.002987	0.01045		ENSG00000173114	LRRN3	237.1	-1.233	2.563e-10	3.426e-09
ENSG00000159259	CHAF1B	313.9	1.61	1.185e-10	1.654e-09		ENSG00000185532	PRKG1	851.9	-1.232	1.035e-05	6.659e-05
ENSG00000273812	ENSG00000273812	4.192	1.61	0.002823	0.009938		ENSG00000189221	MAOA	558.9	-1.23	2.774e-13	5.342e-12
ENSG00000198914	POU3F3	18.46	1.609	0.0003926	0.001752		ENSG00000277075	H2AC8	4.754	-1.229	0.001653	0.00617
ENSG00000167525	PROCA1	24.95	1.608	1.768e-07	1.566e-06		ENSG00000197822	OCLN	12.05	-1.229	0.0004855	0.002117
ENSG00000138182	KIF20B	697.2	1.608	3.198e-10	4.224e-09		ENSG00000106537	TSPAN13	221.7	-1.228	0.0006311	0.002672
ENSG00000232527	LINC02802	30.66	1.607	1.403e-06	1.058e-05		ENSG00000224189	HAGLR	88.12	-1.227	0.0007287	0.003029
ENSG00000154529	CNTNAP3B	103.8	1.602	1.074e-07	9.885e-07		ENSG00000099889	ARVCF	454.3	-1.227	1.111e-08	1.197e-07
ENSG00000167553	TUBA1C	11830	1.598	2.831e-22	1.272e-20		ENSG00000112414	ADGRG6	18.49	-1.223	0.001449	0.005526
ENSG00000106462	EZH2	403.2	1.597	2.022e-12	3.529e-11		ENSG00000167992	VWCE	74.26	-1.223	1.752e-08	1.842e-07
ENSG00000198125	MB	1.359	1.597	0.003454	0.01185		ENSG00000125966	MMP24	255.3	-1.222	1.106e-06	8.455e-06
ENSG00000171872	KLF17	28.25	1.596	0.0001699	0.0008279		ENSG00000003987	MTMR7	3.503	-1.222	0.0009898	0.003979
ENSG00000017483	SLC38A5	1354	1.595	1.485e-15	3.635e-14		ENSG00000188603	CLN3	6.792	-1.219	0.0007958	0.003279
ENSG00000137727	ARHGAP20	20.77	1.593	0.00234	0.008396		ENSG00000183091	NEB	13.59	-1.214	2.391e-05	0.0001426
ENSG00000182667	NTM	3511	1.593	3.155e-14	6.685e-13		ENSG00000197106	SLC6A17	7.775	-1.213	0.006214	0.01979
ENSG00000254139	LOC286178	2.682	1.591	0.003526	0.01208		ENSG00000123364	HOXC13	3.116	-1.213	0.006974	0.02182
ENSG00000011332	DPF1	47.43	1.587	3.632e-06	2.546e-05		ENSG00000112186	CAP2	921.4	-1.211	1.009e-18	3.318e-17
ENSG00000251600	LOC101927636	7.406	1.587	0.0001468	0.0007274		ENSG00000137198	GMPR	368.4	-1.211	5.335e-10	6.863e-09
ENSG00000152779	SLC16A12	178.9	1.584	6.235e-08	5.991e-07		ENSG00000086619	ERO1B	85.79	-1.209	5.307e-18	1.625e-16
ENSG00000134830	C5AR2	199.2	1.583	7.788e-06	5.118e-05		ENSG00000170581	STAT2	4677	-1.209	3.885e-14	8.117e-13
ENSG00000204060	FOXO6	7.109	1.58	0.003541	0.01212		ENSG00000158373	H2BC5	80.24	-1.207	4.997e-15	1.152e-13
ENSG00000128284	APOL3	234.8	1.58	1.376e-05	8.667e-05		ENSG00000115604	IL18R1	51.78	-1.205	0.0005062	0.002198
ENSG00000140525	FANCI	880.6	1.579	1.934e-11	3.012e-10		ENSG00000243296	ENSG00000243296	1.821	-1.203	0.0057	0.01832
ENSG00000179242	CDH4	320.8	1.577	1.564e-06	1.168e-05		ENSG00000264345	LINC01894	10.63	-1.203	7.437e-05	0.0003941
ENSG00000188229	TUBB4B	8862	1.577	8.326e-17	2.298e-15		ENSG00000164542	KIAA0895	101	-1.201	1.669e-11	2.621e-10
ENSG00000167767	KRT80	53.39	1.576	1.135e-05	7.249e-05		ENSG00000111275	ALDH2	452	-1.2	1.866e-06	1.379e-05
ENSG00000134222	PSRC1	417.1	1.574	3.857e-09	4.414e-08		ENSG00000229951	FLJ31356	13.97	-1.199	0.0001792	0.0008675
ENSG00000101194	SLC17A9	835.5	1.573	9.284e-11	1.312e-09		ENSG00000172020	GAP43	66.28	-1.199	4.457e-06	3.068e-05
ENSG00000117586	TNFSF4	115.9	1.573	6.216e-16	1.602e-14		ENSG00000103249	CLCN7	1990	-1.195	6.933e-46	1.499e-43
ENSG00000161800	RACGAP1	1779	1.572	4.588e-10	5.97e-09		ENSG00000169570	DTWD2	147.2	-1.191	1.399e-24	7.824e-23
ENSG00000138623	SEMA7A	6063	1.568	4.457e-46	9.738e-44		ENSG00000280219	ENSG00000280219	20.7	-1.19	0.0003038	0.001391
ENSG00000140807	NKD1	28.55	1.568	0.0001777	0.0008616		ENSG00000107738	VSIR	1977	-1.187	7.596e-06	5.01e-05
ENSG00000267279	ENSG00000267279	10.55	1.566	0.001659	0.006188		ENSG00000133937	GSC	38.44	-1.187	0.0001949	0.0009365
ENSG00000108001	EBF3	280	1.565	0.001018	0.004072		ENSG00000117984	CTSD	6943	-1.183	3.906e-13	7.407e-12
ENSG00000178776	C5orf46	42.33	1.564	3.941e-07	3.27e-06		ENSG00000279861	ENSG00000279861	10.25	-1.183	0.0002526	0.001183
ENSG00000139618	BRCA2	249	1.56	5.092e-11	7.469e-10		ENSG00000133424	LARGE1	676.6	-1.181	2.956e-06	2.108e-05
ENSG00000186564	FOXD2	7.54	1.56	0.0005064	0.002198		ENSG00000052795	FNIP2	780.9	-1.178	5.233e-50	1.407e-47
ENSG00000134569	LRP4	370.2	1.558	4.984e-10	6.442e-09		ENSG00000179921	GPBAR1	1.371	-1.177	0.008663	0.02626
ENSG00000283199	C13orf46	29.34	1.557	1.302e-05	8.222e-05		ENSG00000100100	PIK3IP1	809.4	-1.177	5.292e-08	5.149e-07
ENSG00000134668	SPOCD1	2669	1.555	1.093e-17	3.219e-16		ENSG00000126860	EVI2A	525	-1.176	6.072e-06	4.084e-05
ENSG00000227579	ENSG00000227579	1.172	1.55	0.003617	0.01235		ENSG00000087086	FTL	75380	-1.175	1.315e-06	9.953e-06
ENSG00000262952	ENSG00000262952	2.357	1.544	0.003869	0.01311		ENSG00000003400	CASP10	71.53	-1.175	0.001065	0.004234
ENSG00000279822	ENSG00000279822	88.24	1.544	1.046e-08	1.132e-07		ENSG00000140961	OSGIN1	139.4	-1.175	5.754e-06	3.885e-05
ENSG00000154134	ROBO3	274.5	1.542	2.81e-07	2.391e-06		ENSG00000279118	ENSG00000279118	300.5	-1.173	2.736e-12	4.715e-11
ENSG00000233452	STXBP5-AS1	40.3	1.541	6.063e-09	6.794e-08		ENSG00000003989	SLC7A2	1318	-1.172	6.677e-05	0.0003583
ENSG00000162873	KLHDC8A	2.409	1.539	0.003206	0.0111		ENSG00000223722	ENSG00000223722	4.16	-1.17	0.001264	0.004917
ENSG00000050438	SLC4A8	216.3	1.536	8.712e-13	1.586e-11		ENSG00000241935	HOGA1	12	-1.166	0.00029	0.001334
ENSG00000108679	LGALS3BP	3265	1.534	1.397e-12	2.477e-11		ENSG00000272398	CD24	847.2	-1.166	5.092e-22	2.221e-20
ENSG00000125744	RTN2	206.6	1.532	1.433e-15	3.519e-14		ENSG00000139182	CLSTN3	622.3	-1.166	1.508e-18	4.859e-17
ENSG00000260604	ENSG00000260604	45.7	1.529	0.0004626	0.002028		ENSG00000196843	ARID5A	203.4	-1.165	1.644e-10	2.256e-09
ENSG00000162599	NFIA	226.6	1.528	1.365e-26	9.121e-25		ENSG00000121904	CSMD2	194.2	-1.164	0.002507	0.008943
ENSG00000230479	ENSG00000230479	21.78	1.525	0.0008957	0.003646		ENSG00000160766	GBAP1	105.8	-1.163	1.632e-18	5.242e-17
ENSG00000125246	CLYBL	54.63	1.523	3.706e-09	4.25e-08		ENSG00000158966	CACHD1	385.4	-1.161	9.26e-11	1.31e-09
ENSG00000170356	OR2A20P	11.23	1.522	0.0002462	0.001158		ENSG00000128833	MYO5C	7.757	-1.161	0.0006361	0.002691
ENSG00000143816	WNT9A	281.2	1.521	6.862e-07	5.444e-06		ENSG00000078295	ADCY2	6.06	-1.159	0.001033	0.004124
ENSG00000095303	PTGS1	1063	1.519	2.86e-06	2.048e-05		ENSG00000285130	ENSG00000285130	20.24	-1.155	1.617e-05	0.0001002
ENSG00000140030	GPR65	6.348	1.518	0.00389	0.01317		ENSG00000155324	GRAMD2B	2388	-1.155	1.829e-20	6.862e-19
ENSG00000072133	RPS6KA6	160.6	1.517	7.046e-21	2.732e-19		ENSG00000164050	PLXNB1	2237	-1.155	2.011e-15	4.838e-14
ENSG00000254366	ENSG00000254366	74.82	1.517	5.727e-05	0.0003126		ENSG00000169604	ANTXR1	9873	-1.155	8.737e-17	2.408e-15
ENSG00000185666	SYN3	4.354	1.516	0.002889	0.01015		ENSG00000198759	EGFL6	8.722	-1.155	0.005251	0.01707
ENSG00000253633	LOC107986898	1.65	1.516	0.003742	0.01272		ENSG00000175471	MCTP1	50.55	-1.153	3.577e-06	2.51e-05
ENSG00000275216	ENSG00000275216	3.83	1.514	0.003049	0.01063		ENSG00000206965	ENSG00000206965	2.138	-1.152	0.008753	0.02651
ENSG00000224982	TMEM233	10.31	1.513	0.003805	0.01291		ENSG00000250790	ENSG00000250790	13.15	-1.152	0.0004239	0.001876
ENSG00000118432	CNR1	16.24	1.513	0.003886	0.01316		ENSG00000143891	GALM	743.7	-1.152	3.803e-38	5.464e-36
ENSG00000260442	ATP2A1-AS1	19.89	1.512	0.0001607	0.0007879		ENSG00000077264	PAK3	96.32	-1.151	0.002471	0.008826
ENSG00000242114	MTFP1	22.55	1.506	0.0001022	0.0005239		ENSG00000264007	ENSG00000264007	2.093	-1.15	0.006814	0.02143
ENSG00000185361	TNFAIP8L1	388.2	1.501	1.005e-22	4.697e-21		ENSG00000153132	CLGN	238.2	-1.15	0.004879	0.01601
ENSG00000175592	FOSL1	1709	1.501	2.672e-13	5.151e-12		ENSG00000214575	CPEB1	62.68	-1.147	5.994e-10	7.661e-09
ENSG00000240476	ENSG00000240476	6.268	1.497	0.0007941	0.003273		ENSG00000249776	ENSG00000249776	9.017	-1.146	0.001518	0.005753
ENSG00000047648	ARHGAP6	203.3	1.495	7.411e-05	0.0003931		ENSG00000161682	FAM171A2	193.8	-1.146	1.715e-11	2.691e-10
ENSG00000117114	ADGRL2	352.7	1.493	0.0008858	0.003612		ENSG00000103174	NAGPA	546.1	-1.145	4.247e-25	2.488e-23
ENSG00000203772	SPRN	11.8	1.486	0.00201	0.00735		ENSG00000131979	GCH1	63.12	-1.145	7.549e-14	1.537e-12
ENSG00000244675	ENSG00000244675	6.482	1.485	0.0008388	0.003439		ENSG00000128311	TST	650.4	-1.143	5.676e-32	5.268e-30
ENSG00000185585	OLFML2A	13140	1.484	2.89e-20	1.073e-18		ENSG00000169231	THBS3	3641	-1.142	1.081e-06	8.275e-06
ENSG00000183569	SERHL2	33.01	1.483	1.817e-08	1.903e-07		ENSG00000244558	ENSG00000244558	8.43	-1.141	0.001568	0.005907
ENSG00000248890	HHIP-AS1	82.06	1.481	6.966e-14	1.421e-12		ENSG00000136235	GPNMB	8108	-1.141	6.158e-06	4.138e-05
ENSG00000164687	FABP5	379.6	1.48	7.452e-13	1.369e-11		ENSG00000250891	ENSG00000250891	1.226	-1.141	0.009374	0.02811
ENSG00000158813	EDA	21.2	1.48	1.907e-05	0.0001164		ENSG00000090674	MCOLN1	445.7	-1.141	6.338e-18	1.916e-16
ENSG00000145642	SHISAL2B	5.024	1.479	0.004302	0.0144		ENSG00000183346	CABCOCO1	20.56	-1.14	1.562e-05	9.732e-05
ENSG00000168060	NAALADL1	221.2	1.479	5.021e-15	1.156e-13		ENSG00000134775	FHOD3	945.4	-1.139	1.075e-11	1.731e-10
ENSG00000029559	IBSP	642.7	1.478	0.0008349	0.003424		ENSG00000132334	PTPRE	145.2	-1.139	1.357e-08	1.445e-07
ENSG00000137825	ITPKA	21.64	1.477	0.000353	0.001594		ENSG00000170345	FOS	257.5	-1.139	6.673e-12	1.096e-10
ENSG00000171488	LRRC8C	346.1	1.476	2.472e-25	1.477e-23		ENSG00000151617	EDNRA	234.3	-1.137	1.33e-07	1.206e-06
ENSG00000167723	TRPV3	12.51	1.476	0.0002586	0.001207		ENSG00000261644	ENSG00000261644	7.394	-1.137	0.0002142	0.001018
ENSG00000198865	CCDC152	269.9	1.475	1.126e-14	2.486e-13		ENSG00000196696	PDXDC2P-NPIPB14P	49.51	-1.136	9.882e-07	7.612e-06
ENSG00000134138	MEIS2	508.7	1.474	9.499e-12	1.535e-10		ENSG00000282988	ENSG00000282988	4.412	-1.136	0.00185	0.006819
ENSG00000255441	ENSG00000255441	1.784	1.474	0.004544	0.01508		ENSG00000251615	ENSG00000251615	39.31	-1.135	9.075e-07	7.032e-06
ENSG00000249619	ENSG00000249619	3.342	1.474	0.004537	0.01506		ENSG00000161714	PLCD3	1444	-1.134	2.317e-15	5.529e-14
ENSG00000112319	EYA4	148.4	1.473	0.001625	0.006083		ENSG00000166435	XRRA1	424.2	-1.133	1.888e-49	5.014e-47
ENSG00000167157	PRRX2	1244	1.473	2.61e-30	2.234e-28		ENSG00000134202	GSTM3	573.4	-1.132	7.05e-16	1.799e-14
ENSG00000255476	LOC101928008	2.165	1.471	0.004322	0.01445		ENSG00000120756	PLS1	32.6	-1.132	8.372e-06	5.471e-05
ENSG00000263142	ENSG00000263142	2.217	1.471	0.004557	0.01512		ENSG00000161328	LRRC56	41.6	-1.128	7.465e-07	5.878e-06
ENSG00000049192	ADAMTS6	715.9	1.468	1.485e-35	1.731e-33		ENSG00000152377	SPOCK1	13350	-1.127	4.973e-12	8.318e-11
ENSG00000149548	CCDC15	108.1	1.468	2.613e-07	2.242e-06		ENSG00000040531	CTNS	630.4	-1.126	1.238e-29	1.022e-27
ENSG00000214826	ENSG00000214826	41.53	1.467	4.82e-06	3.292e-05		ENSG00000178199	ZC3H12D	48.78	-1.125	4.167e-06	2.893e-05
ENSG00000109705	NKX3-2	3.141	1.466	0.004606	0.01526		ENSG00000230084	ENSG00000230084	26.21	-1.125	6.078e-07	4.872e-06
ENSG00000260877	ENSG00000260877	3.1	1.465	0.004636	0.01534		ENSG00000260302	ENSG00000260302	4.09	-1.124	0.004938	0.01616
ENSG00000131471	AOC3	10.86	1.463	9.973e-06	6.433e-05		ENSG00000120669	SOHLH2	6.123	-1.124	0.004215	0.01416
ENSG00000132965	ALOX5AP	5.037	1.461	0.001726	0.006413		ENSG00000276533	ENSG00000276533	2.222	-1.122	0.006908	0.02167
ENSG00000163507	CIP2A	491.6	1.461	1.014e-09	1.251e-08		ENSG00000245812	LINC02202	67.37	-1.122	8.266e-07	6.451e-06
ENSG00000181409	AATK	2.29	1.46	0.004662	0.01541		ENSG00000198431	TXNRD1	6635	-1.121	1.664e-10	2.279e-09
ENSG00000101210	EEF1A2	5.022	1.459	0.003687	0.01256		ENSG00000158856	DMTN	22.64	-1.121	1.517e-06	1.138e-05
ENSG00000175591	P2RY2	19.94	1.458	3.571e-07	2.986e-06		ENSG00000167676	PLIN4	2.374	-1.12	0.006321	0.02009
ENSG00000187624	C17orf97	153.1	1.458	2.772e-11	4.242e-10		ENSG00000205885	C1RL-AS1	119	-1.12	7.585e-11	1.086e-09
ENSG00000231690	LINC00574	4.454	1.458	0.004234	0.01421		ENSG00000104313	EYA1	287.5	-1.119	4.857e-07	3.961e-06
ENSG00000104369	JPH1	2.93	1.457	0.004196	0.0141		ENSG00000269019	ENSG00000269019	15.27	-1.116	8.039e-05	0.0004229
ENSG00000197977	ELOVL2	6.401	1.456	0.003895	0.01318		ENSG00000141068	KSR1	146.3	-1.115	1.997e-06	1.464e-05
ENSG00000268941	LINC01711	65.9	1.456	4.747e-06	3.248e-05		ENSG00000162946	DISC1	199.4	-1.114	1.548e-15	3.771e-14
ENSG00000282393	ENSG00000282393	15	1.455	3.711e-05	0.0002114		ENSG00000100350	FOXRED2	515	-1.114	1.392e-24	7.808e-23
ENSG00000117632	STMN1	3878	1.454	3.533e-09	4.065e-08		ENSG00000260822	ENSG00000260822	250	-1.113	8.129e-06	5.324e-05
ENSG00000229108	ENSG00000229108	7.094	1.454	0.003996	0.01349		ENSG00000174912	ENSG00000174912	7.478	-1.113	0.0006276	0.00266
ENSG00000125510	OPRL1	48.32	1.453	1.258e-09	1.53e-08		ENSG00000266968	ENSG00000266968	9.376	-1.112	0.0005922	0.002527
ENSG00000034053	APBA2	102.6	1.452	3.774e-09	4.326e-08		ENSG00000111199	TRPV4	231.8	-1.112	2.727e-28	2.05e-26
ENSG00000259702	ENSG00000259702	5.596	1.448	0.001684	0.006272		ENSG00000153930	ANKFN1	102.2	-1.11	2.359e-05	0.0001409
ENSG00000196230	TUBB	57060	1.447	1.055e-34	1.165e-32		ENSG00000173175	ADCY5	12.42	-1.106	0.002191	0.007925
ENSG00000100079	LGALS2	2.141	1.444	0.004771	0.01571		ENSG00000109738	GLRB	595.7	-1.105	1.868e-13	3.665e-12
ENSG00000074181	NOTCH3	4160	1.444	1.756e-10	2.4e-09		ENSG00000188167	TMPPE	55.72	-1.103	5.404e-08	5.243e-07
ENSG00000253161	ENSG00000253161	261	1.444	6.722e-12	1.103e-10		ENSG00000171303	KCNK3	5.766	-1.102	0.006452	0.02047
ENSG00000200534	SNORA33	7.128	1.443	0.002152	0.007813		ENSG00000167641	PPP1R14A	25.33	-1.1	0.000358	0.001615
ENSG00000161281	COX7A1	456.3	1.442	2.332e-09	2.748e-08		ENSG00000009413	REV3L	2312	-1.099	2.513e-23	1.252e-21
ENSG00000113924	HGD	1.448	1.442	0.004866	0.01597		ENSG00000123405	NFE2	8.537	-1.099	0.001347	0.005192
ENSG00000171316	CHD7	40.7	1.44	6.433e-10	8.208e-09		ENSG00000132970	WASF3	1450	-1.099	2.931e-15	6.932e-14
ENSG00000185972	CCIN	95.28	1.435	7.586e-13	1.392e-11		ENSG00000137501	SYTL2	1913	-1.096	3.248e-13	6.2e-12
ENSG00000066382	MPPED2	14.84	1.434	0.002952	0.01034		ENSG00000250362	ENSG00000250362	1.359	-1.094	0.009626	0.02874
ENSG00000122824	NUDT10	35.27	1.432	1.797e-06	1.329e-05		ENSG00000260487	ENSG00000260487	1.803	-1.094	0.007645	0.02356
ENSG00000173210	ABLIM3	892.8	1.432	1.079e-14	2.386e-13		ENSG00000214353	VAC14-AS1	36.77	-1.094	1.003e-09	1.238e-08
ENSG00000133055	MYBPH	21.27	1.431	0.0005537	0.002379		ENSG00000187608	ISG15	471.7	-1.092	6.696e-07	5.322e-06
ENSG00000180044	C3orf80	8.879	1.43	0.003052	0.01064		ENSG00000182580	EPHB3	573	-1.091	1.313e-23	6.702e-22
ENSG00000147573	TRIM55	13.02	1.429	0.005005	0.01636		ENSG00000112619	PRPH2	161.7	-1.09	1.87e-25	1.137e-23
ENSG00000272755	ENSG00000272755	1.419	1.426	0.004979	0.01629		ENSG00000102287	GABRE	113.4	-1.089	5.544e-08	5.369e-07
ENSG00000136158	SPRY2	563.4	1.424	1.308e-36	1.704e-34		ENSG00000284391	LOC105373244	4.257	-1.089	0.003382	0.01164
ENSG00000136108	CKAP2	1851	1.424	5.437e-08	5.27e-07		ENSG00000106780	MEGF9	1530	-1.089	5.786e-13	1.071e-11
ENSG00000159708	LRRC36	4.718	1.418	0.002723	0.009629		ENSG00000244242	IFITM10	297.6	-1.089	8.144e-21	3.123e-19
ENSG00000120738	EGR1	3860	1.418	9.924e-06	6.405e-05		ENSG00000183479	TREX2	21.7	-1.088	1.655e-05	0.0001022
ENSG00000161681	SHANK1	232.1	1.418	5.251e-26	3.358e-24		ENSG00000182389	CACNB4	13.43	-1.087	0.0005694	0.002441
ENSG00000203760	CENPW	276.3	1.417	4.215e-06	2.921e-05		ENSG00000197635	DPP4	164.1	-1.087	5.736e-05	0.0003128
ENSG00000125319	HROB	96.86	1.415	1.144e-07	1.048e-06		ENSG00000241015	TPM3P9	136.7	-1.085	2.172e-13	4.23e-12
ENSG00000169851	PCDH7	555.2	1.413	5.32e-21	2.086e-19		ENSG00000089060	SLC8B1	855.7	-1.085	5.032e-17	1.413e-15
ENSG00000261373	VPS9D1-AS1	44.47	1.412	0.0002453	0.001154		ENSG00000122035	RASL11A	97.99	-1.085	5.601e-21	2.188e-19
ENSG00000186638	KIF24	157.2	1.412	1.679e-07	1.492e-06		ENSG00000144893	MED12L	20.71	-1.082	5.47e-05	0.0003
ENSG00000156802	ATAD2	1321	1.409	2.12e-11	3.289e-10		ENSG00000236882	LINC01554	3.164	-1.081	0.003509	0.01203
ENSG00000139629	GALNT6	171.5	1.409	1.46e-11	2.317e-10		ENSG00000232742	ENSG00000232742	15.33	-1.081	1.346e-05	8.493e-05
ENSG00000178445	GLDC	36.46	1.405	0.000213	0.001013		ENSG00000261342	ENSG00000261342	18.78	-1.079	0.0001139	0.0005769
ENSG00000131773	KHDRBS3	96.09	1.404	2.907e-12	4.983e-11		ENSG00000180340	FZD2	867.3	-1.079	2.989e-09	3.469e-08
ENSG00000157111	TMEM171	89.5	1.404	6.902e-08	6.586e-07		ENSG00000154803	FLCN	739.9	-1.079	3.749e-14	7.871e-13
ENSG00000005189	REXO5	206.7	1.403	1.272e-10	1.767e-09		ENSG00000178235	SLITRK1	25.39	-1.078	0.007657	0.02359
ENSG00000200033	ENSG00000200033	2.301	1.403	0.005245	0.01706		ENSG00000143126	CELSR2	231.2	-1.077	2.64e-07	2.264e-06
ENSG00000234380	LINC01426	113.9	1.402	1.263e-08	1.351e-07		ENSG00000139971	ARMH4	718	-1.077	6.064e-24	3.212e-22
ENSG00000248869	LINC02511	25.49	1.402	5.39e-07	4.369e-06		ENSG00000236675	ENSG00000236675	3.703	-1.077	0.007115	0.02222
ENSG00000230615	ENSG00000230615	101	1.399	5.224e-07	4.244e-06		ENSG00000150782	IL18	8.418	-1.077	0.001765	0.006547
ENSG00000196420	S100A5	17.28	1.398	0.0001279	0.0006426		ENSG00000118515	SGK1	819	-1.075	2.372e-09	2.79e-08
ENSG00000163737	PF4	5.402	1.394	0.002283	0.008211		ENSG00000278879	ENSG00000278879	3.782	-1.074	0.004287	0.01436
ENSG00000231185	SPRY4-AS1	17.74	1.394	2.1e-05	0.0001272		ENSG00000261573	ENSG00000261573	3.519	-1.074	0.01101	0.03217
ENSG00000256235	SMIM3	1792	1.391	2.013e-41	3.405e-39		ENSG00000135750	KCNK1	222.4	-1.074	4.081e-16	1.07e-14
ENSG00000214114	MYCBP	276.4	1.391	1.145e-11	1.835e-10		ENSG00000204381	LAYN	5398	-1.072	1.451e-07	1.303e-06
ENSG00000120162	MOB3B	25.99	1.389	1.606e-05	9.969e-05		ENSG00000229007	ENSG00000229007	1.544	-1.072	0.0115	0.03331
ENSG00000204899	MZT1	555.8	1.387	7.027e-16	1.795e-14		ENSG00000250138	ENSG00000250138	1.301	-1.069	0.01144	0.0332
ENSG00000177106	EPS8L2	578.2	1.386	9.618e-13	1.738e-11		ENSG00000164932	CTHRC1	12630	-1.068	4.9e-15	1.131e-13
ENSG00000250986	ENSG00000250986	10.02	1.383	0.001721	0.006398		ENSG00000177757	FAM87B	9.77	-1.066	0.0004127	0.001833
ENSG00000175426	PCSK1	118.1	1.383	6.677e-05	0.0003583		ENSG00000099337	KCNK6	743.8	-1.064	6.27e-25	3.633e-23
ENSG00000239713	APOBEC3G	138.9	1.382	1.014e-21	4.334e-20		ENSG00000064225	ST3GAL6	51.1	-1.064	0.00672	0.02117
ENSG00000146918	NCAPG2	1299	1.378	6.468e-10	8.248e-09		ENSG00000261468	ENSG00000261468	35.28	-1.061	5.981e-07	4.805e-06
ENSG00000114315	HES1	49.61	1.376	1.35e-05	8.51e-05		ENSG00000084734	GCKR	19.47	-1.06	1.925e-05	0.0001174
ENSG00000276231	PIK3R6	3.488	1.374	0.005501	0.01777		ENSG00000132623	ANKEF1	163.3	-1.06	3.553e-26	2.299e-24
ENSG00000157168	NRG1	1517	1.37	1.646e-11	2.587e-10		ENSG00000219891	ENSG00000219891	17.38	-1.06	0.0003255	0.001481
ENSG00000137404	NRM	596.4	1.37	5.089e-15	1.171e-13		ENSG00000229043	LOC101927021	126.5	-1.06	1.19e-08	1.278e-07
ENSG00000026297	RNASET2	159.8	1.369	1.106e-08	1.193e-07		ENSG00000100439	ABHD4	2648	-1.059	0.0001718	0.0008362
ENSG00000250479	CHCHD10	168.6	1.369	9.926e-25	5.642e-23		ENSG00000274370	ENSG00000274370	87.78	-1.058	8.278e-05	0.0004341
ENSG00000236591	ENSG00000236591	9.921	1.368	0.0009366	0.003794		ENSG00000284707	ENSG00000284707	5.504	-1.057	0.00183	0.006754
ENSG00000147408	CSGALNACT1	73.35	1.366	5.566e-05	0.0003047		ENSG00000241978	PALM2AKAP2	49.25	-1.057	3.982e-06	2.772e-05
ENSG00000162894	FCMR	48.7	1.365	6.881e-08	6.57e-07		ENSG00000250510	GPR162	39.91	-1.056	7.746e-06	5.092e-05
ENSG00000079435	LIPE	43.87	1.365	7.33e-07	5.78e-06		ENSG00000279030	ENSG00000279030	3.071	-1.054	0.008003	0.0245
ENSG00000213889	PPM1N	10.45	1.364	0.000435	0.001918		ENSG00000128872	TMOD2	649.4	-1.054	3.448e-13	6.57e-12
ENSG00000213085	CFAP45	19.37	1.361	2.284e-05	0.0001369		ENSG00000198133	TMEM229B	34.74	-1.054	0.0003822	0.001713
ENSG00000129194	SOX15	9.577	1.359	0.0005766	0.002468		ENSG00000178115	GOLGA8Q	1.593	-1.054	0.01167	0.03375
ENSG00000156711	MAPK13	339.2	1.358	1.301e-38	1.921e-36		ENSG00000162591	MEGF6	2079	-1.054	8.945e-28	6.493e-26
ENSG00000280206	ENSG00000280206	117.6	1.357	6.439e-09	7.18e-08		ENSG00000114796	KLHL24	808.5	-1.052	1.627e-05	0.0001008
ENSG00000116285	ERRFI1	5979	1.355	4.318e-08	4.268e-07		ENSG00000174028	ENSG00000174028	131.9	-1.049	3.562e-26	2.299e-24
ENSG00000246363	LINC02458	1.924	1.355	0.005907	0.0189		ENSG00000128578	STRIP2	118.1	-1.049	3.784e-05	0.000215
ENSG00000280374	ENSG00000280374	12.17	1.354	0.0005354	0.002309		ENSG00000224086	ENSG00000224086	134.7	-1.049	4.498e-22	1.982e-20
ENSG00000102349	KLF8	20.18	1.354	0.0009803	0.003946		ENSG00000154654	NCAM2	9.328	-1.048	0.001441	0.005505
ENSG00000183715	OPCML	13.19	1.353	0.005886	0.01885		ENSG00000234773	ENSG00000234773	8.458	-1.047	0.001205	0.004711
ENSG00000143333	RGS16	30.8	1.353	0.0002576	0.001204		ENSG00000141338	ABCA8	1070	-1.047	2.478e-09	2.905e-08
ENSG00000225339	ENSG00000225339	60.56	1.352	1.82e-06	1.346e-05		ENSG00000253966	ENSG00000253966	2.187	-1.046	0.01015	0.03001
ENSG00000238266	LINC00707	15.28	1.351	0.005843	0.01873		ENSG00000169071	ROR2	746.9	-1.046	2.093e-05	0.0001269
ENSG00000120149	MSX2	58.92	1.35	5.593e-09	6.301e-08		ENSG00000069431	ABCC9	46.03	-1.045	0.001098	0.00435
ENSG00000130052	STARD8	218.2	1.348	6.039e-08	5.819e-07		ENSG00000088280	ASAP3	3051	-1.045	6.342e-12	1.048e-10
ENSG00000104812	GYS1	2403	1.345	2.876e-17	8.185e-16		ENSG00000011454	GPR21	3840	-1.044	3.802e-22	1.682e-20
ENSG00000156298	TSPAN7	223.8	1.344	6.616e-05	0.0003556		ENSG00000164647	STEAP1	1238	-1.043	9.324e-16	2.348e-14
ENSG00000124678	TCP11	10.28	1.343	0.000429	0.001896		ENSG00000157227	MMP14	36370	-1.042	2.375e-53	7.327e-51
ENSG00000187583	PLEKHN1	26.89	1.34	0.002367	0.008484		ENSG00000139974	SLC38A6	410.2	-1.042	3.441e-21	1.38e-19
ENSG00000112562	SMOC2	206.4	1.338	2.582e-07	2.218e-06		ENSG00000255856	ENSG00000255856	32.31	-1.042	1.701e-05	0.0001048
ENSG00000154856	APCDD1	302.9	1.337	1.806e-05	0.0001108		ENSG00000184227	ACOT1	172.4	-1.042	1.535e-12	2.707e-11
ENSG00000166845	C18orf54	361	1.335	1.268e-16	3.442e-15		ENSG00000140563	MCTP2	255.6	-1.041	1.899e-33	1.953e-31
ENSG00000131480	AOC2	34.27	1.332	6.332e-07	5.048e-06		ENSG00000226053	LINC01776	18.92	-1.04	3.183e-05	0.0001842
ENSG00000100342	APOL1	402.4	1.331	0.001505	0.005709		ENSG00000086544	ITPKC	1181	-1.039	3.579e-18	1.112e-16
ENSG00000105974	CAV1	30940	1.324	1.329e-17	3.888e-16		ENSG00000182621	PLCB1	341.5	-1.039	1.844e-08	1.926e-07
ENSG00000146205	ANO7	44.99	1.324	6.207e-07	4.96e-06		ENSG00000262001	ENSG00000262001	33.7	-1.038	2.586e-06	1.864e-05
ENSG00000274828	ENSG00000274828	42.6	1.324	1.642e-07	1.463e-06		ENSG00000160678	S100A1	16.36	-1.037	0.0003028	0.001386
ENSG00000153531	ADPRHL1	384.6	1.323	3.142e-06	2.232e-05		ENSG00000260876	LINC01229	1.068	-1.037	0.0124	0.0355
ENSG00000233128	ENSG00000233128	1.188	1.322	0.005887	0.01885		ENSG00000136205	TNS3	10190	-1.036	2.329e-15	5.552e-14
ENSG00000163689	C3orf67	96.07	1.32	1.496e-07	1.342e-06		ENSG00000196208	GREB1	3.418	-1.036	0.004199	0.01411
ENSG00000119457	SLC46A2	3.949	1.318	0.00635	0.02017		ENSG00000164938	TP53INP1	1297	-1.036	7.883e-10	9.907e-09
ENSG00000268873	ENSG00000268873	4.794	1.316	0.005142	0.01676		ENSG00000005249	PRKAR2B	42.81	-1.033	8.788e-07	6.827e-06
ENSG00000140057	AK7	3.069	1.314	0.006461	0.02049		ENSG00000180447	GAS1	6679	-1.032	6.066e-05	0.0003292
ENSG00000207063	SNORD116-1	1.869	1.312	0.006504	0.0206		ENSG00000076706	MCAM	1039	-1.032	2.814e-11	4.299e-10
ENSG00000171346	KRT15	29.08	1.311	0.0001763	0.0008556		ENSG00000165879	FRAT1	36.7	-1.031	4.507e-07	3.704e-06
ENSG00000274265	ENSG00000274265	106.1	1.31	1.465e-15	3.591e-14		ENSG00000164120	HPGD	4.38	-1.031	0.00501	0.01638
ENSG00000142856	ITGB3BP	294.9	1.308	8.758e-08	8.198e-07		ENSG00000149256	TENM4	1956	-1.031	4.784e-06	3.272e-05
ENSG00000248632	ENSG00000248632	52.41	1.307	4.466e-07	3.672e-06		ENSG00000108771	DHX58	326.3	-1.03	1.15e-09	1.404e-08
ENSG00000170323	FABP4	2.362	1.307	0.005358	0.01737		ENSG00000215374	FAM66B	51.43	-1.029	0.0009358	0.003792
ENSG00000272734	ENSG00000272734	96.34	1.307	3.926e-07	3.259e-06		ENSG00000213073	LOC729603	25.05	-1.026	0.0001542	0.0007594
ENSG00000180660	MAB21L1	84.11	1.307	1.201e-10	1.675e-09		ENSG00000241644	INMT	93.67	-1.025	0.0001743	0.0008465
ENSG00000185046	ANKS1B	47.87	1.306	1.768e-10	2.412e-09		ENSG00000235499	ENSG00000235499	2.73	-1.024	0.008864	0.0268
ENSG00000155542	SETD9	98.24	1.306	6.473e-15	1.469e-13		ENSG00000166145	SPINT1	5	-1.024	0.007587	0.02342
ENSG00000106089	STX1A	359.1	1.305	2.71e-16	7.224e-15		ENSG00000256340	ABCC6P1	1.696	-1.023	0.009665	0.02883
ENSG00000176485	PLAAT3	440.3	1.304	1.484e-12	2.623e-11		ENSG00000267673	FDX2	3.326	-1.023	0.01018	0.0301
ENSG00000183682	BMP8A	4.103	1.3	0.002763	0.009759		ENSG00000140545	MFGE8	22840	-1.023	1.668e-12	2.925e-11
ENSG00000108622	ICAM2	3.97	1.299	0.006214	0.01979		ENSG00000177628	GBA	2087	-1.022	2.655e-36	3.296e-34
ENSG00000278709	NKILA	61.21	1.299	1.186e-09	1.444e-08		ENSG00000110455	ACCS	234.4	-1.022	2.868e-18	9.007e-17
ENSG00000185100	ADSS1	46.57	1.299	6.323e-07	5.043e-06		ENSG00000118997	DNAH7	26.62	-1.021	5.7e-07	4.598e-06
ENSG00000135314	KHDC1	68.78	1.299	1.765e-10	2.41e-09		ENSG00000183742	MACC1	3.728	-1.021	0.007876	0.02417
ENSG00000186352	ANKRD37	109.7	1.299	7.776e-05	0.00041		ENSG00000219755	ENSG00000219755	36.72	-1.02	2.819e-07	2.398e-06
ENSG00000079931	MOXD1	4083	1.298	8.93e-08	8.347e-07		ENSG00000164845	ENSG00000164845	26.12	-1.02	7.735e-06	5.09e-05
ENSG00000242419	PCDHGC4	20.26	1.297	0.0006998	0.00292		ENSG00000166340	TPP1	4087	-1.02	1.96e-13	3.84e-12
ENSG00000279821	ENSG00000279821	71.29	1.296	4.355e-06	3.007e-05		ENSG00000154330	PGM5	2.366	-1.019	0.01192	0.03435
ENSG00000145423	SFRP2	6.858	1.296	0.006674	0.02105		ENSG00000100058	CRYBB2P1	416.5	-1.019	7.13e-40	1.124e-37
ENSG00000143786	CNIH3	178.4	1.294	4.914e-05	0.0002732		ENSG00000164418	GRIK2	249.3	-1.019	3.861e-16	1.015e-14
ENSG00000197576	HOXA4	20.92	1.294	3.859e-05	0.0002187		ENSG00000135919	SERPINE2	26240	-1.017	1.143e-05	7.292e-05
ENSG00000284906	ARHGAP11B	22.92	1.294	0.0001815	0.0008775		ENSG00000196937	FAM3C	4760	-1.016	7.347e-44	1.427e-41
ENSG00000118804	STBD1	41.68	1.293	8.294e-08	7.802e-07		ENSG00000177875	CCDC184	8.473	-1.016	0.002051	0.007485
ENSG00000115107	STEAP3	1774	1.292	1.579e-105	2.208e-102		ENSG00000119537	KDSR	2072	-1.011	4.422e-23	2.152e-21
ENSG00000204622	HLA-J	7.253	1.291	0.002188	0.00792		ENSG00000225190	PLEKHM1	1054	-1.01	1.512e-27	1.068e-25
ENSG00000164185	ZNF474	10.85	1.291	0.001076	0.004275		ENSG00000249706	ENSG00000249706	4.826	-1.01	0.003017	0.01054
ENSG00000146376	ARHGAP18	1142	1.29	3.217e-23	1.592e-21		ENSG00000166289	PLEKHF1	1032	-1.009	2.695e-06	1.934e-05
ENSG00000128805	ARHGAP22	2583	1.287	7.515e-27	5.085e-25		ENSG00000167994	RAB3IL1	534.3	-1.008	2.084e-10	2.823e-09
ENSG00000188624	IGFL3	6.978	1.287	0.002573	0.009152		ENSG00000005486	RHBDD2	1113	-1.007	6.804e-62	3.244e-59
ENSG00000171224	FAM241B	4.334	1.286	0.006894	0.02163		ENSG00000197081	IGF2R	9471	-1.007	3.01e-20	1.116e-18
ENSG00000054967	RELT	94.8	1.285	4.198e-06	2.912e-05		ENSG00000143355	LHX9	154	-1.004	0.0001393	0.0006942
ENSG00000091844	RGS17	104.9	1.284	1.593e-18	5.125e-17		ENSG00000177663	IL17RA	586.3	-1.004	1.199e-20	4.557e-19
ENSG00000079337	RAPGEF3	77.72	1.283	4.898e-11	7.205e-10		ENSG00000132840	BHMT2	257.6	-1.003	1.117e-09	1.369e-08
ENSG00000125618	PAX8	139.9	1.28	3.221e-14	6.819e-13		ENSG00000123643	SLC36A1	1082	-1.001	9.375e-09	1.02e-07
ENSG00000269235	ZNF350-AS1	6.954	1.278	0.0007191	0.002995		ENSG00000275294	ENSG00000275294	0.8746	-1.001	0.01384	0.03899
ENSG00000175040	CHST2	1339	1.276	4.317e-05	0.0002425		ENSG00000134363	FST	1789	-1	5.918e-17	1.655e-15
ENSG00000155761	SPAG17	42.81	1.274	3.993e-06	2.779e-05
ENSG00000155093	PTPRN2	6.135	1.274	0.005695	0.01831
ENSG00000143847	PPFIA4	448	1.269	1.059e-05	6.797e-05
ENSG00000262003	LOC101927727	10.24	1.269	0.00527	0.01712
ENSG00000235162	C12orf75	2888	1.266	1.865e-08	1.945e-07
ENSG00000162073	PAQR4	591.1	1.266	2.846e-09	3.311e-08
ENSG00000261061	ENSG00000261061	106.9	1.265	1.284e-07	1.167e-06
ENSG00000183763	TRAIP	128.2	1.264	2.836e-07	2.41e-06
ENSG00000139832	RAB20	114.4	1.263	1.878e-05	0.0001148
ENSG00000173376	NDNF	2218	1.262	1.028e-09	1.265e-08
ENSG00000233384	CNIH3-AS2	5.825	1.259	0.004597	0.01523
ENSG00000249992	TMEM158	841.4	1.257	2.726e-07	2.332e-06
ENSG00000213760	ATP6V1G2	55.79	1.256	5.882e-07	4.731e-06
ENSG00000017427	IGF1	209.6	1.256	0.0002081	0.0009927
ENSG00000197747	S100A10	9802	1.255	2.672e-38	3.892e-36
ENSG00000149243	KLHL35	51.27	1.254	6.198e-07	4.955e-06
ENSG00000164056	SPRY1	351.8	1.254	5.398e-05	0.0002968
ENSG00000284737	ENSG00000284737	1.375	1.254	0.007403	0.023
ENSG00000177990	DPY19L2	18	1.254	0.0001955	0.0009391
ENSG00000152760	TCTEX1D1	31.77	1.253	3.898e-05	0.0002207
ENSG00000253967	LOC101926892	2.873	1.251	0.006694	0.02109
ENSG00000283632	EXOC3L2	1.788	1.251	0.007412	0.02302
ENSG00000101115	SALL4	35.96	1.25	0.0001525	0.0007527
ENSG00000128944	KNSTRN	596.8	1.25	3.521e-10	4.622e-09
ENSG00000226644	ENSG00000226644	2.108	1.248	0.007515	0.02328
ENSG00000225265	TAF1A-AS1	22.23	1.247	2.189e-05	0.0001319
ENSG00000078401	EDN1	29.58	1.246	0.0001565	0.000769
ENSG00000111640	GAPDH	139000	1.246	1.363e-12	2.425e-11
ENSG00000034239	EFCAB1	14.21	1.244	0.001496	0.005682
ENSG00000166598	HSP90B1	32280	1.244	5.19e-49	1.344e-46
ENSG00000120802	TMPO	2265	1.242	3.395e-12	5.767e-11
ENSG00000256673	ENSG00000256673	2.637	1.241	0.007637	0.02354
ENSG00000156414	TDRD9	17.59	1.24	0.003928	0.01328
ENSG00000261819	ENSG00000261819	2.542	1.234	0.007512	0.02328
ENSG00000123965	ENSG00000123965	17.28	1.233	6.409e-05	0.0003456
ENSG00000233806	LINC01237	4.011	1.232	0.004838	0.01589
ENSG00000140254	DUOXA1	11.97	1.23	0.001044	0.004162
ENSG00000117152	RGS4	3699	1.229	1.604e-06	1.195e-05
ENSG00000118160	SLC8A2	1.294	1.227	0.006974	0.02182
ENSG00000147443	DOK2	5.027	1.225	0.007332	0.02282
ENSG00000105486	LIG1	680.3	1.224	7.938e-08	7.5e-07
ENSG00000122966	CIT	1041	1.224	7.227e-07	5.705e-06
ENSG00000130203	APOE	20.7	1.224	0.001374	0.005281
ENSG00000224578	ENSG00000224578	136.5	1.221	2.454e-13	4.745e-12
ENSG00000146592	CREB5	280.5	1.219	5.444e-11	7.947e-10
ENSG00000257252	ENSG00000257252	5.078	1.219	0.003083	0.01072
ENSG00000267681	ENSG00000267681	5.643	1.219	0.004289	0.01436
ENSG00000143502	SUSD4	11.09	1.218	0.005597	0.01803
ENSG00000225506	ENSG00000225506	3.168	1.217	0.008093	0.02472
ENSG00000100077	GRK3	213.7	1.216	1.156e-05	7.371e-05
ENSG00000028277	POU2F2	132	1.214	4.092e-06	2.843e-05
ENSG00000284740	ENSG00000284740	8.437	1.214	0.001254	0.004883
ENSG00000213390	ARHGAP19	292.5	1.213	5.173e-13	9.603e-12
ENSG00000041982	TNC	66700	1.213	1.697e-05	0.0001046
ENSG00000005448	WDR54	541.4	1.212	4.506e-09	5.109e-08
ENSG00000230795	ENSG00000230795	19.21	1.21	0.0001727	0.0008399
ENSG00000213149	ENSG00000213149	6.787	1.209	0.003275	0.01132
ENSG00000171617	ENC1	1224	1.208	4.029e-06	2.801e-05
ENSG00000277203	F8A1	184.9	1.207	1.378e-27	9.764e-26
ENSG00000242265	PEG10	1531	1.206	1.079e-08	1.166e-07
ENSG00000112149	CD83	109.1	1.206	0.0007942	0.003273
ENSG00000100234	TIMP3	67650	1.205	3.229e-07	2.718e-06
ENSG00000162062	TEDC2	90.87	1.203	6.219e-05	0.0003366
ENSG00000108106	UBE2S	1113	1.203	9.21e-08	8.586e-07
ENSG00000109339	MAPK10	69.79	1.201	1.141e-05	7.284e-05
ENSG00000163623	NKX6-1	5.502	1.201	0.006909	0.02167
ENSG00000019582	CD74	48.7	1.201	0.0002842	0.001311
ENSG00000156299	TIAM1	513.8	1.198	3.951e-11	5.89e-10
ENSG00000103647	CORO2B	754.5	1.198	6.963e-06	4.625e-05
ENSG00000184923	NUTM2A	15.39	1.196	0.0002868	0.001321
ENSG00000128266	GNAZ	50.13	1.195	0.001776	0.006578
ENSG00000227825	SLC9A7P1	54.68	1.193	3.586e-09	4.124e-08
ENSG00000104368	PLAT	5804	1.189	6.496e-24	3.432e-22
ENSG00000163932	PRKCD	621.9	1.189	2.769e-46	6.114e-44
ENSG00000149201	CCDC81	18.62	1.188	0.003457	0.01186
ENSG00000166451	CENPN	461.2	1.186	3.364e-09	3.883e-08
ENSG00000176170	SPHK1	714.4	1.185	7.331e-06	4.848e-05
ENSG00000006634	DBF4	332.8	1.184	9.493e-08	8.826e-07
ENSG00000092470	WDR76	461.2	1.183	3.111e-07	2.625e-06
ENSG00000122877	EGR2	328.6	1.182	0.0004001	0.001782
ENSG00000133739	LRRCC1	335.4	1.182	8.499e-20	3.032e-18
ENSG00000182983	ZNF662	123	1.182	9.861e-12	1.592e-10
ENSG00000227615	ENSG00000227615	74.85	1.181	2.66e-08	2.715e-07
ENSG00000111669	TPI1	20990	1.18	1.211e-07	1.105e-06
ENSG00000272784	ENSG00000272784	3.702	1.179	0.006979	0.02183
ENSG00000197467	COL13A1	298.8	1.178	1.908e-05	0.0001165
ENSG00000115828	QPCT	1229	1.177	1.189e-27	8.512e-26
ENSG00000149948	HMGA2	1355	1.177	1.674e-08	1.765e-07
ENSG00000243955	GSTA1	8.272	1.177	0.003293	0.01138
ENSG00000228451	SDAD1P1	64.62	1.176	0.0001054	0.0005388
ENSG00000205364	MT1M	94.24	1.176	0.0001641	0.0008022
ENSG00000079257	LXN	481.9	1.175	8.451e-15	1.888e-13
ENSG00000100249	C22orf31	1.191	1.174	0.008774	0.02657
ENSG00000197993	KEL	2.493	1.174	0.008718	0.02642
ENSG00000256663	ENSG00000256663	26.31	1.174	0.002601	0.009244
ENSG00000280132	ENSG00000280132	26.81	1.173	6.209e-05	0.0003362
ENSG00000025423	HSD17B6	23.33	1.172	0.0001505	0.0007438
ENSG00000113209	PCDHB5	24.56	1.171	2.377e-06	1.722e-05
ENSG00000266017	MIR4477B	4.947	1.171	0.007464	0.02315
ENSG00000012048	BRCA1	599.1	1.171	1.382e-07	1.248e-06
ENSG00000231528	FAM225A	189.2	1.17	2.737e-07	2.339e-06
ENSG00000151882	CCL28	122.5	1.169	0.000202	0.0009674
ENSG00000172426	RSPH9	17.99	1.166	0.0001777	0.0008616
ENSG00000163235	TGFA	4.769	1.165	0.008073	0.02468
ENSG00000276840	ENSG00000276840	7.205	1.165	0.003164	0.01097
ENSG00000100629	CEP128	186.2	1.163	2.832e-07	2.408e-06
ENSG00000183696	UPP1	510.2	1.163	2.217e-23	1.113e-21
ENSG00000072682	P4HA2	8253	1.162	4.989e-10	6.444e-09
ENSG00000198807	PAX9	4.439	1.162	0.006305	0.02005
ENSG00000089327	FXYD5	1885	1.161	2.639e-12	4.56e-11
ENSG00000204644	ZFP57	1.999	1.16	0.009132	0.0275
ENSG00000127561	SYNGR3	19.77	1.159	0.0004061	0.001807
ENSG00000243753	HLA-L	101.4	1.159	1.386e-10	1.917e-09
ENSG00000214654	ENSG00000214654	49.61	1.159	1.4e-08	1.488e-07
ENSG00000101096	NFATC2	99.41	1.158	1.7e-05	0.0001048
ENSG00000138376	BARD1	273.2	1.157	3.659e-09	4.201e-08
ENSG00000224367	ENSG00000224367	3.052	1.157	0.00674	0.02122
ENSG00000135838	NPL	34.04	1.156	9.254e-06	5.997e-05
ENSG00000186918	ZNF395	1629	1.155	2.555e-05	0.0001512
ENSG00000231259	ENSG00000231259	54.48	1.155	2.884e-07	2.444e-06
ENSG00000122483	CCDC18	233.9	1.155	4.671e-07	3.826e-06
ENSG00000117525	F3	229.1	1.154	1.181e-05	7.504e-05
ENSG00000198739	LRRTM3	10.5	1.154	0.007567	0.02339
ENSG00000116690	PRG4	16.68	1.154	7.096e-05	0.0003784
ENSG00000277449	CEBPB-AS1	36.18	1.154	4.233e-09	4.826e-08
ENSG00000196972	SMIM10L2B	25.38	1.153	7.015e-05	0.0003748
ENSG00000213445	SIPA1	646.3	1.152	6.219e-36	7.454e-34
ENSG00000135245	HILPDA	628.8	1.149	7.739e-06	5.09e-05
ENSG00000146267	FAXC	41.48	1.148	0.0001941	0.000933
ENSG00000225684	FAM225B	164.4	1.146	1.685e-08	1.775e-07
ENSG00000123374	CDK2	903.6	1.146	2.522e-08	2.582e-07
ENSG00000233251	LOC100129434	19.27	1.145	0.002181	0.007903
ENSG00000176244	ACBD7	22.92	1.144	0.002924	0.01026
ENSG00000106689	LHX2	4.547	1.144	0.008143	0.02486
ENSG00000170545	SMAGP	912.2	1.144	2.135e-13	4.161e-12
ENSG00000256268	LINC02454	107.4	1.143	8.103e-07	6.34e-06
ENSG00000226383	LINC01876	2.862	1.143	0.009422	0.02823
ENSG00000144583	MARCHF4	546.1	1.142	2.676e-10	3.569e-09
[truncated: 163 more rows]
